# Supplementary material for: Reduction of Systematic Bias in Transcriptome Data from Human Peripheral Blood Mononuclear Cells for Transportation and Biobanking
Source: PLoS One. 2014 Aug 7;9(8):e104283. doi: 10.1371/journal.pone.0104283 (PMC4125218; doi:10.1371/journal.pone.0104283)
Supplement: File S1 — FPKM values for 25,223 genes from eight conditions for seven volunteers. (ZIP) [file pone.0104283.s005.zip]

Archive with 1 entries (1 files):
- genes.fpkm_tracking_3.mod.tsv
