# Supplementary material for: Reduction of Systematic Bias in Transcriptome Data from Human Peripheral Blood Mononuclear Cells for Transportation and Biobanking
Source: PLoS One. 2014 Aug 7;9(8):e104283. doi: 10.1371/journal.pone.0104283 (PMC4125218; doi:10.1371/journal.pone.0104283)
Supplement: File S1 — FPKM values for 25,223 genes from eight conditions for seven volunteers. (ZIP) [file pone.0104283.s005.zip › genes.fpkm_tracking_3.mod.tsv]

tracking_id	class_code	nearest_ref_id	gene_id	gene_short_name	tss_id	locus	length	coverage	indiv1_Ctrl1_FPKM	indiv1_Ctrl1_conf_lo	indiv1_Ctrl1_conf_hi	indiv1_Ctrl1_status	indiv1_Ctrl2_FPKM	indiv1_Ctrl2_conf_lo	indiv1_Ctrl2_conf_hi	indiv1_Ctrl2_status	indiv1_Wihout stab_FPKM	indiv1_Wihout stab_conf_lo	indiv1_Wihout stab_conf_hi	indiv1_Wihout stab_status	indiv1_1-Thio_FPKM	indiv1_1-Thio_conf_lo	indiv1_1-Thio_conf_hi	indiv1_1-Thio_status	indiv1_Lock_FPKM	indiv1_Lock_conf_lo	indiv1_Lock_conf_hi	indiv1_Lock_status	indiv1_Protect_FPKM	indiv1_Protect_conf_lo	indiv1_Protect_conf_hi	indiv1_Protect_status	indiv1_SDS_FPKM	indiv1_SDS_conf_lo	indiv1_SDS_conf_hi	indiv1_SDS_status	indiv1_Stab_FPKM	indiv1_Stab_conf_lo	indiv1_Stab_conf_hi	indiv1_Stab_status	indiv2_Ctrl1_FPKM	indiv2_Ctrl1_conf_lo	indiv2_Ctrl1_conf_hi	indiv2_Ctrl1_status	indiv2_Ctrl2_FPKM	indiv2_Ctrl2_conf_lo	indiv2_Ctrl2_conf_hi	indiv2_Ctrl2_status	indiv2_Wihout stab_FPKM
1060P11.3	-	-	1060P11.3	1060P11.3	TSS4171	19|NT_113949.1:38478-68123	-	-	0	0	0	OK	0	0	0	OK	0	0	0	OK	0	0	0	OK	0	0	0	OK	0	0	0	OK	0	0	0	OK	0	0	0	OK	0	0	0	OK	0	0	0	OK	0
A1BG	-	-	A1BG	A1BG	TSS1846	19:58858171-58874214	-	-	3.44098	0.708073	6.17597	OK	2.97786	0.472048	5.46789	OK	5.01855	1.41615	8.61488	OK	3.76249	0.806416	6.70702	OK	3.52747	0.649066	6.41199	OK	4.48459	1.19979	7.7888	OK	5.55592	1.80952	9.30329	OK	3.77259	0.74741	6.80536	OK	5.15899	1.6325	8.67389	OK	5.07324	1.47515	8.65422	OK	9.54197
A1BG-AS1	-	-	A1BG-AS1	A1BG-AS1	TSS9859	19:58858171-58874214	-	-	1.67339	0.0163075	3.40826	OK	1.41136	0.0163075	2.98427	OK	1.6926	0	3.55503	OK	1.35274	0	2.93534	OK	1.73267	0.0163075	3.45718	OK	1.59571	0	3.34303	OK	1.29598	0	2.87011	OK	1.52636	0	3.19626	OK	1.6124	0.0163075	3.40826	OK	1.97857	0.0652298	3.91379	OK	1.17776
A1CF	-	-	A1CF	A1CF	TSS6696	10:52559168-52645435	-	-	0.00756892	0	0.03033	OK	0.00778473	0	0.0303444	OK	0.00374145	0	0.0263512	OK	0.00381761	0	0.0263979	OK	0.00709164	0	0.0302099	OK	0.0072915	0	0.0302825	OK	0	0	0	OK	0.00390273	0	0.026313	OK	0	0	0	OK	0.00412736	0	0.026331	OK	0
A2M	-	-	A2M	A2M	TSS28745	12:9217772-9268558	-	-	0.123088	0	0.325693	OK	0.142371	0	0.348717	OK	0.0761362	0	0.217288	OK	0.124284	0	0.310365	OK	0.165781	0	0.379934	OK	0.0889438	0	0.248197	OK	0.086943	0	0.232916	OK	0.166692	0	0.403171	OK	0.232189	0	0.527248	OK	0.193044	0	0.457362	OK	0.116261
A2M-AS1	-	-	A2M-AS1	A2M-AS1	TSS25947	12:9217772-9268558	-	-	0.701752	0.111177	1.30236	OK	0.615399	0.0635297	1.1753	OK	0.627322	0.0952946	1.14354	OK	0.536134	0.0476473	1.03236	OK	0.400863	0	0.825887	OK	0.676287	0.111177	1.23883	OK	0.532733	0.0635297	1.01648	OK	0.70627	0.0794122	1.31824	OK	0.826425	0.111177	1.5406	OK	0.690639	0.0794122	1.30236	OK	0.61027
A2ML1	-	-	A2ML1	A2ML1	TSS14685,TSS7327	12:8975149-9029381	-	-	0.00953128	0	0.0384313	OK	0	0	0	OK	0	0	0	OK	0.00962526	0	0.0384592	OK	0.00893005	0	0.0357407	OK	0	0	0	OK	0	0	0	OK	0	0	0	OK	0.0191779	0	0.0576384	OK	0	0	0	OK	0
A2MP1	-	-	A2MP1	A2MP1	TSS16247	12:9381128-9386803	-	-	0.134177	0	0.289216	OK	0.240862	0	0.462746	OK	0	0	0	OK	0.169684	0	0.34706	OK	0.0628354	0	0.144608	OK	0.0323409	0	0.0867649	OK	0.0951585	0	0.202451	OK	0.0345918	0	0.0867649	OK	0.438542	0.0578433	0.809806	OK	0.402105	0.0289216	0.751963	OK	0.120168
A4GALT	-	-	A4GALT	A4GALT	TSS1136	22:43088126-43116876	-	-	0.0179636	0	0.049811	OK	0	0	0	OK	0	0	0	OK	0.0181523	0	0.049811	OK	0	0	0	OK	0	0	0	OK	0	0	0	OK	0.0185308	0	0.049811	OK	0.180696	0	0.348677	OK	0.215486	0.0166037	0.415092	OK	0.144146
A4GNT	-	-	A4GNT	A4GNT	TSS9379	3:137842559-137851229	-	-	0.0215737	0	0.0588395	OK	0.0443068	0	0.117679	OK	0	0	0	OK	0	0	0	OK	0.0202094	0	0.0588395	OK	0.0207932	0	0.0588395	OK	0.0407241	0	0.0980658	OK	0	0	0	OK	0.0433996	0	0.117679	OK	0.070568	0	0.156905	OK	0
AA06	-	-	AA06	AA06	TSS14034	17:31340104-32483825	-	-	0	0	0	OK	0	0	0	OK	0	0	0	OK	0	0	0	OK	0	0	0	OK	0	0	0	OK	0	0	0	OK	0	0	0	OK	0	0	0	OK	0	0	0	OK	0
AAAS	-	-	AAAS	AAAS	TSS28019	12:53701239-53715412	-	-	24.6646	12.5719	36.801	OK	25.2926	12.9383	37.689	OK	26.5525	13.6222	39.481	OK	24.5551	12.653	36.4653	OK	25.1236	12.9924	37.2454	OK	26.0596	13.4158	38.7391	OK	29.5754	15.3737	43.7732	OK	24.4265	12.7123	36.137	OK	23.0063	11.9024	34.1126	OK	22.5358	11.3709	33.6994	OK	26.4615
AACS	-	-	AACS	AACS	TSS15777	12:125549924-125627871	-	-	4.95982	2.44744	7.46784	OK	4.52399	2.19642	6.85075	OK	5.28956	2.61479	7.95943	OK	5.27466	2.60433	7.93851	OK	4.94434	2.43699	7.44693	OK	5.33821	2.64617	8.02218	OK	6.04567	3.04362	9.04718	OK	4.47334	2.18597	6.75662	OK	4.29573	2.08137	6.5056	OK	4.5386	2.21734	6.85075	OK	5.09523
AACSP1	-	-	AACSP1	AACSP1	TSS13364	5:178191861-178203277	-	-	0	0	0	OK	0	0	0	OK	0	0	0	OK	0	0	0	OK	0	0	0	OK	0	0	0	OK	0	0	0	OK	0	0	0	OK	0	0	0	OK	0	0	0	OK	0
AADAC	-	-	AADAC	AADAC	TSS21757	3:151531860-151546276	-	-	0	0	0	OK	0	0	0	OK	0	0	0	OK	0	0	0	OK	0	0	0	OK	0	0	0	OK	0	0	0	OK	0	0	0	OK	0	0	0	OK	0	0	0	OK	0
AADACL2	-	-	AADACL2	AADACL2	TSS9887	3:151451703-151475556	-	-	0	0	0	OK	0	0	0	OK	0	0	0	OK	0	0	0	OK	0	0	0	OK	0	0	0	OK	0	0	0	OK	0	0	0	OK	0	0	0	OK	0	0	0	OK	0
AADACL3	-	-	AADACL3	AADACL3	TSS8627	1:12776117-12788726	-	-	0	0	0	OK	0	0	0	OK	0	0	0	OK	0	0	0	OK	0	0	0	OK	0	0	0	OK	0	0	0	OK	0	0	0	OK	0	0	0	OK	0	0	0	OK	0
AADACL4	-	-	AADACL4	AADACL4	TSS29337	1:12704565-12727097	-	-	0	0	0	OK	0	0	0	OK	0	0	0	OK	0	0	0	OK	0	0	0	OK	0	0	0	OK	0	0	0	OK	0	0	0	OK	0	0	0	OK	0	0	0	OK	0
AADAT	-	-	AADAT	AADAT	TSS5621,TSS8067	4:170981372-171011372	-	-	0.0178135	0	0.0718306	OK	0	0	0	OK	0.017647	0	0.0719532	OK	0	0	0	OK	0.0166876	0	0.0699947	OK	0.0171673	0	0.0700436	OK	0.016803	0	0.0702014	OK	0	0	0	OK	0	0	0	OK	0.0194262	0	0.071773	OK	0.0158815
AAED1	-	-	AAED1	AAED1	TSS33	9:99403532-99417599	-	-	3.93342	1.41775	6.43659	OK	4.0687	1.47446	6.63507	OK	4.87776	1.87143	7.88269	OK	4.41031	1.67295	7.14546	OK	5.52614	2.21169	8.79005	OK	4.92991	1.89979	7.9394	OK	4.4628	1.67295	7.23053	OK	4.46194	1.7013	7.17382	OK	7.08732	3.03399	11.1152	OK	5.67975	2.2684	9.0736	OK	6.86784
AAGAB	-	-	AAGAB	AAGAB	TSS24743	15:67493365-67547074	-	-	12.1084	6.49296	17.7214	OK	12.8807	6.92013	18.832	OK	14.6198	7.94533	21.2852	OK	13.1557	7.07879	19.2226	OK	11.8998	6.35871	17.4285	OK	12.6866	6.81028	18.5391	OK	17.952	9.82487	26.0695	OK	13.7427	7.43273	20.0647	OK	12.9203	6.93233	18.9053	OK	11.3227	6.00477	16.623	OK	16.1644
AAK1	-	-	AAK1	AAK1	TSS22852	2:69685126-69870977	-	-	10.7537	5.66693	15.8414	OK	11.7497	6.14034	17.3622	OK	7.94268	4.27269	11.6189	OK	9.43842	5.00386	13.8833	OK	9.76719	5.16945	14.3654	OK	9.78792	5.19944	14.3779	OK	6.43499	3.4824	9.38633	OK	11.0652	5.81494	16.32	OK	8.57934	4.56505	12.5951	OK	8.62972	4.606	12.6554	OK	4.65852
AAMDC	-	-	AAMDC	AAMDC	TSS8144	11:77532207-77583398	-	-	5.32083	1.30945	9.30399	OK	5.63627	1.44729	9.85534	OK	7.29506	1.92972	12.4742	OK	6.57938	1.72296	11.3715	OK	4.88087	1.17161	8.54589	OK	6.04635	1.51621	10.5445	OK	11.5716	3.51484	19.2282	OK	6.55259	1.72296	11.3715	OK	6.39298	1.65404	11.0959	OK	3.96661	0.89594	7.02968	OK	8.29775
AAMP	-	-	AAMP	AAMP	TSS6048	2:219128851-219134893	-	-	51.1585	28.4195	73.538	OK	48.8851	27.1409	70.4384	OK	49.9796	27.6833	72.24	OK	54.6128	30.2598	78.8654	OK	54.5618	30.3373	78.8073	OK	53.7992	29.9305	77.6643	OK	67.4436	37.4664	96.9981	OK	45.5702	25.1455	65.9634	OK	56.7234	31.5384	81.9263	OK	58.4957	32.5264	84.1348	OK	75.2451
AANAT	-	-	AANAT	AANAT	TSS20554,TSS22009	17:74449432-74466199	-	-	0.890566	0.079884	1.73704	OK	1.07132	0.0598071	2.08585	OK	0.833739	0.0800356	1.60161	OK	0.518173	0	1.08204	OK	0.633535	0	1.31299	OK	0.802206	0.0599441	1.57695	OK	0.737145	0.0600979	1.41177	OK	0.543394	0	1.11463	OK	0.589325	0.0199648	1.15956	OK	0.888649	0.0798127	1.7367	OK	0.653935
AAR2	-	-	AAR2	AAR2	TSS7570	20:34824446-34844853	-	-	12.3303	6.52181	18.0826	OK	11.8113	6.24624	17.3609	OK	12.4174	6.5743	18.2663	OK	12.8642	6.84987	18.8831	OK	12.2827	6.49557	18.017	OK	11.3583	5.9838	16.6916	OK	13.7386	7.36164	20.1035	OK	11.8871	6.25937	17.4527	OK	12.9785	6.91548	19.0537	OK	12.5371	6.67928	18.3713	OK	14.1201
AARD	-	-	AARD	AARD	TSS20388	8:117950463-117956239	-	-	0	0	0	OK	0.0219477	0	0.0583453	OK	0	0	0	OK	0.0216031	0	0.0583453	OK	0.100107	0	0.213933	OK	0.102998	0	0.213933	OK	0.020172	0	0.0583453	OK	0.0220462	0	0.0583453	OK	0	0	0	OK	0.0699121	0	0.155587	OK	0.0572239
AARS	-	-	AARS	AARS	TSS5226	16:70286296-70323412	-	-	19.9888	11.1351	28.8246	OK	19.5848	10.8962	28.2636	OK	17.3245	9.57702	25.054	OK	20.9125	11.6649	30.1645	OK	22.5566	12.5789	32.512	OK	20.4752	11.426	29.5101	OK	20.3403	11.3325	29.3335	OK	21.2849	11.883	30.6839	OK	17.9768	9.97174	25.9785	OK	18.3547	10.1899	26.5082	OK	15.5807
AARS2	-	-	AARS2	AARS2	TSS70	6:44266462-44281063	-	-	8.01602	4.33641	11.6873	OK	7.48833	3.99502	10.9464	OK	8.44379	4.56159	12.3265	OK	7.39162	3.9587	10.8301	OK	7.48255	4.00228	10.9681	OK	7.78082	4.18388	11.3531	OK	6.95065	3.69721	10.1909	OK	7.2526	3.87154	10.605	OK	6.33438	3.34129	9.32656	OK	6.6001	3.49383	9.70427	OK	7.63743
AARSD1	-	-	AARSD1	AARSD1	TSS17430	17:41102542-41132545	-	-	15.8933	8.04709	23.7593	OK	16.4873	8.48	24.4214	OK	17.9694	9.34582	26.6114	OK	16.6013	8.48	24.7015	OK	16.6224	8.63279	24.5996	OK	16.3266	8.50546	24.1413	OK	21.5292	11.4849	31.4753	OK	16.3365	8.32721	24.2941	OK	12.9859	6.49369	19.4301	OK	15.6831	8.02162	23.199	OK	16.2613
AASDH	-	-	AASDH	AASDH	TSS8925	4:57204455-57253638	-	-	5.7766	2.9157	8.63009	OK	5.59288	2.81819	8.3668	OK	5.30559	2.66216	7.94748	OK	4.80675	2.36962	7.24537	OK	5.12631	2.5549	7.69394	OK	5.41898	2.74018	8.10351	OK	4.81009	2.36962	7.24537	OK	5.78165	2.9157	8.63984	OK	5.88303	2.98396	8.78611	OK	5.4807	2.75968	8.20102	OK	5.03033
AASDHPPT	-	-	AASDHPPT	AASDHPPT	TSS26924	11:105921824-105969419	-	-	9.77115	4.53693	14.9809	OK	9.79117	4.58338	14.9896	OK	8.4181	3.74012	13.1098	OK	10.5694	4.98125	16.16	OK	10.3557	4.84628	15.8958	OK	9.46494	4.29278	14.6498	OK	9.27025	4.13154	14.415	OK	11.3112	5.33683	17.2769	OK	11.3518	5.4794	17.2524	OK	11.0777	5.24482	16.9358	OK	10.8567
AASS	-	-	AASS	AASS	TSS20605	7:121713597-121784344	-	-	1.92941	0.887452	2.97592	OK	1.82852	0.822373	2.83393	OK	1.78353	0.798707	2.76294	OK	1.79526	0.804624	2.7866	OK	1.54711	0.656715	2.43162	OK	1.88217	0.857871	2.90493	OK	1.26426	0.508806	2.02339	OK	1.88477	0.857871	2.91084	OK	1.36308	0.556137	2.1713	OK	1.35287	0.550221	2.15355	OK	0.967372
AATF	-	-	AATF	AATF	TSS14824	17:35306174-35414171	-	-	30.0927	15.9084	44.2647	OK	30.1568	15.9541	44.3718	OK	26.8258	14.1135	39.5283	OK	33.6646	17.8744	49.4507	OK	34.033	18.0404	50.026	OK	28.8997	15.2268	42.5715	OK	36.8439	19.4396	54.2646	OK	30.8445	16.3259	45.3773	OK	29.4425	15.4981	43.3699	OK	28.2137	14.9256	41.5128	OK	28.2949
AATK	-	-	AATK	AATK	TSS18992,TSS6211	17:79008946-79156964	-	-	2.36186	0.575997	4.15256	OK	2.50124	0.756848	4.23412	OK	2.21943	0.528764	3.90818	OK	2.34164	0.592966	4.15056	OK	2.33124	0.647723	4.01814	OK	1.97157	0.495316	3.4717	OK	1.96686	0.360417	3.60723	OK	2.34388	0.536101	4.16452	OK	3.46921	0.867105	6.07011	OK	3.86164	0.989791	6.73605	OK	3.31409
AATK-AS1	-	-	AATK-AS1	AATK-AS1	TSS14717	17:79008946-79156964	-	-	0	0	0.0440519	OK	0.0252094	0	0.074096	OK	0	0	0.0440519	OK	0	0	0.0440519	OK	0.0230023	0	0.0494888	OK	0	0	0.0440519	OK	0	0	0.0440519	OK	0	0	0.0440519	OK	0	0	0.0440519	OK	0	0	0.0440519	OK	0
ABAT	-	-	ABAT	ABAT	TSS20494,TSS23522,TSS6873	16:8768443-8878432	-	-	4.82319	2.35591	7.29237	OK	5.25153	2.56598	7.93628	OK	3.8584	1.77973	5.93525	OK	4.47548	2.17097	6.79352	OK	4.65289	2.24873	7.05742	OK	4.65557	2.26753	7.04151	OK	3.19606	1.42711	4.96225	OK	4.70233	2.29455	7.09959	OK	6.84784	3.43546	10.2853	OK	6.80137	3.43548	10.2097	OK	4.95196
ABCA1	-	-	ABCA1	ABCA1	TSS11453	9:107543282-107690527	-	-	0.914076	0.386935	1.44191	OK	1.03624	0.466307	1.61058	OK	0.676552	0.257957	1.09466	OK	0.851941	0.350557	1.35593	OK	0.937763	0.406778	1.47498	OK	0.761677	0.304257	1.22033	OK	0.477244	0.16205	0.793714	OK	1.01554	0.449771	1.58412	OK	1.84608	0.906156	2.78792	OK	1.7292	0.840014	2.61925	OK	0.858973
ABCA10	-	-	ABCA10	ABCA10	TSS3770	17:67144147-67323323	-	-	0.235686	0	0.851834	OK	0.351058	0	1.06438	OK	0.332257	0	1.23994	OK	0.288148	0	0.905269	OK	0.230724	0	0.795539	OK	0.204887	0	0.751647	OK	0.258182	0	0.949161	OK	0.24254	0	0.850404	OK	0.264638	0	0.828458	OK	0.213726	0	0.724215	OK	0.278693
ABCA11P	-	-	ABCA11P	ABCA11P	TSS27588	4:419223-533320	-	-	3.68909	0	9.80642	OK	4.18594	0	11.1262	OK	4.22515	0	10.5579	OK	3.79501	0	9.87974	OK	3.62102	0	9.49481	OK	3.94139	0	10.5213	OK	2.86766	0	7.29524	OK	4.01459	0	10.6862	OK	3.25965	0	8.63332	OK	2.75038	0	8.06509	OK	2.45573
ABCA12	-	-	ABCA12	ABCA12	TSS7996,TSS9924	2:215796265-216003151	-	-	0	0	0	OK	0	0	0	OK	0.00430904	0	0.0175696	OK	0	0	0	OK	0	0	0	OK	0	0	0	OK	0	0	0	OK	0	0	0	OK	0	0	0	OK	0	0	0	OK	0
ABCA13	-	-	ABCA13	ABCA13	TSS3544	7:48211056-48687091	-	-	0.0141804	0	0.0323416	OK	0.00625152	0	0.0161708	OK	0	0	0	OK	0.0204458	0	0.0444697	OK	0.0132873	0	0.0303203	OK	0.0156119	0	0.034363	OK	0.00190619	0	0.00606405	OK	0.00418094	0	0.0121281	OK	0.0101912	0	0.0242562	OK	0.0265287	0	0.0545765	OK	0.0035959
ABCA17P	-	-	ABCA17P	ABCA17P	TSS23584	16:2390922-2476700	-	-	0.0429205	0	0.0995269	OK	0.132375	0	0.257111	OK	0.110452	0.00829391	0.215642	OK	0.0780131	0	0.165878	OK	0.0723845	0	0.14929	OK	0.115791	0	0.232229	OK	0.0727707	0	0.14929	OK	0.061999	0	0.132703	OK	0.0431803	0	0.0995269	OK	0.0561905	0	0.124409	OK	0.0763301
ABCA2	-	-	ABCA2	ABCA2	TSS1531,TSS18338	9:139901685-139931234	-	-	52.3956	24.905	79.8793	OK	52.5661	24.5092	80.6251	OK	48.0496	23.2664	72.8166	OK	50.3972	23.8382	77.0175	OK	49.9434	23.8773	76.0431	OK	44.3739	20.7664	67.9902	OK	25.9639	12.7319	39.1649	OK	47.9805	22.7525	73.2784	OK	39.0679	17.8474	60.2979	OK	44.1028	20.1906	68.1202	OK	27.3925
ABCA3	-	-	ABCA3	ABCA3	TSS14898	16:2325878-2390747	-	-	2.52727	1.23248	3.8233	OK	2.68137	1.32164	4.04358	OK	2.3156	1.12759	3.50863	OK	2.45968	1.20101	3.71841	OK	2.70842	1.33737	4.08029	OK	2.40908	1.17479	3.63974	OK	1.50405	0.655573	2.34957	OK	2.45343	1.19577	3.71317	OK	2.27929	1.10661	3.45618	OK	2.47193	1.20625	3.73939	OK	1.75152
ABCA4	-	-	ABCA4	ABCA4	TSS22847	1:94458392-94586705	-	-	0.0096358	0	0.0284479	OK	0.00990953	0	0.0284479	OK	0	0	0	OK	0	0	0	OK	0	0	0	OK	0.00464157	0	0.014224	OK	0.00453547	0	0.014224	OK	0	0	0	OK	0	0	0	OK	0	0	0	OK	0.00855896
ABCA5	-	-	ABCA5	ABCA5	TSS24884,TSS5162	17:67144147-67323323	-	-	3.91485	1.91635	5.91313	OK	4.10833	2.05463	6.16389	OK	6.96916	3.49958	10.4234	OK	3.84739	1.92733	5.76673	OK	3.45131	1.69221	5.21992	OK	4.03244	2.05497	6.01212	OK	5.49959	2.80853	8.18258	OK	4.40927	2.25133	6.57237	OK	3.28232	1.64279	4.92226	OK	2.94973	1.43104	4.471	OK	5.21146
ABCA6	-	-	ABCA6	ABCA6	TSS22906	17:67074846-67138015	-	-	0.134546	0	0.271246	OK	0.117592	0	0.243975	OK	0.119831	0	0.244279	OK	0.169804	0.00678462	0.332446	OK	0.113457	0	0.230538	OK	0.174998	0.00678235	0.3459	OK	0.063348	0	0.142553	OK	0.180477	0.00678016	0.352568	OK	0.203046	0.0135609	0.393265	OK	0.154139	0.0067791	0.30506	OK	0.14349
ABCA7	-	-	ABCA7	ABCA7	TSS24580	19:1040101-1065571	-	-	54.2816	28.4185	80.1567	OK	55.3579	28.7649	81.9599	OK	60.3018	31.1081	89.3816	OK	54.1025	28.3217	79.9478	OK	55.0342	28.7496	81.4301	OK	50.6519	26.5338	74.7674	OK	48.7983	25.7443	71.8843	OK	53.0792	27.7309	78.4095	OK	47.9247	25.2807	70.4936	OK	54.7819	28.5	81.0481	OK	51.9425
ABCA8	-	-	ABCA8	ABCA8	TSS22297	17:66863429-66951533	-	-	0	0	0	OK	0	0	0	OK	0	0	0	OK	0	0	0	OK	0	0	0	OK	0	0	0	OK	0	0	0	OK	0	0	0	OK	0	0	0	OK	0	0	0	OK	0
ABCA9	-	-	ABCA9	ABCA9	TSS8943	17:66970772-67057136	-	-	0.0674863	0	0.137815	OK	0.14458	0.0220504	0.270117	OK	0.0834712	0	0.165378	OK	0.141941	0.0165378	0.270117	OK	0.158082	0.0220504	0.29768	OK	0.0812723	0	0.159865	OK	0.0953073	0.0055126	0.187428	OK	0.0812423	0	0.159865	OK	0.192378	0.0220504	0.358319	OK	0.134999	0.0110252	0.259092	OK	0.0499652
ABCB1	-	-	ABCB1	ABCB1	TSS27951	7:87133178-87461613	-	-	6.41043	3.32913	9.49391	OK	6.8405	3.57218	10.1126	OK	4.91773	2.51158	7.32114	OK	6.31948	3.25548	9.37606	OK	7.13636	3.80787	10.4735	OK	6.13239	3.19655	9.06672	OK	4.35111	2.13595	6.56987	OK	7.34233	3.89626	10.7828	OK	6.53328	3.51326	9.5602	OK	6.02557	3.15973	8.89732	OK	4.80836
ABCB10	-	-	ABCB10	ABCB10	TSS1513	1:229652328-229694442	-	-	8.06446	4.2777	11.8425	OK	7.67469	4.05255	11.2931	OK	8.39001	4.46682	12.3018	OK	7.79431	4.11559	11.4642	OK	8.33589	4.43079	12.2387	OK	7.83334	4.14261	11.5183	OK	8.08181	4.29571	11.8605	OK	8.16625	4.33173	11.9956	OK	9.11085	4.89008	13.3284	OK	8.82848	4.71897	12.9141	OK	8.72851
ABCB11	-	-	ABCB11	ABCB11	TSS27038	2:169779448-169887833	-	-	0	0	0	OK	0.00769991	0	0.021823	OK	0	0	0	OK	0	0	0	OK	0	0	0	OK	0	0	0	OK	0	0	0	OK	0	0	0	OK	0.0226034	0	0.0581946	OK	0.0163415	0	0.0436459	OK	0.00665716
ABCB4	-	-	ABCB4	ABCB4	TSS10330	7:87031360-87105019	-	-	0.503131	0.0738117	0.931744	OK	0.616402	0.110148	1.1253	OK	0.293746	0.0190382	0.569997	OK	0.560534	0.0943642	1.02672	OK	0.613419	0.130302	1.09757	OK	0.446396	0.0640637	0.833434	OK	0.384186	0.0364775	0.737297	OK	0.631939	0.113699	1.15544	OK	0.910086	0.198076	1.6265	OK	0.79719	0.188363	1.41361	OK	0.60177
ABCB5	-	-	ABCB5	ABCB5	TSS24552,TSS8796	7:20655244-20796637	-	-	0.00820175	0	0.0756889	OK	0.0084322	0	0.0759019	OK	0	0	0	OK	0	0	0	OK	0	0	0	OK	0.00790222	0	0.0751496	OK	0	0	0	OK	0.00846256	0	0.0759019	OK	0	0	0	OK	0	0	0	OK	0
ABCB6	-	-	ABCB6	ABCB6	TSS12814	2:220074487-220083712	-	-	3.23476	1.47318	5.00652	OK	2.66457	1.13941	4.20087	OK	3.37068	1.53073	5.21369	OK	2.9369	1.27753	4.59219	OK	3.14411	1.39262	4.90294	OK	3.19869	1.43866	4.94897	OK	3.65375	1.69186	5.605	OK	2.57488	1.07036	4.07427	OK	2.42538	0.989795	3.8556	OK	2.77522	1.20847	4.35049	OK	3.12729
ABCB7	-	-	ABCB7	ABCB7	TSS19026	X:74273104-74376132	-	-	10.7116	5.51509	15.8613	OK	10.7814	5.58785	15.9778	OK	9.77645	5.02033	14.5371	OK	10.6335	5.50054	15.7304	OK	10.5748	5.47144	15.6576	OK	10.8176	5.61695	16.0069	OK	11.4219	5.92254	16.9091	OK	10.1671	5.25316	15.0756	OK	12.0282	6.28633	17.7676	OK	10.9693	5.68971	16.2397	OK	11.4443
ABCB8	-	-	ABCB8	ABCB8	TSS12074	7:150725509-150744869	-	-	10.3852	5.6816	15.0941	OK	10.9132	5.96345	15.8655	OK	11.6696	6.4159	16.8965	OK	10.2237	5.59259	14.8419	OK	10.1886	5.56292	14.8196	OK	10.617	5.80769	15.4278	OK	9.26972	5.02888	13.4919	OK	10.2819	5.61484	14.9383	OK	8.87214	4.81378	12.8986	OK	9.52964	5.18464	13.8776	OK	9.92498
ABCB9	-	-	ABCB9	ABCB9	TSS4179	12:123405497-123451056	-	-	1.2294	0.297207	2.16358	OK	1.15519	0.31018	2.00021	OK	1.61267	0.481859	2.74387	OK	1.3095	0.38901	2.23087	OK	1.55711	0.469606	2.65624	OK	1.30032	0.35197	2.25318	OK	1.67749	0.543526	2.81108	OK	1.27496	0.335204	2.22356	OK	1.11716	0.23774	1.99891	OK	1.11696	0.273275	1.961	OK	1.64974
ABCC1	-	-	ABCC1	ABCC1	TSS3714	16:16043433-16236931	-	-	19.871	11.0967	28.6547	OK	19.1868	10.6787	27.6916	OK	15.1211	8.42972	21.8072	OK	19.979	11.1497	28.7976	OK	21.0438	11.737	30.348	OK	17.6115	9.81615	25.3738	OK	12.8899	7.20204	18.5687	OK	19.6695	10.9856	28.3637	OK	19.5094	10.901	28.0991	OK	19.758	11.0385	28.4959	OK	13.3992
ABCC10	-	-	ABCC10	ABCC10	TSS14194,TSS25124	6:43395291-43423786	-	-	14.6662	8.07025	21.2221	OK	15.1318	8.23912	22.004	OK	13.25	7.24768	19.2744	OK	13.6952	7.45335	19.9078	OK	14.604	7.95679	21.256	OK	13.9822	7.64877	20.3441	OK	10.3322	5.65972	15.0044	OK	13.5598	7.43469	19.6491	OK	12.3788	6.78903	17.98	OK	14.354	7.74301	20.9521	OK	9.93049
ABCC11	-	-	ABCC11	ABCC11	TSS14532,TSS18870	16:48200821-48269088	-	-	0.046964	0	0.118353	OK	0.01652	0	0.0562403	OK	0	0	0	OK	0.00811079	0	0.0398327	OK	0.0225837	0	0.0708188	OK	0.0154815	0	0.0558106	OK	0	0	0	OK	0.0414529	0	0.105281	OK	0.0161656	0	0.0560636	OK	0.00876386	0	0.0402757	OK	0.00714127
ABCC12	-	-	ABCC12	ABCC12	TSS539	16:48116883-48180681	-	-	0	0	0	OK	0	0	0	OK	0	0	0	OK	0	0	0	OK	0	0	0	OK	0	0	0	OK	0	0	0	OK	0	0	0	OK	0	0	0	OK	0	0	0	OK	0
ABCC13	-	-	ABCC13	ABCC13	TSS14746	21:15646119-15673707	-	-	0	0	0	OK	0	0	0	OK	0	0	0	OK	0	0	0	OK	0	0	0	OK	0	0	0	OK	0	0	0	OK	0	0	0	OK	0.0130062	0	0.110163	OK	0.0282047	0	0.136203	OK	0
ABCC2	-	-	ABCC2	ABCC2	TSS14021	10:101542462-101611662	-	-	1.20109	0.446994	1.95302	OK	1.1042	0.405733	1.80173	OK	1.2935	0.495132	2.09056	OK	0.998695	0.350719	1.64356	OK	0.900287	0.302581	1.49915	OK	1.02786	0.364472	1.6917	OK	0.592149	0.158167	1.02465	OK	1.14454	0.419487	1.86362	OK	0.995139	0.350719	1.64356	OK	1.0869	0.398856	1.77422	OK	0.897993
ABCC3	-	-	ABCC3	ABCC3	TSS2704	17:48712217-48769063	-	-	2.61265	1.06453	4.17935	OK	2.8313	1.11075	4.56234	OK	2.45756	0.939915	3.98151	OK	2.50819	1.08209	3.94377	OK	2.43756	1.04356	3.83334	OK	2.61188	0.991157	4.25989	OK	1.48638	0.445773	2.52196	OK	2.47553	0.953066	3.99241	OK	3.51682	1.42502	5.60733	OK	3.62791	1.44324	5.82893	OK	2.86773
ABCC4	-	-	ABCC4	ABCC4	TSS10290	13:95672082-95953687	-	-	1.63833	0.631068	2.6438	OK	1.83336	0.744694	2.92182	OK	1.42741	0.533348	2.32957	OK	1.80059	0.721946	2.88709	OK	1.8592	0.75897	2.95903	OK	1.56615	0.600299	2.5367	OK	1.19824	0.404756	1.99312	OK	1.99442	0.851523	3.13654	OK	1.55327	0.588124	2.52357	OK	1.60837	0.60616	2.61123	OK	1.03417
ABCC5	-	-	ABCC5	ABCC5	TSS7212	3:183637721-183735727	-	-	19.541	8.92541	30.2107	OK	18.7539	8.54199	28.9022	OK	18.9963	8.59999	29.4189	OK	17.8831	8.12579	27.6348	OK	18.487	8.25956	28.7241	OK	18.466	8.49446	28.5229	OK	17.0193	7.57917	26.47	OK	18.7916	8.52395	29.1507	OK	18.2415	8.37534	28.141	OK	18.6492	8.62071	28.7273	OK	15.86
ABCC5-AS1	-	-	ABCC5-AS1	ABCC5-AS1	TSS19110	3:183637721-183735727	-	-	0	0	0.148123	OK	0	0	0.148123	OK	0	0	0.148123	OK	0	0	0.148123	OK	0	0	0.148123	OK	0	0	0.148123	OK	0	0	0.148123	OK	0	0	0.148123	OK	0	0	0.148123	OK	0	0	0.148123	OK	0
ABCC6	-	-	ABCC6	ABCC6	TSS22263	16:16243421-16317328	-	-	1.74237	0.231881	3.9745	OK	1.206	0.196856	2.23874	OK	1.17718	0.140628	2.73671	OK	1.05383	0.176492	1.9307	OK	1.57717	0.252937	3.60231	OK	1.79286	0.224896	3.99247	OK	1.248	0.156987	2.3398	OK	1.2618	0.251161	2.27173	OK	1.64372	0.344271	3.23356	OK	1.91978	0.565136	3.26796	OK	1.7385
ABCC6P1	-	-	ABCC6P1	ABCC6P1	TSS6915	16:18582569-18609611	-	-	0	0	0	OK	0	0	0	OK	0.013359	0	0.0381982	OK	0	0	0	OK	0	0	0	OK	0	0	0	OK	0	0	0	OK	0	0	0	OK	0	0	0	OK	0	0	0	OK	0.0120128
ABCC6P2	-	-	ABCC6P2	ABCC6P2	TSS17621	16:14916288-14918559	-	-	0	0	0	OK	0	0	0	OK	0	0	0	OK	0.0656535	0	0.147599	OK	0	0	0	OK	0	0	0	OK	0	0	0	OK	0	0	0	OK	0	0	0	OK	0	0	0	OK	0
ABCC8	-	-	ABCC8	ABCC8	TSS5058	11:17414431-17498449	-	-	0	0	0	OK	0	0	0	OK	0	0	0	OK	0	0	0	OK	0	0	0	OK	0	0	0	OK	0	0	0	OK	0.00740081	0	0.020933	OK	0	0	0	OK	0	0	0	OK	0
ABCC9	-	-	ABCC9	ABCC9	TSS29174	12:21950322-22089628	-	-	2.61678	1.26878	3.96935	OK	3.55646	1.80502	5.30857	OK	2.57638	1.24371	3.91127	OK	2.41108	1.14665	3.67867	OK	2.23403	1.03543	3.42161	OK	2.26032	1.04839	3.46055	OK	1.57578	0.703574	2.45076	OK	3.03612	1.50301	4.57194	OK	2.47117	1.18774	3.75495	OK	2.68935	1.29518	4.08154	OK	1.21266
ABCD1	-	-	ABCD1	ABCD1	TSS1907	X:152990322-153010216	-	-	11.1859	6.08619	16.2772	OK	10.8896	5.92503	15.8601	OK	9.91964	5.34675	14.4855	OK	11.1669	6.08619	16.2488	OK	11.544	6.30423	16.7892	OK	10.5877	5.74491	15.424	OK	9.227	4.9391	13.5185	OK	10.1661	5.48895	14.8363	OK	15.2462	8.4088	22.079	OK	15.8972	8.77852	22.9986	OK	14.0427
ABCD2	-	-	ABCD2	ABCD2	TSS11501	12:39945021-40013843	-	-	3.77448	1.90551	5.64499	OK	3.79878	1.91852	5.69051	OK	2.91027	1.43076	4.38982	OK	4.10712	2.0811	6.13925	OK	3.69273	1.86649	5.52142	OK	3.38594	1.68439	5.08569	OK	1.83991	0.806427	2.86802	OK	3.95656	1.99656	5.92464	OK	2.62332	1.26167	3.98661	OK	2.74306	1.3267	4.1622	OK	1.47572
ABCD3	-	-	ABCD3	ABCD3	TSS4033	1:94883932-94984219	-	-	7.84661	2.90037	12.8648	OK	7.74673	3.14115	12.3609	OK	8.36983	3.15132	13.6105	OK	7.2212	3.05981	11.3941	OK	8.9274	3.43717	14.4553	OK	7.05181	3.23393	10.8607	OK	8.11548	3.56652	12.6671	OK	8.59075	3.23171	13.9497	OK	8.70519	3.28247	14.1816	OK	8.181	3.44608	13.0177	OK	8.42375
ABCD4	-	-	ABCD4	ABCD4	TSS21432	14:74751979-74769767	-	-	15.0291	7.79315	22.2896	OK	14.8862	7.70024	22.0997	OK	16.7753	8.62892	24.9653	OK	14.3452	7.36207	21.344	OK	15.8109	8.24316	23.3627	OK	14.981	7.67177	22.2886	OK	18.8579	10.0232	27.6962	OK	14.4777	7.40444	21.6122	OK	13.3357	6.84525	19.8346	OK	13.9061	7.15658	20.6644	OK	15.349
ABCE1	-	-	ABCE1	ABCE1	TSS18362	4:145915726-146050676	-	-	13.7579	6.88693	20.625	OK	14.505	7.37309	21.6809	OK	13.1337	6.44262	19.8116	OK	14.2384	7.24503	21.269	OK	14.6489	7.42092	21.883	OK	13.3797	6.61988	20.1287	OK	12.1023	5.76187	18.4276	OK	15.354	7.68866	23.014	OK	13.7808	6.92898	20.6554	OK	12.9801	6.52933	19.4244	OK	12.195
ABCF1	-	-	ABCF1	ABCF1	TSS16053	6:30539169-30559309	-	-	27.125	14.6107	39.6312	OK	26.6005	14.3334	38.8664	OK	26.18	13.9223	38.4268	OK	27.8281	14.971	40.6868	OK	30.0152	16.0886	43.9324	OK	27.5416	14.9668	40.1624	OK	32.0997	17.2822	46.9772	OK	25.9656	14.0057	37.9116	OK	30.5509	16.4765	44.627	OK	30.0473	16.2605	43.8333	OK	31.3113
ABCF2	-	-	ABCF2	ABCF2	TSS9310	7:150904922-150924317	-	-	20.4679	10.3131	30.6047	OK	20.1579	10.2363	30.1003	OK	17.9761	9.23578	26.7581	OK	20.643	10.3936	30.9153	OK	21.0576	10.6964	31.4388	OK	19.3894	9.8543	28.9485	OK	18.9288	9.63348	28.2263	OK	20.9413	10.551	31.3311	OK	18.5569	9.35444	27.7638	OK	18.8497	9.5763	28.1266	OK	17.239
ABCF3	-	-	ABCF3	ABCF3	TSS20242	3:183903862-183911795	-	-	26.8399	14.896	38.7459	OK	26.2058	14.5179	37.8005	OK	28.8709	16.0845	41.663	OK	26.3016	14.5449	38.0301	OK	28.9007	16.0575	41.7575	OK	25.6287	14.1668	37.0848	OK	32.497	18.0697	46.9164	OK	26.9485	14.9636	38.9079	OK	26.017	14.3963	37.625	OK	27.66	15.4227	39.8938	OK	32.2112
ABCG1	-	-	ABCG1	ABCG1	TSS10234,TSS14657,TSS22868,TSS24871,TSS4357	21:43619798-43717354	-	-	7.77513	3.70277	11.8476	OK	7.52213	3.49159	11.5527	OK	4.69483	2.02772	7.37182	OK	7.38373	3.47509	11.3124	OK	7.50155	3.4725	11.5171	OK	6.8598	3.11243	10.6012	OK	5.20994	2.25938	8.15254	OK	7.57868	3.4538	11.7179	OK	5.38275	2.28657	8.48181	OK	5.21732	2.25862	8.18404	OK	3.64448
ABCG2	-	-	ABCG2	ABCG2	TSS10193,TSS23273	4:89011415-89152474	-	-	0.0747238	0	0.165646	OK	0.152717	0	0.309051	OK	0.1063	0	0.225712	OK	0.117425	0	0.240768	OK	0.136514	0	0.285531	OK	0.0647464	0	0.152136	OK	0.0457414	0	0.114678	OK	0.121338	0	0.253971	OK	0.0664399	0	0.149	OK	0.186996	0.00815599	0.3701	OK	0.124079
ABCG4	-	-	ABCG4	ABCG4	TSS11510,TSS165	11:119019749-119033375	-	-	0	0	0	OK	0.0103007	0	0.0403736	OK	0.00991958	0	0.0398295	OK	0	0	0	OK	0	0	0	OK	0	0	0	OK	0	0	0	OK	0	0	0	OK	0	0	0	OK	0	0	0	OK	0
ABCG5	-	-	ABCG5	ABCG5	TSS11666	2:44039610-44065958	-	-	0	0	0	OK	0	0	0	OK	0	0	0	OK	0	0	0	OK	0	0	0	OK	0	0	0	OK	0.0253149	0	0.0633848	OK	0	0	0	OK	0	0	0	OK	0	0	0	OK	0
ABCG8	-	-	ABCG8	ABCG8	TSS18095	2:44066102-44105605	-	-	0	0	0	OK	0	0	0	OK	0	0	0	OK	0	0	0	OK	0.0129586	0	0.0391012	OK	0.0266576	0	0.0782024	OK	0	0	0	OK	0	0	0	OK	0	0	0	OK	0.0150867	0	0.0521349	OK	0
ABHD1	-	-	ABHD1	ABHD1	TSS650	2:27346656-27357542	-	-	0.379185	0	1.96975	OK	0.472579	0	2.42616	OK	0.698232	0	3.31495	OK	0.328659	0	1.77758	OK	0.431288	0	2.28203	OK	0.678824	0	3.21886	OK	0.946663	0	4.05961	OK	0.335213	0	1.75356	OK	0.299647	0	1.65747	OK	0.324766	0	1.77758	OK	0.532661
ABHD10	-	-	ABHD10	ABHD10	TSS14407	3:111697827-111712210	-	-	8.76026	4.50608	13.0059	OK	8.72944	4.49294	12.9665	OK	9.21383	4.76882	13.6365	OK	9.51192	4.90019	14.1094	OK	8.92593	4.59804	13.2423	OK	9.49016	4.91333	14.07	OK	12.1115	6.41098	17.8141	OK	9.78604	5.07098	14.4904	OK	9.7387	5.0447	14.4247	OK	9.98097	5.18921	14.7794	OK	10.8701
ABHD11	-	-	ABHD11	ABHD11	TSS26228,TSS7479	7:73150423-73153190	-	-	8.44249	3.30628	13.5908	OK	7.76371	3.02879	12.5016	OK	10.8288	4.72244	16.9481	OK	9.24024	3.71801	14.753	OK	7.64103	3.01421	12.2559	OK	10.7526	4.67324	16.8681	OK	10.3562	4.43623	16.2889	OK	7.48692	2.97605	12.0117	OK	9.05477	3.66667	14.4329	OK	9.10103	3.80759	14.387	OK	15.5724
ABHD11-AS1	-	-	ABHD11-AS1	ABHD11-AS1	TSS21174	7:73149398-73150330	-	-	0.345381	0	0.660918	OK	0.234474	0	0.440612	OK	0.115118	0	0.220306	OK	0.117194	0	0.220306	OK	0.215405	0	0.367176	OK	0.222463	0	0.440612	OK	0.661587	0.0734353	1.32184	OK	0.118507	0	0.220306	OK	0.346887	0	0.660918	OK	0	0	0	OK	0.422306
ABHD12	-	-	ABHD12	ABHD12	TSS9353	20:25228705-25371618	-	-	15.0336	0.735184	29.6268	OK	14.1634	0.711654	28.2649	OK	14.3589	0.696136	28.8807	OK	15.6052	0.807553	31.1189	OK	16.0126	0.668325	31.5793	OK	16.3077	1.43188	31.5729	OK	17.5594	1.57243	34.7428	OK	14.1644	0.676878	28.2555	OK	15.2867	0.766024	30.6231	OK	16.2657	0.819043	32.0948	OK	19.4773
ABHD12B	-	-	ABHD12B	ABHD12B	TSS891	14:51338877-51371688	-	-	0.132201	0	0.338453	OK	0.135694	0	0.341666	OK	0.0524278	0	0.160318	OK	0.213882	0	0.480704	OK	0.0742986	0	0.213139	OK	0.101947	0	0.266706	OK	0.0749217	0	0.214097	OK	0.0545393	0	0.174432	OK	0.0797773	0	0.23175	OK	0.288226	0	0.634887	OK	0.212682
ABHD13	-	-	ABHD13	ABHD13	TSS25561	13:108870762-108886603	-	-	7.92218	4.31729	11.5172	OK	7.96621	4.3304	11.6023	OK	7.27452	3.93077	10.6196	OK	8.01894	4.36315	11.6809	OK	7.67457	4.14041	11.2027	OK	7.47078	4.04214	10.9079	OK	6.92215	3.72768	10.1152	OK	8.16743	4.44177	11.9037	OK	8.27457	4.49418	12.0609	OK	7.70524	4.17317	11.2485	OK	6.04936
ABHD14A	-	-	ABHD14A	ABHD14A	TSS10159	3:52009041-52023218	-	-	13.4834	5.42341	21.5682	OK	13.3967	5.48611	21.2861	OK	17.9728	8.02539	27.9008	OK	15.2917	6.48928	24.0762	OK	14.7414	6.42658	23.0103	OK	14.7311	6.20714	23.2297	OK	20.95	9.21666	32.6972	OK	11.848	4.79642	18.8722	OK	10.5894	4.10674	17.054	OK	11.0917	4.29484	17.869	OK	14.5288
ABHD14A-ACY1	-	-	ABHD14A-ACY1	ABHD14A-ACY1	TSS10159	3:52009041-52023218	-	-	0.866871	0	2.58689	OK	1.35856	0	3.49718	OK	0.748959	0	2.53067	OK	1.07127	0	3.08047	OK	0.0243891	0	0.0610903	OK	1.34564	0	3.52573	OK	0.263651	0	1.26687	OK	1.02542	0	2.78935	OK	0.937995	0	2.5657	OK	0.000250731	0	0	OK	0.866493
ABHD14B	-	-	ABHD14B	ABHD14B	TSS15895	3:52002525-52008646	-	-	39.5371	21.1555	57.8822	OK	36.6679	19.4401	53.8941	OK	40.0992	21.2987	58.8737	OK	42.5616	22.7574	62.4017	OK	40.6879	21.71	59.6557	OK	40.6978	21.828	59.7725	OK	56.4234	29.8026	83.0455	OK	39.4635	20.8458	58.0861	OK	29.6724	15.8194	43.5798	OK	28.6065	14.7682	42.4793	OK	37.3993
ABHD15	-	-	ABHD15	ABHD15	TSS10554	17:27887678-27894042	-	-	15.6677	8.62953	22.6886	OK	16.3595	9.04243	23.6796	OK	15.4252	8.48502	22.317	OK	16.1618	8.90823	23.3596	OK	16.9958	9.40371	24.5673	OK	15.0134	8.2476	21.7596	OK	13.9185	7.59729	20.2319	OK	14.8727	8.16502	21.5738	OK	14.7952	8.11341	21.4706	OK	15.9135	8.76372	23.0396	OK	16.4962
ABHD16A	-	-	ABHD16A	ABHD16A	TSS16493,TSS2574	6:31654725-31671137	-	-	29.8952	15.704	44.0568	OK	29.4444	15.4487	43.4989	OK	29.8962	15.3982	44.3983	OK	32.9812	17.8494	48.2136	OK	31.3058	16.5899	46.0138	OK	32.144	17.1674	47.1086	OK	34.7241	17.9078	51.5895	OK	27.6447	14.601	40.7022	OK	36.426	19.2029	53.7557	OK	35.5664	18.6821	52.576	OK	34.2422
ABHD16B	-	-	ABHD16B	ABHD16B	TSS26017	20:62492565-62494341	-	-	7.1186	3.4422	10.7764	OK	6.66948	3.16839	10.1506	OK	7.62993	3.71601	11.5587	OK	6.97795	3.34441	10.6004	OK	6.93034	3.30529	10.5026	OK	6.90253	3.30529	10.4635	OK	8.50498	4.20496	12.8104	OK	6.49984	3.0706	9.89631	OK	7.93898	3.89203	11.9695	OK	8.86384	4.40054	13.319	OK	10.3842
ABHD2	-	-	ABHD2	ABHD2	TSS7611	15:89631380-89745591	-	-	16.102	8.58894	23.6655	OK	16.3564	8.65498	24.0951	OK	7.97699	4.29112	11.6527	OK	15.7003	8.31983	23.1372	OK	17.123	9.06736	25.1746	OK	14.796	8.0078	21.5812	OK	9.7707	5.2452	14.2984	OK	16.9682	9.04255	24.8966	OK	20.9791	11.1363	30.8773	OK	20.2167	10.7943	29.6285	OK	8.59634
ABHD3	-	-	ABHD3	ABHD3	TSS26557	18:19230857-19284766	-	-	22.9876	11.9626	33.995	OK	23.7996	12.4017	35.2239	OK	26.9452	14.1555	39.7791	OK	23.0085	11.8319	34.1525	OK	23.4305	12.1983	34.6293	OK	25.1934	13.1816	37.1733	OK	24.2476	12.6599	35.879	OK	21.8517	11.2965	32.4201	OK	25.6354	13.4104	37.8613	OK	25.5452	13.3849	37.6575	OK	28.2994
ABHD4	-	-	ABHD4	ABHD4	TSS2270	14:23067146-23081265	-	-	10.4324	5.39921	15.4639	OK	9.82472	5.08079	14.564	OK	9.32343	4.80391	13.8303	OK	10.7332	5.56534	15.8792	OK	10.0639	5.20539	14.9378	OK	10.1527	5.24692	15.0624	OK	9.97516	5.16386	14.7994	OK	10.0167	5.1777	14.8686	OK	10.45	5.41305	15.4916	OK	10.7346	5.57918	15.8792	OK	10.6862
ABHD5	-	-	ABHD5	ABHD5	TSS22451	3:43732374-43764217	-	-	3.63932	1.83635	5.44416	OK	3.70105	1.8623	5.54149	OK	2.85744	1.39511	4.32158	OK	3.39899	1.69359	5.10025	OK	3.33508	1.65466	5.0094	OK	3.314	1.64168	4.98345	OK	3.08865	1.52488	4.65252	OK	3.48744	1.75199	5.22354	OK	5.93063	3.1471	8.71454	OK	6.1703	3.28985	9.03899	OK	5.11458
ABHD6	-	-	ABHD6	ABHD6	TSS15111	3:58223258-58280461	-	-	3.05885	1.27734	4.84808	OK	2.60034	1.03058	4.16586	OK	2.66048	1.05961	4.25296	OK	2.69823	1.08864	4.31102	OK	3.14204	1.30637	4.97872	OK	2.60358	1.03058	4.16586	OK	2.65008	1.05961	4.23844	OK	2.54692	1.01606	4.07877	OK	3.62371	1.59667	5.64642	OK	4.19976	1.93052	6.45927	OK	3.27872
ABHD8	-	-	ABHD8	ABHD8	TSS21235	19:17402939-17414282	-	-	7.0131	3.45687	10.5368	OK	7.73953	3.88898	11.5838	OK	7.51765	3.7394	11.2847	OK	7.94085	3.97208	11.9162	OK	7.51331	3.75602	11.2514	OK	7.93722	3.95546	11.9328	OK	9.36351	4.71996	14.0103	OK	6.3998	3.15772	9.65597	OK	7.54289	3.7394	11.3678	OK	8.37348	4.15489	12.581	OK	10.4215
ABI1	-	-	ABI1	ABI1	TSS486	10:26986594-27150016	-	-	28.4977	15.0185	41.9994	OK	28.0842	14.7424	41.5118	OK	31.7174	16.5997	46.8072	OK	29.3377	15.0716	43.563	OK	27.9753	15.1384	40.8756	OK	27.3551	14.1707	40.556	OK	31.3842	16.4968	46.4116	OK	27.7004	14.381	41.0206	OK	28.8158	14.8989	42.7413	OK	27.1485	14.3576	39.9452	OK	29.5779
ABI2	-	-	ABI2	ABI2	TSS4149	2:204193002-204296892	-	-	6.16912	3.3234	9.0107	OK	6.43953	3.50029	9.36984	OK	5.8014	3.11435	8.48539	OK	5.53847	2.95354	8.11553	OK	5.84685	3.13043	8.55507	OK	6.41723	3.46813	9.35912	OK	4.91808	2.5944	7.24716	OK	6.07248	3.25908	8.87669	OK	4.78839	2.49791	7.08099	OK	5.00229	2.63192	7.37044	OK	3.87873
ABI3	-	-	ABI3	ABI3	TSS9013	17:47283595-47300587	-	-	32.5034	16.3587	48.6096	OK	32.2768	15.9896	48.4758	OK	31.6913	16.1788	47.218	OK	33.8783	16.3017	51.4774	OK	32.9739	16.583	49.3636	OK	33.0623	16.6876	49.4596	OK	36.0193	18.3304	53.7973	OK	30.5362	15.3791	45.708	OK	43.9287	22.6549	65.2556	OK	47.6172	25	70.1757	OK	47.8484
ABI3BP	-	-	ABI3BP	ABI3BP	TSS16820	3:100468178-100712334	-	-	0.00801506	0	0.0232964	OK	0.0247212	0	0.0621237	OK	0.00793263	0	0.0232964	OK	0.0323726	0	0.0776546	OK	0.0225289	0	0.0543582	OK	0.0386119	0	0.08542	OK	0.0452938	0	0.100951	OK	0.0165399	0	0.0465927	OK	0.0241909	0	0.0621237	OK	0.034978	0	0.08542	OK	0.0285034
ABL1	-	-	ABL1	ABL1	TSS17202,TSS3982	9:133589267-133763062	-	-	10.3311	5.45402	15.2117	OK	9.66877	5.06961	14.2833	OK	10.3548	5.4555	15.2582	OK	10.3738	5.37113	15.3843	OK	10.575	5.58311	15.5779	OK	9.7091	5.08133	14.3489	OK	9.48334	4.90576	14.0634	OK	10.2045	5.30954	15.1169	OK	9.48595	4.99221	13.9894	OK	10.0832	5.31592	14.8359	OK	10.8238
ABL2	-	-	ABL2	ABL2	TSS23084,TSS5017	1:179068461-179198819	-	-	2.82954	1.44552	4.21595	OK	3.63083	1.59281	5.66162	OK	2.37069	1.17492	3.56788	OK	3.10302	1.48586	4.71835	OK	3.11987	1.46704	4.77638	OK	2.93182	1.26601	4.59776	OK	2.13176	1.03798	3.225	OK	3.45712	1.68272	5.23649	OK	3.06277	1.52478	4.61517	OK	3.22302	1.63352	4.81887	OK	1.88049
ABLIM1	-	-	ABLIM1	ABLIM1	TSS29649,TSS5667,TSS7456	10:116190868-116444414	-	-	46.8044	23.7098	69.9102	OK	47.7929	24.2682	71.3345	OK	38.4357	20.2136	56.7005	OK	44.5513	22.3748	66.732	OK	46.2555	23.304	69.1923	OK	44.2983	22.2931	66.2783	OK	32.1149	16.7575	47.4309	OK	48.3399	24.4322	72.2441	OK	26.5777	13.794	39.3981	OK	25.8321	13.3858	38.309	OK	19.0476
ABLIM2	-	-	ABLIM2	ABLIM2	TSS25894	4:7967036-8160559	-	-	0.400324	0.0322096	0.792242	OK	0.517802	0.0528562	0.987161	OK	0.631048	0.0630318	1.21085	OK	0.584255	0.0674169	1.10589	OK	0.574965	0.0741387	1.09272	OK	0.528197	0.063225	0.993308	OK	0.456075	0.0323632	0.887456	OK	0.461727	0.0312925	0.895665	OK	0.424646	0.0316643	0.827454	OK	0.410109	0.0215958	0.80269	OK	0.481425
ABLIM3	-	-	ABLIM3	ABLIM3	TSS27737	5:148521053-148639999	-	-	0.778402	0.232367	1.3301	OK	0.723646	0.208329	1.24196	OK	0.811395	0.248393	1.37818	OK	0.602044	0.160253	1.04966	OK	0.659485	0.176279	1.14581	OK	0.678175	0.192304	1.16985	OK	0.756565	0.216342	1.29805	OK	0.67499	0.184291	1.16184	OK	0.516524	0.128203	0.905431	OK	0.469788	0.112177	0.833317	OK	0.758361
ABO	-	-	ABO	ABO	TSS22295	9:136130562-136150630	-	-	0.711116	0.131988	1.27589	OK	0.604165	0.10999	1.0999	OK	0.364612	0.0439961	0.703937	OK	0.322286	0.021998	0.615945	OK	0.482362	0.0659941	0.879921	OK	0.449084	0.0659941	0.835925	OK	0.0463094	0	0.10999	OK	0.531132	0.0879921	0.989911	OK	0.937212	0.197982	1.67185	OK	0.695058	0.131988	1.25389	OK	0.547605
ABP1	-	-	ABP1	ABP1	TSS6264	7:150549572-150558379	-	-	0.0305722	0	0.0858358	OK	0.0157056	0	0.0429179	OK	0.0151394	0	0.0429179	OK	0.0154435	0	0.0429179	OK	0	0	0	OK	0	0	0	OK	0	0	0	OK	0	0	0	OK	0.015377	0	0.0429179	OK	0.0166718	0	0.0572239	OK	0
ABR	-	-	ABR	ABR	TSS17512,TSS20083,TSS2786,TSS3018,TSS9892	17:906757-1090616	-	-	34.9937	18.4954	51.577	OK	34.7432	18.2151	51.2446	OK	34.2034	17.8512	50.5112	OK	34.4104	18.4457	50.4326	OK	35.7797	18.6378	53.0176	OK	31.4569	16.507	46.4405	OK	36.3307	19.0222	53.6347	OK	35.2683	18.6059	51.95	OK	43.8196	22.9861	64.6586	OK	45.8012	23.9972	67.568	OK	45.2936
ABRA	-	-	ABRA	ABRA	TSS252	8:107771710-107782472	-	-	0.0267096	0	0.0756751	OK	0.0686185	0	0.15135	OK	0.0793451	0	0.176575	OK	0.0134904	0	0.0378376	OK	0.0125117	0	0.0378376	OK	0.0128689	0	0.0378376	OK	0.176241	0.0126125	0.340538	OK	0.0413337	0	0.1009	OK	0.0537384	0	0.126125	OK	0.0437	0	0.1009	OK	0.107022
ABRACL	-	-	ABRACL	ABRACL	TSS6654	6:139349818-139364439	-	-	63.3463	31.5697	94.7091	OK	61.6167	30.7887	92.1605	OK	79.4854	39.791	118.099	OK	65.2668	32.3918	97.5043	OK	60.4213	30.0488	90.434	OK	77.5912	38.8866	115.756	OK	107.284	54.2604	159.616	OK	63.1824	31.4875	94.5447	OK	70.1897	35.0637	105.191	OK	66.9085	33.5017	100.012	OK	97.1826
ABT1	-	-	ABT1	ABT1	TSS27700	6:26597170-26600278	-	-	21.3981	11.5834	31.1908	OK	21.0854	11.4146	30.6999	OK	24.8202	13.5779	36.0697	OK	22.9197	12.4579	33.3848	OK	21.0347	11.3686	30.6999	OK	23.3061	12.7034	33.9371	OK	28.9023	15.956	41.8384	OK	20.5439	11.1231	29.9174	OK	17.5449	9.42015	25.6676	OK	19.1834	10.3714	27.9996	OK	24.5504
ABTB1	-	-	ABTB1	ABTB1	TSS23193	3:127391780-127399769	-	-	77.3742	41.411	113.369	OK	74.2875	39.6973	108.971	OK	93.7116	49.2074	138.386	OK	79.6431	41.5432	117.796	OK	84.9067	45.1213	124.667	OK	78.1187	41.4306	114.937	OK	114.096	58.871	169.303	OK	70.8658	37.5913	104.187	OK	68.0818	36.5074	99.6415	OK	76.1507	40.4334	111.906	OK	99.6683
ABTB2	-	-	ABTB2	ABTB2	TSS3438	11:34172533-34379555	-	-	0.546473	0.134604	0.956396	OK	0.651773	0.184195	1.11934	OK	0.504761	0.127519	0.878468	OK	0.588552	0.162942	1.02016	OK	0.634902	0.17711	1.091	OK	0.526507	0.134604	0.920974	OK	0.247025	0.0354221	0.460487	OK	0.473644	0.120435	0.828877	OK	0.703733	0.212532	1.19727	OK	0.763169	0.233786	1.29645	OK	0.395073
ACAA1	-	-	ACAA1	ACAA1	TSS2469	3:38080695-38178733	-	-	64.1613	32.1081	96.2152	OK	59.4731	28.7876	90.1422	OK	69.2757	34.5948	104.162	OK	65.3746	32.4637	98.3921	OK	62.4031	32.8264	91.9734	OK	65.6644	33.6979	97.615	OK	76.4816	39.8444	113.037	OK	63.6451	31.9225	95.4261	OK	74.0078	37.9373	110.062	OK	70.6039	35.9773	104.839	OK	90.906
ACAA2	-	-	ACAA2	ACAA2	TSS29249	18:47309873-47340251	-	-	19.1453	10.2193	28.0358	OK	18.3765	9.80623	26.9222	OK	18.3487	9.77031	26.8684	OK	22.5538	12.1231	32.8311	OK	21.4744	11.5843	31.3045	OK	19.8667	10.6504	29.0954	OK	24.9171	13.4162	36.4052	OK	20.4156	10.9198	29.8318	OK	22.9597	12.3745	33.4777	OK	23.0754	12.4823	33.6034	OK	25.8087
ACACA	-	-	ACACA	ACACA	TSS23885,TSS25324,TSS28527	17:35441926-35766902	-	-	2.37509	1.18385	3.56594	OK	2.36651	1.15848	3.57567	OK	1.72813	0.774324	2.68902	OK	2.15714	1.03085	3.28426	OK	2.61539	1.24267	3.98694	OK	2.13458	1.00414	3.26429	OK	1.59697	0.728755	2.46582	OK	2.68042	1.36148	3.99293	OK	2.35165	1.15435	3.56612	OK	2.30366	1.09641	3.51333	OK	1.74172
ACACB	-	-	ACACB	ACACB	TSS4970	12:109577201-109706031	-	-	4.33191	2.31691	6.34991	OK	4.29528	2.29814	6.28983	OK	3.65837	1.93389	5.3886	OK	4.25775	2.2756	6.23726	OK	4.32578	2.31691	6.32363	OK	3.84774	2.03903	5.64771	OK	2.89094	1.48327	4.30337	OK	4.07441	2.17046	5.98191	OK	2.78086	1.42319	4.14566	OK	2.67217	1.35935	3.98794	OK	2.3397
ACAD10	-	-	ACAD10	ACAD10	TSS11330	12:112123856-112194911	-	-	9.79545	5.01415	14.5863	OK	9.96192	5.1408	14.7734	OK	11.0705	5.72403	16.4339	OK	9.59425	4.99031	14.2122	OK	10.2649	5.25435	15.2759	OK	9.88081	5.07649	14.6858	OK	11.128	5.64654	16.6242	OK	10.1184	5.1842	15.0418	OK	9.88074	5.07389	14.687	OK	10.409	5.45308	15.3924	OK	10.8528
ACAD11	-	-	ACAD11	ACAD11	TSS22177	3:132276981-132593050	-	-	10.0457	1.82661	18.2759	OK	9.78009	1.58241	17.9731	OK	12.7536	3.18436	22.31	OK	10.3973	2.07081	18.735	OK	9.96802	1.80707	18.1782	OK	10.993	2.24663	19.7411	OK	9.89927	2.31501	17.4847	OK	10.0192	2.09034	17.9633	OK	9.40676	1.31868	17.4847	OK	9.58729	1.31868	17.8949	OK	12.9822
ACAD8	-	-	ACAD8	ACAD8	TSS14090	11:134123433-134135749	-	-	16.2258	8.6522	23.7817	OK	16.9476	9.0462	24.8534	OK	20.1413	10.9059	29.3923	OK	16.2579	8.66796	23.7975	OK	16.3455	8.731	23.9551	OK	17.8124	9.56628	26.0984	OK	18.6972	10.0706	27.2962	OK	16.3709	8.74676	24.0024	OK	17.056	9.14076	24.9637	OK	16.2886	8.69948	23.8921	OK	18.9558
ACAD9	-	-	ACAD9	ACAD9	TSS7229	3:128598332-128631957	-	-	12.3258	6.19445	18.5112	OK	11.712	5.79634	17.6278	OK	12.5184	6.33408	18.7359	OK	11.4618	5.77065	17.1824	OK	11.9208	5.98885	17.8531	OK	11.7491	5.7465	17.7485	OK	12.1836	6.12718	18.2606	OK	11.504	5.67819	17.3431	OK	11.8562	5.94334	17.7821	OK	11.5855	5.76091	17.4596	OK	13.1706
ACADL	-	-	ACADL	ACADL	TSS13924	2:211052713-211090215	-	-	0	0	0	OK	0	0	0	OK	0	0	0	OK	0	0	0	OK	0	0	0	OK	0	0	0	OK	0.0280292	0	0.0696928	OK	0	0	0	OK	0	0	0	OK	0	0	0	OK	0
ACADM	-	-	ACADM	ACADM	TSS9838	1:76190042-76229355	-	-	11.5891	5.7909	17.387	OK	11.4263	5.68318	17.1647	OK	11.9246	5.96881	17.8687	OK	12.2663	6.15498	18.3932	OK	11.5351	5.76102	17.3262	OK	11.823	5.85026	17.8076	OK	13.1054	6.64901	19.5319	OK	12.3061	6.13174	18.4767	OK	10.7581	5.31484	16.2085	OK	10.0255	4.92983	15.1467	OK	10.4226
ACADS	-	-	ACADS	ACADS	TSS7723	12:121163570-121177811	-	-	10.4171	5.3271	15.5102	OK	10.2725	5.23651	15.3109	OK	12.0451	6.21495	17.8838	OK	10.588	5.39958	15.7639	OK	9.46234	4.72916	14.1875	OK	11.0876	5.65325	16.4705	OK	14.2311	7.39272	21.0729	OK	8.99211	4.51173	13.4265	OK	7.91343	3.93191	11.9044	OK	8.31999	4.14934	12.4843	OK	12.5724
ACADSB	-	-	ACADSB	ACADSB	TSS21760	10:124768428-124817806	-	-	7.62996	4.14527	11.1203	OK	7.0226	3.81786	10.2258	OK	6.66317	3.58984	9.74635	OK	6.97322	3.77693	10.1673	OK	6.79072	3.6483	9.92175	OK	7.05736	3.8237	10.2842	OK	5.8732	3.14549	8.62379	OK	7.68185	4.16865	11.1846	OK	6.06542	3.23904	8.89274	OK	6.31717	3.39105	9.24354	OK	5.17091
ACADVL	-	-	ACADVL	ACADVL	TSS25363,TSS5495	17:7093208-7128586	-	-	121.243	58.6724	183.819	OK	116.196	56.5303	176.142	OK	133.373	65.0872	201.619	OK	123.387	60.1665	186.591	OK	127.271	61.9846	192.738	OK	120.162	59.6302	180.723	OK	142.718	70.1658	215.364	OK	118.031	58.773	177.453	OK	132.784	63.2487	202.224	OK	134.554	62.4128	206.603	OK	150.988
ACAN	-	-	ACAN	ACAN	TSS28213	15:89346673-89418585	-	-	0.0164681	0	0.0415029	OK	0.016937	0	0.0450679	OK	0.0122192	0	0.0332154	OK	0.0166237	0	0.0415159	OK	0.00771461	0	0.0249003	OK	0.00793197	0	0.0249044	OK	0.00774988	0	0.0249177	OK	0.00849606	0	0.0248995	OK	0	0	0	OK	0	0	0	OK	0
ACAP1	-	-	ACAP1	ACAP1	TSS6981	17:7239847-7254793	-	-	168.998	89.3994	248.684	OK	160.19	85.0645	235.222	OK	219.765	112.985	326.81	OK	166.973	88.2637	245.706	OK	173.303	91.4907	255.013	OK	179.769	94.3714	265.179	OK	230.265	117.667	342.82	OK	155.66	83.1117	228.394	OK	120.39	65.4395	175.17	OK	132.976	71.7688	194.13	OK	185.518
ACAP2	-	-	ACAP2	ACAP2	TSS17443	3:194995464-195163817	-	-	19.6028	10.9049	28.3014	OK	20.3165	11.2828	29.3575	OK	16.3448	9.11246	23.5684	OK	18.0042	10.0232	25.9809	OK	19.9411	11.0745	28.7956	OK	18.4014	10.2461	26.5623	OK	16.8821	9.39828	24.358	OK	20.8476	11.5977	30.1229	OK	26.1299	14.4268	37.8644	OK	24.9422	13.7825	36.1204	OK	17.5833
ACAP3	-	-	ACAP3	ACAP3	TSS28642	1:1227763-1243269	-	-	32.6975	18.3054	47.0524	OK	32.3868	18.1575	46.6181	OK	45.4286	25.3466	65.5333	OK	33.2239	18.5918	47.7732	OK	32.742	18.3331	47.1263	OK	32.1808	18.0189	46.2947	OK	45.5355	25.3835	65.7274	OK	30.067	16.8546	43.2638	OK	34.6643	19.4142	49.88	OK	38.2605	21.4101	55.0639	OK	50.3015
ACAT1	-	-	ACAT1	ACAT1	TSS23700	11:107992257-108018895	-	-	7.54344	3.78542	11.2913	OK	7.67684	3.85041	11.5025	OK	7.7681	3.89915	11.6	OK	8.24289	4.0941	12.3798	OK	7.92139	3.94789	11.9086	OK	7.65864	3.85041	11.4537	OK	11.8478	6.1574	17.5299	OK	8.43322	4.19158	12.6722	OK	7.48214	3.75293	11.21	OK	7.26986	3.62296	10.9014	OK	8.67978
ACAT2	-	-	ACAT2	ACAT2	TSS27047	6:160181289-160210735	-	-	9.43245	0.246347	18.6552	OK	9.06652	0.0671855	18.7671	OK	9.42506	0.111976	19.7301	OK	9.73906	0.0895806	20.1109	OK	9.0699	0.0895806	18.7671	OK	10.0567	0.156766	21.0291	OK	9.73444	0.0447903	22.0144	OK	10.1675	0.268742	20.0661	OK	9.08446	0.0447903	18.9687	OK	7.82817	0	17.401	OK	9.76813
ACBD3	-	-	ACBD3	ACBD3	TSS12459	1:226332379-226374423	-	-	14.2966	7.87259	20.7338	OK	14.1422	7.76542	20.5194	OK	11.6881	6.35264	17.0118	OK	14.1612	7.7849	20.5291	OK	15.3463	8.45719	22.244	OK	14.0788	7.7167	20.422	OK	12.9719	7.09313	18.863	OK	15.3377	8.44745	22.2245	OK	14.8939	8.20386	21.5912	OK	14.4767	7.95054	20.9968	OK	13.4415
ACBD4	-	-	ACBD4	ACBD4	TSS14173,TSS18311	17:43209966-43221543	-	-	20.0519	10.0135	30.1311	OK	19.4426	9.61737	29.3021	OK	22.0067	11.1254	32.8802	OK	18.6566	9.05395	28.2961	OK	19.3866	9.63023	29.1726	OK	19.6184	9.84101	29.4458	OK	25.439	12.8519	38.0297	OK	16.7245	8.14665	25.2903	OK	13.8941	6.68454	21.1071	OK	14.845	7.10212	22.5934	OK	16.7523
ACBD5	-	-	ACBD5	ACBD5	TSS26270,TSS26393	10:27484142-27531068	-	-	9.8463	5.01954	14.7248	OK	9.7174	4.92485	14.4941	OK	9.32552	4.73165	13.9184	OK	9.09083	4.58609	13.5942	OK	9.0098	4.56687	13.4825	OK	9.10643	4.70449	13.524	OK	9.64233	4.87717	14.4063	OK	9.2781	4.71722	13.8401	OK	11.1242	5.77229	16.5074	OK	11.6346	6.10982	17.1744	OK	10.3697
ACBD6	-	-	ACBD6	ACBD6	TSS8035	1:180257351-180472022	-	-	18.4209	9.29625	27.5516	OK	17.293	8.55547	26.0509	OK	19.1117	9.63133	28.5561	OK	18.7677	9.62679	28.0359	OK	18.3521	9.24499	27.4701	OK	16.9495	8.33812	25.5686	OK	19.5808	9.81433	29.3463	OK	19.7394	9.91724	29.5591	OK	14.2263	6.81308	21.667	OK	16.3581	8.03525	24.6831	OK	16.7933
ACBD7	-	-	ACBD7	ACBD7	TSS20019	10:15117473-15130775	-	-	0.0970288	0	0.206142	OK	0.177302	0.0206142	0.340134	OK	0.0960563	0	0.195835	OK	0.119771	0	0.237063	OK	0.0808059	0	0.164913	OK	0.207761	0.0206142	0.401976	OK	0.19301	0.0206142	0.371055	OK	0.0889854	0	0.185528	OK	0.0325376	0	0.0824567	OK	0.0117607	0	0.0412284	OK	0.0671475
ACCS	-	-	ACCS	ACCS	TSS20068,TSS8309	11:44087728-44105569	-	-	11.7343	5.64496	17.8202	OK	11.8713	5.64206	18.099	OK	14.733	7.31569	22.205	OK	11.8361	5.72347	17.9533	OK	11.6122	5.50382	17.7206	OK	12.6179	6.0994	19.1493	OK	13.9645	6.82839	21.1053	OK	10.463	4.86887	16.0511	OK	13.4306	6.63875	20.2233	OK	15.5265	7.78346	23.3274	OK	18.4276
ACCSL	-	-	ACCSL	ACCSL	TSS25354	11:44069530-44081527	-	-	0	0	0	OK	0.0214952	0	0.0572553	OK	0	0	0	OK	0.0211562	0	0.0572553	OK	0	0	0	OK	0	0	0	OK	0	0	0	OK	0	0	0	OK	0	0	0	OK	0	0	0	OK	0
ACD	-	-	ACD	ACD	TSS754	16:67679029-67694718	-	-	15.9177	0.201919	35.4275	OK	14.8615	0.568119	33.3174	OK	19.0997	0.753918	43.0653	OK	18.2822	0.367633	39.7962	OK	17.569	0.312064	38.9096	OK	18.6467	0.55095	40.3846	OK	23.5603	1.38062	46.1855	OK	15.0941	0.201838	34.2024	OK	14.5155	0.128457	29.1048	OK	15.6923	0.696965	31.6808	OK	20.6128
ACE	-	-	ACE	ACE	TSS1017,TSS6018	17:61554421-61575741	-	-	1.42727	0.503305	2.35416	OK	1.69772	0.637026	2.76527	OK	1.85507	0.594507	3.11346	OK	1.69911	0.629447	2.77007	OK	1.66083	0.608893	2.71432	OK	1.47284	0.503899	2.44182	OK	2.20113	0.778034	3.63036	OK	1.60537	0.557668	2.65798	OK	0.93526	0.267982	1.60388	OK	1.07428	0.340338	1.81031	OK	1.2009
ACE2	-	-	ACE2	ACE2	TSS6516	X:15579155-15620192	-	-	0	0	0	OK	0.031879	0	0.0792356	OK	0.0102338	0	0.0297133	OK	0.0104404	0	0.0297133	OK	0.00968565	0	0.0297133	OK	0.0199219	0	0.0594267	OK	0	0	0	OK	0.0426644	0	0.0990445	OK	0	0	0	OK	0	0	0	OK	0
ACER1	-	-	ACER1	ACER1	TSS23225	19:6306509-6333640	-	-	0.753804	0.127702	1.37279	OK	0.888891	0.159627	1.59627	OK	1.30931	0.287329	2.33056	OK	0.801011	0.159627	1.46857	OK	1.02366	0.223478	1.85168	OK	0.835868	0.159627	1.53242	OK	0.891575	0.159627	1.59627	OK	0.660682	0.0957764	1.21317	OK	0.303207	0	0.574658	OK	0.451719	0.0638509	0.861987	OK	0.811093
ACER2	-	-	ACER2	ACER2	TSS10861	9:19408924-19452500	-	-	0.900628	0.243583	1.54675	OK	0.661106	0.14615	1.1692	OK	0.598766	0.121791	1.07176	OK	0.701799	0.158329	1.24227	OK	0.771453	0.194866	1.3397	OK	0.942237	0.255762	1.61982	OK	0.49721	0.0974331	0.901256	OK	0.942446	0.255762	1.61982	OK	0.78953	0.194866	1.37624	OK	0.645562	0.14615	1.14484	OK	0.343638
ACER3	-	-	ACER3	ACER3	TSS7693	11:76571916-76734850	-	-	3.18968	1.54395	4.83771	OK	3.3718	1.6548	5.09899	OK	2.45269	1.12431	3.78465	OK	2.97305	1.4331	4.51308	OK	2.84293	1.35392	4.33889	OK	2.89985	1.39351	4.41015	OK	1.40969	0.538403	2.28821	OK	3.29111	1.60729	4.98022	OK	6.45915	3.38085	9.53289	OK	6.15681	3.20666	9.10534	OK	2.85776
ACHE	-	-	ACHE	ACHE	TSS21639	7:100487614-100493541	-	-	0.118668	0	0.267702	OK	0.025448	0	0.0872628	OK	0.130406	0	0.287027	OK	0.0685986	0	0.179159	OK	0.0795015	0	0.200627	OK	0.0596511	0	0.15444	OK	0.195374	0	0.424194	OK	0.0701525	0	0.166396	OK	0	0	0	OK	0.0370195	0	0.110423	OK	0.0440838
ACIN1	-	-	ACIN1	ACIN1	TSS16286,TSS21018	14:23527772-23574171	-	-	85.3152	42.4525	128.038	OK	84.7965	41.9332	127.604	OK	116.838	58.7855	174.842	OK	87.2235	42.5814	131.885	OK	87.1817	42.2834	132.09	OK	85.468	41.6449	129.276	OK	118.42	61.0813	175.751	OK	84.9428	41.3121	128.509	OK	76.401	37.3086	115.371	OK	80.0529	38.2758	121.777	OK	115.605
ACLY	-	-	ACLY	ACLY	TSS24668	17:40023178-40075272	-	-	37.9161	20.0565	55.7845	OK	37.3831	19.9589	54.731	OK	30.4541	16.4186	44.4879	OK	40.0213	21.2496	58.8085	OK	43.8018	23.175	64.4824	OK	36.1501	19.3878	52.9398	OK	29.1633	15.6515	42.7477	OK	41.5687	21.8373	61.2637	OK	36.8928	19.645	54.1021	OK	37.9161	19.9205	55.91	OK	29.0868
ACMSD	-	-	ACMSD	ACMSD	TSS21093	2:135596185-135676176	-	-	0	0	0.055487	OK	0	0	0.055487	OK	0	0	0.055487	OK	0	0	0.055487	OK	0	0	0.055487	OK	0	0	0.055487	OK	0	0	0.055487	OK	0.0329568	0	0.166461	OK	0.0642785	0	0.277435	OK	0	0	0.055487	OK	0
ACN9	-	-	ACN9	ACN9	TSS14148	7:96745904-96811075	-	-	6.11133	2.95508	9.25363	OK	6.27739	3.0564	9.49004	OK	7.52273	3.73185	11.2969	OK	6.50853	3.1746	9.81088	OK	5.81083	2.78622	8.83148	OK	7.22993	3.56299	10.8916	OK	8.14717	4.06957	12.2087	OK	6.62515	3.24215	9.99662	OK	4.56452	2.06012	7.07531	OK	4.66909	2.11077	7.22729	OK	5.84092
ACO1	-	-	ACO1	ACO1	TSS26755	9:32384600-32450834	-	-	2.57197	1.135	4.01164	OK	2.55983	1.11543	4.00185	OK	1.88933	0.74362	3.03319	OK	2.72115	1.21328	4.23668	OK	3.19381	1.49702	4.88245	OK	2.58636	1.135	4.0312	OK	2.41361	1.03715	3.78659	OK	2.69576	1.20349	4.19754	OK	3.44995	1.63401	5.26405	OK	3.58513	1.72207	5.44995	OK	2.81468
ACO2	-	-	ACO2	ACO2	TSS12337	22:41865128-41940479	-	-	29.1535	13.4454	44.9235	OK	28.3863	12.3936	44.4419	OK	20.3888	8.60452	32.1751	OK	31.7817	14.3958	49.1307	OK	33.1226	15.3462	50.8668	OK	28.9206	13.1032	44.7207	OK	22.7492	9.04805	36.395	OK	30.8803	14.4591	47.2932	OK	28.288	12.685	43.8716	OK	29.7785	13.5594	45.9246	OK	20.3061
ACOT1	-	-	ACOT1	ACOT1	TSS19097	14:73945188-74025651	-	-	1.10904	0	3.37806	OK	1.31185	0	3.83156	OK	1.24271	0	3.72689	OK	1.4137	0	4.04163	OK	1.15179	0	3.42551	OK	1.44081	0	4.0611	OK	1.57075	0	4.4153	OK	1.26824	0	3.76492	OK	0.94573	0	2.86662	OK	0.998814	0	3.0588	OK	1.2705
ACOT11	-	-	ACOT11	ACOT11	TSS19620	1:55013806-55100417	-	-	0.465113	0.0327585	0.901045	OK	0.519602	0.0672348	0.973433	OK	0.170166	0	0.390219	OK	0.360041	0.0281576	0.694799	OK	0.367704	0.0281576	0.708542	OK	0.361002	0.0499966	0.671242	OK	0.129576	0	0.316665	OK	0.40569	0.0109195	0.801604	OK	0.410595	0.0281576	0.79884	OK	0.614948	0.0781543	1.15275	OK	0.326315
ACOT12	-	-	ACOT12	ACOT12	TSS18752	5:80625946-80689988	-	-	0	0	0	OK	0.0779897	0	0.174635	OK	0.0376146	0	0.104781	OK	0.0575513	0	0.139708	OK	0.0533491	0	0.122244	OK	0.0731795	0	0.174635	OK	0.0537284	0	0.122244	OK	0.0195818	0	0.0523905	OK	0.0190946	0	0.0523905	OK	0.0207002	0	0.069854	OK	0.0169299
ACOT13	-	-	ACOT13	ACOT13	TSS23714	6:24667262-24719403	-	-	3.73122	0	8.99984	OK	3.44687	0.00845954	8.58644	OK	3.89342	0	10.2445	OK	3.4348	0	8.6597	OK	3.24923	0	8.51876	OK	3.71699	0	9.60158	OK	3.6039	0	11.0397	OK	3.76659	0.00845954	9.37318	OK	3.63769	0	9.50853	OK	3.61652	0	9.46545	OK	3.55126
ACOT2	-	-	ACOT2	ACOT2	TSS16808,TSS488	14:74034323-74042362	-	-	6.93409	2.92243	10.9526	OK	6.08232	2.39776	9.78302	OK	5.4128	2.09914	8.73848	OK	6.61672	2.63651	10.6219	OK	5.68715	2.16316	9.22118	OK	6.53101	2.60707	10.492	OK	5.74882	2.24224	9.26635	OK	5.84838	2.3202	9.41152	OK	4.88138	1.85365	7.91406	OK	4.82195	1.77261	7.86808	OK	4.48967
ACOT4	-	-	ACOT4	ACOT4	TSS19122	14:74058409-74062470	-	-	1.06335	0.255404	1.87296	OK	1.33433	0.361822	2.31992	OK	1.63954	0.489524	2.80944	OK	1.43332	0.383105	2.4689	OK	0.951808	0.191553	1.70269	OK	1.36659	0.361822	2.36248	OK	1.36091	0.361822	2.3412	OK	0.974929	0.212836	1.72397	OK	0.760557	0.148985	1.36215	OK	0.927447	0.191553	1.66012	OK	0.717492
ACOT6	-	-	ACOT6	ACOT6	TSS2987	14:74083547-74086592	-	-	0	0	0	OK	0	0	0	OK	0.0412086	0	0.10379	OK	0	0	0	OK	0	0	0	OK	0	0	0	OK	0.078589	0	0.172983	OK	0	0	0	OK	0	0	0	OK	0	0	0	OK	0.0372557
ACOT7	-	-	ACOT7	ACOT7	TSS12623,TSS2584,TSS29572,TSS3680	1:6324331-6453826	-	-	4.94584	2.0467	7.84393	OK	4.80984	2.00658	7.6061	OK	6.03425	2.69485	9.37673	OK	6.2901	2.78903	9.78661	OK	6.04568	2.65517	9.43271	OK	5.31889	2.29606	8.34305	OK	7.89984	3.70721	12.0937	OK	5.18083	2.15731	8.20085	OK	5.00949	2.10822	7.91184	OK	4.9749	1.70701	8.26023	OK	7.10496
ACOT8	-	-	ACOT8	ACOT8	TSS1287	20:44462469-44486048	-	-	16.4474	5.29418	27.6203	OK	16.3028	5.10426	27.5352	OK	17.2111	5.52139	28.9698	OK	17.4802	6.21606	28.9151	OK	17.5728	5.98788	29.1735	OK	18.1565	6.24023	30.0856	OK	19.6073	6.47833	32.7068	OK	17.6376	5.91665	29.3744	OK	14.3858	3.72479	25.0988	OK	17.6969	5.3555	30.1507	OK	18.3253
ACOT9	-	-	ACOT9	ACOT9	TSS16909	X:23721776-23761407	-	-	18.3763	8.86504	27.8516	OK	15.8599	7.66081	24.04	OK	18.3926	9.10244	27.6864	OK	18.9437	9.3516	28.5425	OK	18.5531	9.08505	28.0032	OK	19.4446	9.86125	29.1358	OK	18.9897	9.48726	28.4943	OK	18.0787	8.91211	27.2961	OK	26.1497	13.337	38.9532	OK	25.1285	12.6871	37.5818	OK	26.365
ACOX1	-	-	ACOX1	ACOX1	TSS7665	17:73937587-74002080	-	-	4.77182	1.65153	7.89492	OK	4.82393	1.65245	7.99655	OK	4.2389	1.12857	7.34754	OK	4.34956	1.43506	7.30573	OK	4.80383	1.59688	8.01398	OK	4.78343	1.57805	8.00242	OK	4.7788	1.40424	8.16052	OK	4.65048	1.57481	7.72595	OK	7.18209	2.94565	11.4377	OK	6.89747	2.56597	11.2309	OK	5.96521
ACOX2	-	-	ACOX2	ACOX2	TSS14454	3:58490862-58522929	-	-	0.0968279	0	0.210606	OK	0.0663187	0	0.150433	OK	0.0959065	0	0.210606	OK	0.0978317	0	0.210606	OK	0.0907116	0	0.195562	OK	0.0466559	0	0.120346	OK	0.0760937	0	0.165476	OK	0.0332965	0	0.0902596	OK	0.113636	0	0.240692	OK	0.0880011	0	0.195562	OK	0.086286
ACOX3	-	-	ACOX3	ACOX3	TSS6023	4:8368008-8442452	-	-	4.50896	1.91021	7.12325	OK	4.50191	1.89508	7.10839	OK	4.106	1.65653	6.55974	OK	4.68228	1.9829	7.38259	OK	4.96052	2.05722	7.86465	OK	3.99112	1.58061	6.40159	OK	4.3108	1.79737	6.83573	OK	4.39396	1.80081	6.99023	OK	5.42465	2.36717	8.48402	OK	5.02016	2.1157	7.92667	OK	5.01429
ACOXL	-	-	ACOXL	ACOXL	TSS19283	2:111490149-111875799	-	-	0.0626734	0	0.157939	OK	0.128783	0	0.283892	OK	0.0310371	0	0.0878253	OK	0.0158302	0	0.047438	OK	0.0146787	0	0.0473712	OK	0.0452976	0	0.126403	OK	0.0295496	0	0.0791619	OK	0.0969837	0	0.219563	OK	0.0630457	0	0.146375	OK	0.0512652	0	0.142044	OK	0.0698032
ACP1	-	-	ACP1	ACP1	TSS7253	2:264868-278283	-	-	45.5869	22.9764	68.2376	OK	46.73	23.7341	69.8648	OK	51.9012	27.0661	76.7918	OK	50.7981	25.5441	76.0814	OK	44.4037	21.7114	67.2188	OK	50.0482	24.9721	75.3983	OK	50.3899	26.507	74.2355	OK	48.9548	24.8606	73.1136	OK	43.2586	21.1258	65.4574	OK	41.605	20.8944	62.3378	OK	48.654
ACP2	-	-	ACP2	ACP2	TSS24313	11:47260852-47290584	-	-	7.67461	3.48453	11.8765	OK	7.59725	3.43722	11.7622	OK	7.3257	3.13765	11.51	OK	9.02191	4.02089	14.0217	OK	8.58	4.00484	13.1655	OK	9.15521	4.27288	14.0169	OK	8.56845	3.91024	13.2128	OK	8.07664	3.5642	12.5695	OK	11.1716	5.29774	17.06	OK	11.3078	5.40811	17.2019	OK	11.0733
ACP5	-	-	ACP5	ACP5	TSS26709,TSS29354,TSS357	19:11685474-11689801	-	-	24.7729	12.4231	37.1178	OK	22.7775	11.4591	34.0897	OK	29.0347	14.9483	43.1606	OK	26.3291	13.1929	39.4724	OK	25.4744	12.7195	38.2432	OK	27.2309	13.6833	40.7709	OK	37.4664	19.5222	55.4327	OK	21.3664	10.3019	32.4421	OK	21.1979	10.3511	32.0645	OK	20.766	10.2916	31.2852	OK	25.1025
ACP6	-	-	ACP6	ACP6	TSS17994	1:147119167-147142634	-	-	4.30139	1.82512	6.76255	OK	4.54708	1.9596	7.12757	OK	4.5759	1.99802	7.16599	OK	4.1345	1.74827	6.532	OK	4.10841	1.72906	6.49358	OK	4.47089	1.94039	7.0123	OK	4.79578	2.1133	7.47338	OK	4.65441	2.03645	7.26205	OK	3.9024	1.59458	6.2054	OK	4.13831	1.74827	6.532	OK	3.89498
ACPL2	-	-	ACPL2	ACPL2	TSS951	3:140950681-141013486	-	-	7.11266	3.39298	10.8319	OK	7.62151	3.7144	11.5338	OK	8.91189	4.44245	13.4323	OK	7.24364	3.51111	10.9919	OK	6.90261	3.26021	10.5499	OK	7.34693	3.55801	11.131	OK	7.84061	3.78348	11.9094	OK	7.67977	3.74084	11.6058	OK	3.96574	1.69151	6.2492	OK	4.16572	1.82569	6.50631	OK	4.74235
ACPP	-	-	ACPP	ACPP	TSS13585	3:132036210-132087146	-	-	5.50637	2.19348	8.86099	OK	5.33155	2.09418	8.59913	OK	2.42651	0.670123	4.17978	OK	4.72745	1.81524	7.64783	OK	5.05947	1.97148	8.15716	OK	4.67277	1.80707	7.54139	OK	2.8776	0.908563	4.87041	OK	5.03371	1.90944	8.18932	OK	7.74637	3.25639	12.2366	OK	7.62274	3.35574	11.8801	OK	3.63148
ACPT	-	-	ACPT	ACPT	TSS28496	19:51293671-51298481	-	-	0.0293701	0	0.0773606	OK	0.0301383	0	0.0773606	OK	0	0	0	OK	0	0	0	OK	0.0275097	0	0.0773606	OK	0	0	0	OK	0	0	0	OK	0	0	0	OK	0	0	0	OK	0	0	0	OK	0
ACR	-	-	ACR	ACR	TSS19020	22:51176651-51183727	-	-	0	0	0	OK	0.0295603	0	0.0760618	OK	0.0285659	0	0.0760618	OK	0.029132	0	0.0760618	OK	0	0	0	OK	0.0277686	0	0.0760618	OK	0	0	0	OK	0	0	0	OK	0	0	0	OK	0.0313975	0	0.101416	OK	0
ACRBP	-	-	ACRBP	ACRBP	TSS6387	12:6747241-6756580	-	-	6.90278	3.35194	10.4426	OK	6.30379	3.02043	9.59538	OK	5.94237	2.79942	9.07969	OK	6.95612	3.38877	10.5162	OK	6.16475	2.92834	9.39279	OK	7.00195	3.40719	10.5899	OK	7.52011	3.70186	11.3266	OK	6.04094	2.85467	9.22703	OK	7.12548	3.48086	10.7741	OK	6.05661	2.85467	9.24545	OK	7.03805
ACRC	-	-	ACRC	ACRC	TSS25696	X:70797873-70833433	-	-	3.52129	1.63947	5.41025	OK	3.77242	1.78156	5.77093	OK	5.7006	2.84175	8.5471	OK	3.60287	1.70505	5.51955	OK	3.44952	1.59575	5.30095	OK	3.73562	1.77063	5.69442	OK	4.80991	2.36084	7.25738	OK	3.82234	1.81435	5.83651	OK	2.74625	1.19135	4.29541	OK	3.01537	1.34436	4.68888	OK	4.02178
ACRV1	-	-	ACRV1	ACRV1	TSS23788	11:125495030-125550793	-	-	0	0	0.170333	OK	0	0	0.176766	OK	0.0409118	0	0.288337	OK	0.0440923	0	0.347592	OK	0	0	0.171937	OK	0.0351864	0	0.278998	OK	0	0	0.171955	OK	0.0376302	0	0.287794	OK	0.0733911	0	0.475839	OK	0	0	0.178877	OK	0.0369852
ACSBG1	-	-	ACSBG1	ACSBG1	TSS18369	15:78463186-78527049	-	-	0.110956	0	0.236185	OK	0.10136	0	0.223508	OK	0.158703	0	0.336027	OK	0.0871624	0	0.199025	OK	0.0923977	0	0.211287	OK	0.0950322	0	0.211391	OK	0.0929495	0	0.211729	OK	0.0508579	0	0.124274	OK	0.111622	0	0.248355	OK	0.174842	0	0.372716	OK	0.109743
ACSBG2	-	-	ACSBG2	ACSBG2	TSS7040	19:6135709-6193112	-	-	0.0407273	0	0.102463	OK	0.0418515	0	0.102463	OK	0.0134433	0	0.0384236	OK	0.0685691	0	0.153694	OK	0.0254373	0	0.0640393	OK	0.0523277	0	0.128079	OK	0.0511894	0	0.115271	OK	0.0560232	0	0.128079	OK	0.0546274	0	0.128079	OK	0.0592302	0	0.140886	OK	0.0483554
ACSF2	-	-	ACSF2	ACSF2	TSS28942	17:48503518-48552200	-	-	6.62393	2.8545	10.3786	OK	6.65062	2.88552	10.4096	OK	7.27191	3.24234	11.2939	OK	7.75497	3.47504	12.0385	OK	7.09643	3.11823	11.0612	OK	6.689	2.88552	10.4872	OK	8.43444	3.84737	13.0159	OK	6.98821	3.05617	10.9216	OK	8.47582	4.04904	12.9073	OK	8.40669	3.98699	12.8142	OK	10.588
ACSF3	-	-	ACSF3	ACSF3	TSS27375,TSS5177	16:89160216-89222171	-	-	12.0733	6.22048	17.9285	OK	11.5678	5.92162	17.2182	OK	12.7942	6.54146	19.0677	OK	12.7057	6.60672	18.8185	OK	11.7066	6.07216	17.3545	OK	11.0415	5.79775	16.2837	OK	12.286	6.22205	18.3655	OK	11.2037	5.81309	16.5759	OK	11.4613	5.89778	17.03	OK	11.2466	5.83854	16.6535	OK	12.0072
ACSL1	-	-	ACSL1	ACSL1	TSS2323	4:185676748-185747215	-	-	22.2054	12.4242	31.9689	OK	21.7146	12.123	31.3025	OK	16.8702	9.34784	24.392	OK	22.1464	12.406	31.8776	OK	24.6989	13.8666	35.5382	OK	21.7428	12.123	31.3481	OK	19.3634	10.7902	27.9431	OK	22.6074	12.5885	32.5805	OK	25.7191	14.4417	36.9897	OK	25.9535	14.5786	37.3731	OK	21.5311
ACSL3	-	-	ACSL3	ACSL3	TSS24350	2:223725731-223808119	-	-	5.87171	2.88251	8.86546	OK	5.46049	2.59313	8.32573	OK	4.34177	2.00921	6.67646	OK	5.99042	2.9505	9.03279	OK	5.95433	2.89827	9.00349	OK	5.513	2.62157	8.4243	OK	4.86944	2.33276	7.41727	OK	5.81428	2.81743	8.814	OK	6.96598	3.50358	10.4292	OK	6.56987	3.27464	9.88647	OK	4.47554
ACSL4	-	-	ACSL4	ACSL4	TSS5610	X:108884563-108976621	-	-	12.5131	6.59734	18.4479	OK	12.2996	6.55177	18.1329	OK	10.7623	5.69457	15.8293	OK	11.3179	5.91725	16.7193	OK	12.6747	6.68218	18.7385	OK	11.6597	6.10175	17.252	OK	9.87715	5.18778	14.566	OK	13.7765	7.1945	20.3553	OK	15.6156	8.35956	22.8735	OK	16.0286	8.44423	23.6084	OK	12.5947
ACSL5	-	-	ACSL5	ACSL5	TSS17919,TSS24305,TSS8128	10:114133915-114188138	-	-	26.3165	14.0483	38.5884	OK	25.5822	13.6647	37.5155	OK	23.6055	12.6571	34.5549	OK	25.8721	13.8025	37.9184	OK	26.5441	14.2789	38.8194	OK	25.1333	13.3702	36.9259	OK	23.3595	12.3488	34.3648	OK	26.4366	14.155	38.711	OK	28.1733	15.077	41.2619	OK	26.7736	14.3518	39.1987	OK	21.2528
ACSL6	-	-	ACSL6	ACSL6	TSS21053,TSS3848,TSS6363	5:131285665-131347761	-	-	2.26381	0.972174	3.5539	OK	2.16951	0.979663	3.36625	OK	2.33004	1.01104	3.64939	OK	2.07708	0.870012	3.28391	OK	2.54141	1.13443	3.96241	OK	2.08545	0.882629	3.2909	OK	1.69434	0.663153	2.72441	OK	2.61946	1.20269	4.03976	OK	1.46568	0.595694	2.33638	OK	1.6664	0.687652	2.64216	OK	1.39897
ACSM1	-	-	ACSM1	ACSM1	TSS15155	16:20634558-20702578	-	-	0.220271	0.0169356	0.42339	OK	0.263964	0.0169356	0.508068	OK	0.236406	0.0169356	0.440325	OK	0.27824	0.0169356	0.525003	OK	0.223546	0.0169356	0.440325	OK	0.141523	0	0.287905	OK	0.13853	0	0.287905	OK	0.170418	0	0.338712	OK	0.240034	0.0169356	0.457261	OK	0.240205	0.0169356	0.457261	OK	0.294621
ACSM2A	-	-	ACSM2A	ACSM2A	TSS23586	16:20462858-20498991	-	-	0	0	0	OK	0	0	0	OK	0	0	0	OK	0	0	0	OK	0	0	0	OK	0	0	0	OK	0	0	0	OK	0	0	0	OK	0	0	0	OK	0	0	0	OK	0
ACSM2B	-	-	ACSM2B	ACSM2B	TSS11287	16:20548079-20587695	-	-	0	0	0	OK	0	0	0	OK	0	0	0	OK	0	0	0	OK	0	0	0	OK	0	0	0	OK	0	0	0	OK	0	0	0	OK	0	0	0	OK	0	0	0	OK	0
ACSM3	-	-	ACSM3	ACSM3	TSS21167	16:20775311-20860990	-	-	2.28732	0.433081	4.13966	OK	2.11365	0.341975	3.88602	OK	1.88165	0.374544	3.38718	OK	2.43367	0.529512	4.33081	OK	1.80029	0.276837	3.32544	OK	1.8127	0.212975	3.41474	OK	1.50965	0.130276	2.89992	OK	2.11368	0.377097	3.84259	OK	1.54396	0.0977071	2.98007	OK	1.77495	0.109415	3.44123	OK	1.39138
ACSM4	-	-	ACSM4	ACSM4	TSS18667	12:7456927-7480969	-	-	0	0	0	OK	0	0	0	OK	0	0	0	OK	0	0	0	OK	0	0	0	OK	0	0	0	OK	0	0	0	OK	0	0	0	OK	0.0220868	0	0.0597847	OK	0	0	0	OK	0
ACSM5	-	-	ACSM5	ACSM5	TSS26130	16:20420855-20452290	-	-	0.0152861	0	0.0429179	OK	0.0314113	0	0.0858358	OK	0	0	0	OK	0	0	0	OK	0.0286413	0	0.0715298	OK	0.0147307	0	0.0429179	OK	0.0288269	0	0.0715298	OK	0.0157697	0	0.0429179	OK	0.0922618	0	0.200284	OK	0.0500153	0	0.114448	OK	0
ACSS1	-	-	ACSS1	ACSS1	TSS1963,TSS22953	20:24986865-25038818	-	-	44.9467	23.7204	66.1988	OK	42.9782	22.7143	63.4587	OK	45.8105	24.6833	66.9596	OK	43.9731	22.8496	65.0319	OK	45.0831	23.7989	66.5137	OK	44.0113	23.2241	64.8936	OK	52.0737	27.3585	76.8991	OK	43.8576	23.4753	64.2649	OK	42.8071	22.6215	62.9956	OK	43.7644	23.123	64.4129	OK	48.0355
ACSS2	-	-	ACSS2	ACSS2	TSS29191,TSS5155	20:33462765-33515769	-	-	9.86377	4.91681	14.8337	OK	10.4276	5.233	15.6214	OK	10.7487	5.41788	16.0784	OK	10.8068	5.44078	16.1494	OK	10.5071	5.31098	15.7098	OK	11.0258	5.38804	16.6911	OK	11.1183	5.4811	16.7672	OK	10.2878	5.1124	15.4815	OK	15.842	8.22007	23.4716	OK	15.6902	8.15524	23.2035	OK	17.4228
ACSS3	-	-	ACSS3	ACSS3	TSS20004	12:81471808-81649582	-	-	0	0	0	OK	0	0	0	OK	0	0	0	OK	0	0	0	OK	0	0	0	OK	0.0116128	0	0.0364561	OK	0	0	0	OK	0	0	0	OK	0	0	0	OK	0	0	0	OK	0
ACTA1	-	-	ACTA1	ACTA1	TSS5023	1:229566991-229569843	-	-	0.104479	0	0.232652	OK	0.214486	0	0.418773	OK	0.181272	0	0.372243	OK	0.184874	0	0.372243	OK	0.0489328	0	0.116326	OK	0.176245	0	0.348977	OK	0.246703	0.0232652	0.488568	OK	0.134699	0	0.279182	OK	0.0788117	0	0.186121	OK	0.113894	0	0.255917	OK	0.186742
ACTA2	-	-	ACTA2	ACTA2	TSS24128,TSS28669	10:90692440-90775542	-	-	4.65443	0.316131	8.98997	OK	4.73619	0.21734	9.26659	OK	3.70926	0	7.54763	OK	4.47885	0.197582	8.77263	OK	4.13616	0.0395164	8.21941	OK	5.03166	0.414922	9.66175	OK	5.77318	0.849602	10.6963	OK	4.35135	0.197582	8.51578	OK	3.10665	0	7.05367	OK	2.89329	0	6.50044	OK	3.64926
ACTB	-	-	ACTB	ACTB	TSS20930	7:5566778-5570232	-	-	3208.97	599.119	5808.18	OK	2875.63	600.557	5154.37	OK	3264.57	608.838	5927.59	OK	3255.44	598.832	5912.66	OK	3365.15	601.535	6131.17	OK	3492.44	583.324	6401.67	OK	4866.83	59.1567	10374.4	OK	3091.25	595.65	5582.54	OK	3456.53	591.528	6328.38	OK	3554.37	568.295	6543.64	OK	5070.24
ACTBL2	-	-	ACTBL2	ACTBL2	TSS8504	5:56775842-56778636	-	-	0	0	0	OK	0	0	0	OK	0	0	0	OK	0	0	0	OK	0	0	0	OK	0	0	0	OK	0	0	0	OK	0	0	0	OK	0	0	0	OK	0	0	0	OK	0
ACTC1	-	-	ACTC1	ACTC1	TSS10486	15:35080296-35087927	-	-	0	0	0	OK	0	0	0	OK	0	0	0	OK	0	0	0	OK	0	0	0	OK	0	0	0	OK	0.00922465	0	0.0282168	OK	0	0	0	OK	0	0	0	OK	0	0	0	OK	0
ACTG1	-	-	ACTG1	ACTG1	TSS16934	17:79476996-79479892	-	-	948.229	328.303	1568.37	OK	892.861	318.492	1468.7	OK	966.281	331.135	1602.43	OK	1036.1	336.892	1735.42	OK	1007.93	342.201	1674.23	OK	983.01	335.331	1630.4	OK	1400.98	368.28	2433.47	OK	949.202	329.646	1570.82	OK	821.621	297.677	1348.02	OK	853.012	315.595	1391.4	OK	1155.66
ACTG1P4	-	-	ACTG1P4	ACTG1P4	TSS18569	1:104068577-104122151	-	-	0.968658	0	4.36516	OK	0.780326	0	3.86082	OK	0.865615	0	4.25801	OK	0.825357	0	3.71957	OK	0.782885	0	3.52182	OK	0.658979	0	3.23719	OK	0.716775	0	3.26435	OK	0.724928	0	3.57871	OK	0.554048	0	2.81353	OK	0.807751	0	3.82581	OK	0.558997
ACTG2	-	-	ACTG2	ACTG2	TSS27328	2:74120092-74146780	-	-	0.119104	0	0.330161	OK	0	0	0	OK	0.13299	0	0.36141	OK	0.120464	0	0.330908	OK	0.0557799	0	0.183775	OK	0.114822	0	0.304152	OK	0.0844197	0	0.245035	OK	0.153542	0	0.389936	OK	0.0336988	0	0.135049	OK	0.0365169	0	0.153627	OK	0.0799153
ACTL10	-	-	ACTL10	ACTL10	TSS27144	20:32244892-32262264	-	-	1.05926	0	2.64127	OK	1.4316	0.0187014	3.21663	OK	1.04943	0	2.75857	OK	1.42726	0.0187589	3.20777	OK	1.54941	0.0187275	3.50205	OK	1.43279	0	3.27977	OK	2.29665	0.0187866	4.80938	OK	1.30357	0	2.99597	OK	1.21505	0	3.05249	OK	1.70227	0.0187167	3.81822	OK	1.7732
ACTL6A	-	-	ACTL6A	ACTL6A	TSS18630	3:179280707-179306193	-	-	17.905	8.69357	27.1129	OK	16.7869	8.2188	25.3383	OK	17.9043	8.83469	26.9929	OK	17.5917	8.62726	26.5621	OK	16.4818	8.08814	24.8847	OK	18.7188	9.25903	28.1688	OK	16.5879	8.02049	25.1661	OK	19.3092	9.52706	29.0883	OK	17.1315	8.34544	26.0596	OK	16.3573	7.92871	24.8082	OK	18.3102
ACTL6B	-	-	ACTL6B	ACTL6B	TSS26988	7:100240719-100254084	-	-	0	0	0	OK	0	0	0	OK	0	0	0	OK	0.0255565	0	0.0677974	OK	0	0	0	OK	0	0	0	OK	0	0	0	OK	0	0	0	OK	0	0	0	OK	0	0	0	OK	0
ACTL7A	-	-	ACTL7A	ACTL7A	TSS25182	9:111624602-111626035	-	-	0.0547285	0	0.145436	OK	0	0	0	OK	0.027133	0	0.0727178	OK	0	0	0	OK	0	0	0	OK	0	0	0	OK	0	0	0	OK	0.0564452	0	0.145436	OK	0.0275217	0	0.0727178	OK	0.0298286	0	0.0969571	OK	0
ACTL7B	-	-	ACTL7B	ACTL7B	TSS25455	9:111616867-111618275	-	-	0.0279185	0	0.074009	OK	0	0	0	OK	0.110736	0	0.246697	OK	0.0846997	0	0.197357	OK	0.0261507	0	0.074009	OK	0.0538261	0	0.148018	OK	0.0263766	0	0.074009	OK	0	0	0	OK	0	0	0	OK	0.060864	0	0.148018	OK	0.0748897
ACTL8	-	-	ACTL8	ACTL8	TSS8913	1:18081807-18153558	-	-	0	0	0	OK	0	0	0	OK	0	0	0	OK	0	0	0	OK	0	0	0	OK	0	0	0	OK	0	0	0	OK	0	0	0	OK	0	0	0	OK	0	0	0	OK	0.0182218
ACTL9	-	-	ACTL9	ACTL9	TSS4347	19:8807750-8809172	-	-	0.110422	0	0.244268	OK	0.14166	0	0.293121	OK	0	0	0	OK	0.0558318	0	0.146561	OK	0.0258575	0	0.0732804	OK	0.053222	0	0.146561	OK	0	0	0	OK	0.0854134	0	0.195414	OK	0	0	0	OK	0.0601823	0	0.146561	OK	0.0246811
ACTN1	-	-	ACTN1	ACTN1	TSS12714	14:69340839-69446083	-	-	55.1658	29.0594	81.35	OK	53.7836	28.526	78.9912	OK	39.1633	21.0686	57.3502	OK	57.4636	30.267	84.6091	OK	59.7087	31.6635	87.8214	OK	52.1497	27.7946	76.4842	OK	34.6834	18.4944	50.8709	OK	56.1635	30.0406	82.3185	OK	40.6852	22.5111	59.1072	OK	42.4054	22.6904	62.1047	OK	29.8388
ACTN2	-	-	ACTN2	ACTN2	TSS18697	1:236849769-236927558	-	-	0.0158276	0	0.0460268	OK	0.0162728	0	0.0460268	OK	0	0	0	OK	0	0	0	OK	0.00741478	0	0.0230134	OK	0.00762481	0	0.0230134	OK	0	0	0	OK	0	0	0	OK	0.0079618	0	0.0230134	OK	0.00863408	0	0.0306845	OK	0
ACTN3	-	-	ACTN3	ACTN3	TSS19603	11:66314311-66330799	-	-	0.0997267	0	0.212807	OK	0.294658	0.0354679	0.543841	OK	0.160457	0.0118226	0.307388	OK	0.201465	0.0236453	0.390147	OK	0.128469	0	0.260098	OK	0.0960961	0	0.200985	OK	0.105741	0	0.212807	OK	0.12861	0	0.260098	OK	0.0877836	0	0.189162	OK	0.163171	0.0118226	0.319211	OK	0.199746
ACTN4	-	-	ACTN4	ACTN4	TSS10539	19:39138266-39235114	-	-	73.2337	38.0907	108.395	OK	69.9992	34.6215	105.508	OK	50.1913	24.3983	75.9814	OK	73.4195	38.2049	108.641	OK	81.6046	42.1053	121.115	OK	65.9153	34.5592	97.2472	OK	41.3543	21.0746	61.6953	OK	74.357	38.7144	109.932	OK	75.3996	37.3917	113.471	OK	82.7486	42.3601	123.224	OK	53.3099
ACTR10	-	-	ACTR10	ACTR10	TSS17407	14:58666832-58702354	-	-	14.265	7.59559	20.8523	OK	14.5162	7.76628	21.2364	OK	14.3838	7.66671	21.1083	OK	14.3351	7.63826	21.0372	OK	14.9581	7.99386	21.8622	OK	15.4156	8.26412	22.5592	OK	20.6699	11.2369	30.0694	OK	14.7791	7.89429	21.6773	OK	15.007	8.02231	22.0045	OK	14.7463	7.86585	21.5777	OK	17.0936
ACTR1A	-	-	ACTR1A	ACTR1A	TSS25006	10:104238985-104262512	-	-	35.0555	19.6706	50.452	OK	32.9559	18.4858	47.4295	OK	34.4326	19.2958	49.5695	OK	36.7767	20.6136	52.858	OK	38.2607	21.472	55.0221	OK	35.7478	20.0454	51.4192	OK	47.336	26.6103	68.0673	OK	34.2832	19.2112	49.3156	OK	38.6943	21.7018	55.6508	OK	38.9199	21.8468	55.9893	OK	48.2565
ACTR1B	-	-	ACTR1B	ACTR1B	TSS7900	2:98272401-98280561	-	-	44.275	24.7359	63.8396	OK	44.0924	24.6744	63.4858	OK	47.0815	26.3819	67.8238	OK	47.0406	26.2588	67.7776	OK	46.9919	26.2435	67.5469	OK	45.2807	25.2897	65.2856	OK	45.4977	25.3512	65.4702	OK	43.048	24.0591	61.9321	OK	37.2365	20.7209	53.7022	OK	41.4342	23.1207	59.64	OK	44.6899
ACTR2	-	-	ACTR2	ACTR2	TSS17571	2:65454828-65498387	-	-	113.858	55.5997	172.206	OK	113.763	56.1564	171.379	OK	92.7372	47.053	138.541	OK	118.989	57.8752	180.011	OK	125.175	59.9602	190.406	OK	106.909	52.6445	161.292	OK	85.6879	44.0407	127.407	OK	120.817	58.463	183.187	OK	143.693	67.3312	220.391	OK	138.084	65.7278	210.459	OK	119.064
ACTR3	-	-	ACTR3	ACTR3	TSS24690	2:114647536-114716167	-	-	105.09	57.3792	152.81	OK	103.066	56.2777	149.903	OK	91.2396	50.258	132.164	OK	110.794	60.2609	161.212	OK	112.42	61.0934	163.787	OK	100.234	54.9329	145.587	OK	99.8066	54.6383	144.895	OK	113.279	61.5161	165.106	OK	111.426	60.5171	162.301	OK	109.857	59.7742	160.008	OK	105.064
ACTR3B	-	-	ACTR3B	ACTR3B	TSS12030	7:152456833-152552464	-	-	3.38012	1.20257	5.5639	OK	3.09664	1.05109	5.14188	OK	3.01422	0.959593	5.07649	OK	3.39672	1.16296	5.62563	OK	3.63255	1.32309	5.94826	OK	3.08741	1.01029	5.16293	OK	3.18526	1.08854	5.27528	OK	3.34603	1.14442	5.54605	OK	3.28557	1.13946	5.42894	OK	3.17602	1.02925	5.34028	OK	3.71187
ACTR3BP2	-	-	ACTR3BP2	ACTR3BP2	TSS22464	2:92129158-92130496	-	-	0	0	0	OK	0	0	0	OK	0	0	0	OK	0	0	0	OK	0	0	0	OK	0	0	0	OK	0	0	0	OK	0	0	0	OK	0	0	0	OK	0	0	0	OK	0
ACTR3BP5	-	-	ACTR3BP5	ACTR3BP5	TSS25220	10:38989726-38991372	-	-	0	0	0	OK	0	0	0	OK	0.0231988	0	0.0633078	OK	0	0	0	OK	0	0	0	OK	0	0	0	OK	0	0	0	OK	0	0	0	OK	0	0	0	OK	0	0	0	OK	0
ACTR3C	-	-	ACTR3C	ACTR3C	TSS28982,TSS6324	7:149944300-150035245	-	-	1.02699	0	3.201	OK	0.862099	0	2.9827	OK	0.617383	0	2.41327	OK	0.818462	0	3.00981	OK	0.816162	0	2.98408	OK	0.540041	0	2.25334	OK	0.353	0	1.65404	OK	0.646889	0	2.49462	OK	0.688527	0	2.46751	OK	0.542681	0	2.14212	OK	0.334217
ACTR5	-	-	ACTR5	ACTR5	TSS27698	20:37377096-37401089	-	-	10.2543	5.29641	15.2026	OK	10.4746	5.42251	15.5389	OK	12.3909	6.50141	18.2712	OK	10.2841	5.31042	15.2447	OK	10.545	5.46455	15.637	OK	10.1121	5.22635	14.9925	OK	10.6408	5.5346	15.7351	OK	10.1778	5.26838	15.0906	OK	10.3905	5.36646	15.4268	OK	9.86342	5.08623	14.6282	OK	10.959
ACTR6	-	-	ACTR6	ACTR6	TSS11652,TSS16265	12:100593864-100618202	-	-	12.2084	5.74336	18.7054	OK	11.463	5.36689	17.5666	OK	13.1032	6.43797	19.8274	OK	12.0217	5.64525	18.4226	OK	12.4356	5.75632	19.1783	OK	12.5185	5.97666	19.1109	OK	16.0596	7.78066	24.379	OK	11.9168	5.67057	18.1842	OK	10.6806	4.91988	16.4507	OK	10.8719	5.059	16.7076	OK	11.9417
ACTR8	-	-	ACTR8	ACTR8	TSS18224	3:53901092-53916229	-	-	7.52951	3.93388	11.1316	OK	7.13501	3.70416	10.5382	OK	5.63699	2.83316	8.43247	OK	7.19107	3.74245	10.6435	OK	7.49366	3.90516	11.0742	OK	6.64955	3.43616	9.85862	OK	6.0039	3.0533	8.9589	OK	7.17184	3.7233	10.5765	OK	8.25716	4.35502	12.1558	OK	8.22491	4.33588	12.1079	OK	5.98821
ACTRT1	-	-	ACTRT1	ACTRT1	TSS6704	X:127184940-127186382	-	-	0	0	0	OK	0	0	0	OK	0	0	0	OK	0	0	0	OK	0	0	0	OK	0	0	0	OK	0	0	0	OK	0	0	0	OK	0	0	0	OK	0	0	0	OK	0
ACTRT2	-	-	ACTRT2	ACTRT2	TSS4247	1:2938045-2939467	-	-	0	0	0	OK	0	0	0	OK	0	0	0	OK	0	0	0	OK	0	0	0	OK	0	0	0	OK	0	0	0	OK	0	0	0	OK	0	0	0	OK	0	0	0	OK	0
ACTRT3	-	-	ACTRT3	ACTRT3	TSS10302	3:169484708-169487683	-	-	0.150536	0	0.311834	OK	0.0579821	0	0.138593	OK	0.0745708	0	0.173241	OK	0.0950796	0	0.20789	OK	0.0705108	0	0.155917	OK	0.0906748	0	0.190565	OK	0.0532576	0	0.121269	OK	0.0388217	0	0.103945	OK	0.0757112	0	0.173241	OK	0.123117	0	0.259862	OK	0.0503436
ACVR1	-	-	ACVR1	ACVR1	TSS10472,TSS5870	2:158592957-158732374	-	-	6.55807	3.05998	10.045	OK	6.5183	2.95088	10.0835	OK	7.49554	3.54122	11.4526	OK	7.80176	3.72208	11.877	OK	7.19208	3.30866	11.0758	OK	6.94885	3.28058	10.6167	OK	8.22162	3.9458	12.5223	OK	7.68308	3.64789	11.7006	OK	7.32105	3.44093	11.1919	OK	6.62244	3.14854	10.1166	OK	6.06657
ACVR1B	-	-	ACVR1B	ACVR1B	TSS128,TSS13709	12:52345450-52390863	-	-	6.27539	3.13818	9.43086	OK	6.171	3.00819	9.33319	OK	4.80049	2.27801	7.31746	OK	6.54206	3.32299	9.78049	OK	7.08958	3.49816	10.6879	OK	6.18236	3.10609	9.2587	OK	5.35296	2.55309	8.17428	OK	6.56097	3.28932	9.84671	OK	7.24422	3.64682	10.8504	OK	7.40876	3.72744	11.0971	OK	4.6278
ACVR1C	-	-	ACVR1C	ACVR1C	TSS20635,TSS2869	2:158383278-158485399	-	-	0.536101	0.156238	0.922144	OK	0.613913	0.199729	1.02955	OK	0.410998	0.10849	0.717182	OK	0.42551	0.112276	0.740215	OK	0.465006	0.123842	0.807026	OK	0.588226	0.168452	1.00811	OK	0.331012	0.069157	0.59385	OK	0.519001	0.148242	0.887053	OK	0.410588	0.103772	0.716241	OK	0.417952	0.10809	0.729385	OK	0.249333
ACVR2A	-	-	ACVR2A	ACVR2A	TSS26697	2:148602569-149271046	-	-	2.52821	0.0728611	5.19964	OK	2.97693	0.0728611	6.09384	OK	3.46368	0.370929	6.57075	OK	2.86139	0.125851	5.72291	OK	2.71269	0.10598	5.39835	OK	2.72392	0.152346	5.46459	OK	3.25112	0.629255	5.87526	OK	3.0084	0.0794849	5.96137	OK	2.71453	0.119227	5.5242	OK	2.69913	0.0728611	5.40497	OK	2.88721
ACVR2B	-	-	ACVR2B	ACVR2B	TSS23818	3:38492517-38534633	-	-	1.62152	0.747469	2.49053	OK	1.66468	0.772069	2.55806	OK	1.30884	0.573952	2.03831	OK	1.41931	0.642167	2.1964	OK	1.3781	0.610976	2.14927	OK	1.44354	0.642069	2.24569	OK	1.06853	0.462349	1.67563	OK	1.56849	0.713305	2.42524	OK	1.16092	0.499323	1.82361	OK	1.09795	0.468266	1.72421	OK	0.674724
ACVR2B-AS1	-	-	ACVR2B-AS1	ACVR2B-AS1	TSS12378	3:38492517-38534633	-	-	0.117644	0	0.579605	OK	0.226649	0	0.897008	OK	0.145636	0	0.634805	OK	0.16342	0	0.703806	OK	0.137769	0	0.621005	OK	0.14171	0	0.634805	OK	0.055459	0	0.303603	OK	0.106197	0	0.552005	OK	0.0443792	0	0.276002	OK	0.0481169	0	0.289802	OK	0.0392973
ACVRL1	-	-	ACVRL1	ACVRL1	TSS1430,TSS6303	12:52301201-52317145	-	-	0.374907	0.043943	0.711877	OK	0.358532	0.0439088	0.676195	OK	0.233001	0.00879593	0.457388	OK	0.413797	0.0527665	0.782703	OK	0.318585	0.0351501	0.606339	OK	0.403226	0.043953	0.764783	OK	0.238166	0.00880052	0.474933	OK	0.422808	0.0615085	0.790823	OK	0.842065	0.210897	1.47628	OK	0.856074	0.219629	1.49348	OK	0.519453
ACY1	-	-	ACY1	ACY1	TSS9537	3:52009041-52023218	-	-	4.57078	0.346595	8.82073	OK	4.2426	0.257336	8.37191	OK	4.55152	0.325723	9.04043	OK	4.60478	0.41636	8.89401	OK	4.51019	0.493791	8.52706	OK	3.85694	0.165203	7.74354	OK	7.45641	1.29771	13.5868	OK	3.95742	0.438508	7.56135	OK	3.82481	0.323156	7.53877	OK	4.77008	0.87655	8.70024	OK	6.26945
ACY3	-	-	ACY3	ACY3	TSS16851	11:67410025-67418130	-	-	1.28502	0.293911	2.27113	OK	1.41267	0.32063	2.48488	OK	1.27456	0.293911	2.24441	OK	1.33072	0.32063	2.35128	OK	1.26092	0.293911	2.24441	OK	1.59278	0.427506	2.77879	OK	1.70616	0.454225	2.93911	OK	0.851935	0.160315	1.52299	OK	1.04619	0.240472	1.87034	OK	0.733616	0.133596	1.30924	OK	1.64269
ACYP1	-	-	ACYP1	ACYP1	TSS23581	14:75519923-75530736	-	-	10.9909	3.19697	18.8208	OK	10.759	3.12612	18.393	OK	13.4039	4.34037	22.4968	OK	9.04903	2.47122	15.6202	OK	9.54999	2.73525	16.3832	OK	13.1134	4.281	21.9523	OK	22.9832	9.19119	36.8053	OK	11.7592	3.78875	19.7533	OK	9.22008	2.6611	15.7953	OK	8.79999	2.52891	15.1254	OK	18.1052
ACYP2	-	-	ACYP2	ACYP2	TSS24998	2:54342409-54532437	-	-	4.79021	1.90134	7.69049	OK	4.51011	1.73107	7.26481	OK	5.11026	1.62565	8.62589	OK	5.17793	2.09999	8.25805	OK	3.96417	1.50404	6.41347	OK	4.55502	1.78783	7.32157	OK	5.18056	2.07161	8.28643	OK	4.6692	1.8162	7.52022	OK	4.25644	1.64593	6.83914	OK	4.50521	1.73107	7.26481	OK	5.99311
ADA	-	-	ADA	ADA	TSS22201	20:43248162-43280376	-	-	27.3486	14.42	40.2217	OK	27.6313	14.624	40.4485	OK	32.2682	17.2087	47.341	OK	29.8062	15.8484	43.7587	OK	27.4238	14.5333	40.3351	OK	28.3182	15.0321	41.5821	OK	35.6511	19.0679	52.0116	OK	25.6172	13.4677	37.7504	OK	20.9746	10.9964	30.9032	OK	20.8257	10.815	30.7218	OK	29.7173
ADAD1	-	-	ADAD1	ADAD1	TSS23758,TSS3148	4:123300120-123350947	-	-	0	0	0	OK	0	0	0	OK	0	0	0	OK	0	0	0	OK	0	0	0	OK	0	0	0	OK	0	0	0	OK	0	0	0	OK	0.0200171	0	0.0981573	OK	0	0	0	OK	0
ADAD2	-	-	ADAD2	ADAD2	TSS28940	16:84224722-84230772	-	-	0.0182864	0	0.0843899	OK	0.0563526	0	0.185658	OK	0.108704	0	0.285124	OK	0.07392	0	0.219414	OK	0.0342639	0	0.1501	OK	0.0528725	0	0.16878	OK	0.10351	0	0.25317	OK	0.0565938	0	0.185658	OK	0	0	0.050634	OK	0	0	0.050634	OK	0.0163054
ADAL	-	-	ADAL	ADAL	TSS20126	15:43622871-43646096	-	-	1.69662	0.341979	3.04905	OK	2.02018	0.465483	3.57148	OK	2.07575	0.51086	3.67337	OK	1.67591	0.34621	3.01569	OK	1.81721	0.39002	3.24928	OK	1.82636	0.397975	3.26226	OK	1.83588	0.380731	3.29186	OK	1.99209	0.480887	3.51052	OK	1.55326	0.330889	2.77878	OK	1.39617	0.255962	2.54494	OK	1.53231
ADAM10	-	-	ADAM10	ADAM10	TSS7332	15:58888509-59042177	-	-	30.4535	16.4824	44.4312	OK	30.7873	16.6538	44.9219	OK	16.1215	8.94244	23.307	OK	31.096	16.8088	45.379	OK	31.2164	17.6107	44.8184	OK	27.2635	15.2667	39.2548	OK	13.3536	7.27071	19.4239	OK	32.1885	18.1945	46.207	OK	34.7016	19.5743	49.8247	OK	35.0762	19.8397	50.3466	OK	14.2646
ADAM11	-	-	ADAM11	ADAM11	TSS12878	17:42836567-42859214	-	-	0.203741	0.0236721	0.378754	OK	0.276496	0.0473442	0.512896	OK	0.314571	0.0473442	0.576022	OK	0.205729	0.0315628	0.386645	OK	0.2138	0.0315628	0.402426	OK	0.251266	0.0315628	0.465552	OK	0.268656	0.0394535	0.497115	OK	0.269082	0.0394535	0.497115	OK	0.401753	0.0789071	0.718054	OK	0.480129	0.11047	0.844306	OK	0.398519
ADAM12	-	-	ADAM12	ADAM12	TSS3823	10:127702897-128077127	-	-	0.347702	0.052813	0.642603	OK	0.329248	0.0586506	0.604101	OK	0.176102	0.00587137	0.346411	OK	0.339818	0.0469656	0.63888	OK	0.305454	0.0459107	0.56813	OK	0.344043	0.0459235	0.642203	OK	0.0708265	0	0.154492	OK	0.336387	0.0528062	0.616073	OK	0.807543	0.233672	1.38475	OK	0.679933	0.193597	1.16745	OK	0.232692
ADAM15	-	-	ADAM15	ADAM15	TSS24988	1:155006281-155042029	-	-	27.1345	14.8083	39.5146	OK	25.9562	14.1528	37.7721	OK	24.4221	13.0388	35.8034	OK	27.9917	15.2758	40.728	OK	29.4337	15.7145	43.1492	OK	27.4399	14.6001	40.2672	OK	28.3971	15.4632	41.3236	OK	25.0315	13.5279	36.5373	OK	42.8485	23.7424	61.9379	OK	48.3302	27.5225	69.2389	OK	41.8256
ADAM17	-	-	ADAM17	ADAM17	TSS21348	2:9629391-9695917	-	-	11.3265	6.15543	16.4825	OK	12.1639	6.65136	17.6689	OK	8.49205	4.48286	12.5053	OK	10.9472	5.93177	15.9574	OK	11.6855	6.35964	17.0076	OK	10.8451	5.87342	15.7921	OK	7.60468	3.96748	11.2509	OK	11.4142	6.20405	16.6187	OK	14.1287	7.77937	20.4986	OK	14.4137	7.92523	20.8973	OK	8.61472
ADAM18	-	-	ADAM18	ADAM18	TSS23463	8:39442086-39587583	-	-	0	0	0	OK	0	0	0	OK	0	0	0	OK	0	0	0	OK	0	0	0	OK	0	0	0	OK	0	0	0	OK	0	0	0	OK	0	0	0	OK	0	0	0	OK	0
ADAM19	-	-	ADAM19	ADAM19	TSS19101	5:156904311-157002783	-	-	15.1171	8.50016	21.7756	OK	15.3771	8.58055	22.1883	OK	15.185	8.48944	21.8614	OK	14.9361	8.35009	21.5077	OK	14.6455	8.18931	21.1003	OK	13.9693	7.81414	20.1195	OK	13.0031	7.26212	18.7207	OK	15.2211	8.51624	21.9257	OK	14.0935	7.8731	20.3071	OK	15.082	8.43585	21.7274	OK	11.5373
ADAM1A	-	-	ADAM1A	ADAM1A	TSS22074	12:112336866-112339706	-	-	3.95475	1.84682	6.06638	OK	4.28994	2.06697	6.51891	OK	5.05486	2.47058	7.61966	OK	3.6684	1.67559	5.66277	OK	3.80197	1.74898	5.84622	OK	3.81082	1.76121	5.87069	OK	3.94689	1.84682	6.05414	OK	4.32009	2.06697	6.58006	OK	3.10732	1.36983	4.85555	OK	3.60885	1.65113	5.55269	OK	3.30233
ADAM2	-	-	ADAM2	ADAM2	TSS25483	8:39601253-39695779	-	-	0	0	0	OK	0	0	0	OK	0	0	0	OK	0	0	0	OK	0	0	0	OK	0	0	0	OK	0	0	0	OK	0	0	0	OK	0	0	0	OK	0	0	0	OK	0
ADAM20	-	-	ADAM20	ADAM20	TSS3947	14:70989077-71001732	-	-	0.0658048	0	0.14929	OK	0.0676238	0	0.14929	OK	0.0912241	0	0.199054	OK	0.159533	0.0124409	0.311022	OK	0.0369904	0	0.087086	OK	0.0760924	0	0.161731	OK	0.0744332	0	0.161731	OK	0.0950459	0	0.199054	OK	0.132397	0	0.261258	OK	0.100488	0	0.211495	OK	0.0703086
ADAM20P1	-	-	ADAM20P1	ADAM20P1	TSS4083	14:70935592-70950473	-	-	0.709559	0.171446	1.24584	OK	0.741607	0.182875	1.29156	OK	1.00021	0.297172	1.71446	OK	0.534481	0.114297	0.960096	OK	0.642241	0.148586	1.14297	OK	0.6026	0.137157	1.06296	OK	1.09941	0.331462	1.86304	OK	0.545944	0.102867	0.982955	OK	0.423449	0.080008	0.77722	OK	0.44603	0.080008	0.811509	OK	0.59945
ADAM21	-	-	ADAM21	ADAM21	TSS8373	14:70918873-70926622	-	-	0.0415123	0	0.104309	OK	0.127972	0	0.260772	OK	0.0411082	0	0.104309	OK	0.0419353	0	0.104309	OK	0.0518551	0	0.117348	OK	0.0533366	0	0.130386	OK	0.0391337	0	0.0912704	OK	0.142757	0	0.28685	OK	0.0835202	0	0.182541	OK	0.0905567	0	0.195579	OK	0.0123228
ADAM21P1	-	-	ADAM21P1	ADAM21P1	TSS28911	14:70712469-70714518	-	-	0	0	0	OK	0.113248	0	0.23733	OK	0.0546136	0	0.135617	OK	0.0185691	0	0.0508564	OK	0.0172142	0	0.0508564	OK	0.0354185	0	0.101713	OK	0.0346696	0	0.0847606	OK	0.0379111	0	0.101713	OK	0.0369676	0	0.101713	OK	0.0200384	0	0.0678085	OK	0
ADAM22	-	-	ADAM22	ADAM22	TSS9894	7:87563565-87832204	-	-	0.927811	0.352882	1.50425	OK	0.935721	0.350907	1.52449	OK	0.643984	0.218797	1.06712	OK	0.799244	0.287833	1.31535	OK	1.04326	0.337651	1.75802	OK	0.872804	0.322316	1.42369	OK	0.619848	0.195774	1.04816	OK	0.957237	0.369657	1.54624	OK	0.750677	0.253191	1.247	OK	0.66462	0.218643	1.11642	OK	0.37859
ADAM23	-	-	ADAM23	ADAM23	TSS3699	2:207308367-207482685	-	-	0.60973	0.136394	1.07978	OK	0.577502	0.125027	1.02295	OK	0.674708	0.159126	1.18208	OK	0.688309	0.170492	1.21618	OK	0.795267	0.20459	1.3753	OK	0.622085	0.136394	1.10251	OK	0.47322	0.090929	0.863826	OK	0.641402	0.136394	1.13661	OK	0.541224	0.113661	0.977487	OK	0.704225	0.170492	1.22754	OK	0.329874
ADAM28	-	-	ADAM28	ADAM28	TSS10483	8:24151579-24212726	-	-	9.57047	4.7003	14.469	OK	9.52613	4.68862	14.3617	OK	7.26548	3.47325	11.0872	OK	7.6655	3.55436	11.77	OK	6.97338	3.16165	10.7866	OK	7.32933	3.4207	11.254	OK	5.24413	2.37588	8.10998	OK	8.7051	4.13936	13.2638	OK	8.85441	4.32325	13.3943	OK	8.51109	4.03076	13.0137	OK	5.92036
ADAM29	-	-	ADAM29	ADAM29	TSS29012	4:175839508-175899331	-	-	0.0336659	0	0.113133	OK	0.0358392	0	0.116435	OK	0.0345236	0	0.11551	OK	0.0587031	0	0.162064	OK	0.0544517	0	0.151612	OK	0.0223986	0	0.0913723	OK	0.0438155	0	0.128817	OK	0.0599636	0	0.162795	OK	0.0116905	0	0.0682392	OK	0	0	0	OK	0
ADAM30	-	-	ADAM30	ADAM30	TSS21782	1:120436155-120439147	-	-	0	0	0	OK	0.012566	0	0.0348278	OK	0	0	0	OK	0	0	0	OK	0	0	0	OK	0.0117818	0	0.0348278	OK	0	0	0	OK	0	0	0	OK	0	0	0	OK	0	0	0	OK	0
ADAM32	-	-	ADAM32	ADAM32	TSS9620	8:38965049-39142436	-	-	0	0	0	OK	0	0	0	OK	0.0267284	0	0.0764244	OK	0	0	0	OK	0	0	0	OK	0.013005	0	0.0382122	OK	0.012722	0	0.0382122	OK	0.0139236	0	0.0382122	OK	0	0	0	OK	0	0	0	OK	0.0120176
ADAM33	-	-	ADAM33	ADAM33	TSS28275	20:3648619-3662738	-	-	0.0316357	0	0.0850494	OK	0.127059	0	0.269717	OK	0.0835216	0	0.191554	OK	0.0852077	0	0.191514	OK	0.125462	0	0.269927	OK	0.109178	0	0.23888	OK	0.079494	0	0.181027	OK	0.116907	0	0.249143	OK	0.0310886	0	0.0837963	OK	0.0575218	0	0.13814	OK	0.109969
ADAM3A	-	-	ADAM3A	ADAM3A	TSS5788	8:39308563-39380470	-	-	0	0	0	OK	0	0	0	OK	0	0	0	OK	0	0	0	OK	0	0	0	OK	0	0	0	OK	0	0	0	OK	0	0	0	OK	0	0	0	OK	0	0	0	OK	0
ADAM5	-	-	ADAM5	ADAM5	TSS25543	8:39172181-39274745	-	-	0	0	0	OK	0	0	0	OK	0	0	0	OK	0	0	0	OK	0	0	0	OK	0	0	0	OK	0	0	0	OK	0	0	0	OK	0	0	0	OK	0	0	0	OK	0
ADAM6	-	-	ADAM6	ADAM6	TSS22682	14:106435818-106438358	-	-	0	0	0	OK	0	0	0	OK	0	0	0	OK	0	0	0	OK	0	0	0	OK	0	0	0	OK	0	0	0	OK	0	0	0	OK	0	0	0	OK	0	0	0	OK	0
ADAM7	-	-	ADAM7	ADAM7	TSS7532	8:24298508-24367078	-	-	0.0106907	0	0.0306755	OK	0	0	0	OK	0	0	0	OK	0	0	0	OK	0	0	0	OK	0	0	0	OK	0	0	0	OK	0.01103	0	0.0306755	OK	0	0	0	OK	0	0	0	OK	0
ADAM8	-	-	ADAM8	ADAM8	TSS21147	10:135075919-135090407	-	-	89.7184	45.6211	134.379	OK	89.6333	46.871	132.617	OK	90.9363	45.3647	136.603	OK	93.2748	47.3395	139.152	OK	93.7542	47.8023	140.597	OK	91.0105	46.0353	136.414	OK	96.9128	48.9267	144.93	OK	85.1786	42.3009	128.056	OK	84.8336	43.5887	126.66	OK	95.271	49.2786	141.905	OK	90.558
ADAM9	-	-	ADAM9	ADAM9	TSS2779	8:38854504-38962780	-	-	4.59128	2.12402	7.06154	OK	4.25977	1.95411	6.56994	OK	2.22829	0.842596	3.61345	OK	4.30643	1.95743	6.65641	OK	4.46301	2.0628	6.86307	OK	4.02465	1.81727	6.23704	OK	2.70406	1.14486	4.26265	OK	4.56839	2.16827	6.96974	OK	7.83441	3.87805	11.7878	OK	7.29793	3.63552	10.9778	OK	4.02036
ADAMDEC1	-	-	ADAMDEC1	ADAMDEC1	TSS26780	8:24241797-24263526	-	-	0.206043	0	0.447313	OK	0.113975	0	0.271199	OK	0.109877	0	0.271995	OK	0.112088	0	0.27191	OK	0.163328	0	0.367354	OK	0.213849	0	0.461574	OK	0.158124	0	0.355836	OK	0.138366	0	0.320991	OK	0.286967	0	0.605646	OK	0.172851	0	0.383137	OK	0.112977
ADAMTS1	-	-	ADAMTS1	ADAMTS1	TSS700	21:28208605-28217728	-	-	3.94826	1.97909	5.91486	OK	3.77451	1.87453	5.67588	OK	2.60502	1.2248	3.98805	OK	3.62916	1.79238	5.4593	OK	4.04543	2.03884	6.05676	OK	3.64091	1.80732	5.47424	OK	2.18179	0.985811	3.38312	OK	3.74826	1.8596	5.63107	OK	0.960145	0.321135	1.60568	OK	0.864887	0.276326	1.44884	OK	0.485777
ADAMTS10	-	-	ADAMTS10	ADAMTS10	TSS24015	19:8645125-8675588	-	-	19.8107	11.1001	28.5044	OK	21.2299	11.8953	30.5621	OK	24.2495	13.6087	34.8579	OK	20.6809	11.5756	29.7833	OK	20.0312	11.1985	28.8241	OK	19.6267	10.9771	28.2339	OK	17.5896	9.82119	25.3482	OK	18.7167	10.4688	26.9468	OK	11.6034	6.34525	16.8551	OK	12.3702	6.78794	17.9454	OK	12.8796
ADAMTS12	-	-	ADAMTS12	ADAMTS12	TSS3557	5:33527285-33892124	-	-	0	0	0	OK	0	0	0	OK	0	0	0	OK	0	0	0	OK	0	0	0	OK	0	0	0	OK	0	0	0	OK	0	0	0	OK	0	0	0	OK	0	0	0	OK	0
ADAMTS13	-	-	ADAMTS13	ADAMTS13	TSS1541,TSS5740	9:136243283-136324508	-	-	1.10756	0.0145937	2.66335	OK	1.03282	0.00729212	2.64707	OK	1.37232	0.00730189	3.18467	OK	1.07761	0	2.72693	OK	1.16963	0	2.94397	OK	1.06735	0	2.5785	OK	1.10067	0	2.82086	OK	1.18997	0	2.8672	OK	0.846353	0	2.15751	OK	0.916003	0	2.30218	OK	1.1016
ADAMTS14	-	-	ADAMTS14	ADAMTS14	TSS21922	10:72432558-72522197	-	-	0.149001	0	0.300483	OK	0.153208	0	0.307114	OK	0.180699	0.0068215	0.354718	OK	0.123075	0.00682059	0.245976	OK	0.184041	0.00682851	0.361911	OK	0.137025	0	0.280021	OK	0.172206	0.00683635	0.341696	OK	0.167727	0.00682814	0.334205	OK	0.102186	0	0.211488	OK	0.0886366	0	0.184319	OK	0.0963382
ADAMTS15	-	-	ADAMTS15	ADAMTS15	TSS19981	11:130318868-130346539	-	-	0.00626267	0	0.0183588	OK	0.0128795	0	0.0367176	OK	0	0	0	OK	0	0	0	OK	0	0	0	OK	0	0	0	OK	0	0	0	OK	0	0	0	OK	0	0	0	OK	0.00683316	0	0.0244784	OK	0.00556509
ADAMTS16	-	-	ADAMTS16	ADAMTS16	TSS11869	5:5140442-5320412	-	-	0.0143571	0	0.0418997	OK	0.0369046	0	0.0837995	OK	0.0142083	0	0.0418997	OK	0.014496	0	0.0418997	OK	0.0134519	0	0.0349165	OK	0.027665	0	0.0698329	OK	0.0202806	0	0.048883	OK	0.0370349	0	0.0837995	OK	0.0144443	0	0.0418997	OK	0.0234964	0	0.0558663	OK	0.0127612
ADAMTS17	-	-	ADAMTS17	ADAMTS17	TSS19502	15:100511642-100882183	-	-	0.593225	0.181054	1.00951	OK	0.65032	0.208486	1.09181	OK	0.625751	0.197513	1.0534	OK	0.548045	0.159108	0.938188	OK	0.545347	0.159108	0.932701	OK	0.61466	0.192027	1.03694	OK	0.416253	0.104243	0.729702	OK	0.5717	0.170081	0.976593	OK	0.478601	0.126189	0.828458	OK	0.378599	0.0932701	0.663864	OK	0.397771
ADAMTS18	-	-	ADAMTS18	ADAMTS18	TSS26530	16:77316024-77469011	-	-	0	0	0	OK	0	0	0	OK	0	0	0	OK	0	0	0	OK	0	0	0	OK	0	0	0	OK	0	0	0	OK	0.00619528	0	0.017623	OK	0	0	0	OK	0	0	0	OK	0
ADAMTS19	-	-	ADAMTS19	ADAMTS19	TSS13726	5:128796102-129074376	-	-	0	0	0	OK	0	0	0	OK	0.00693781	0	0.0204765	OK	0	0	0	OK	0	0	0	OK	0	0	0	OK	0	0	0	OK	0	0	0	OK	0	0	0	OK	0	0	0	OK	0
ADAMTS2	-	-	ADAMTS2	ADAMTS2	TSS20932	5:178537851-178772431	-	-	0.427587	0	0.893434	OK	0.507549	0.0158285	1.03362	OK	0.320211	0.00528129	0.68091	OK	0.693	0.0529789	1.36468	OK	0.777819	0.0661695	1.53258	OK	0.462658	0.0369556	0.959097	OK	0.357929	0.0158488	0.745937	OK	0.477699	0.0396471	0.981117	OK	0.516443	0.018537	1.05855	OK	0.354763	0.0105548	0.756802	OK	0.176026
ADAMTS20	-	-	ADAMTS20	ADAMTS20	TSS23933	12:43748011-43945724	-	-	0	0	0	OK	0	0	0	OK	0	0	0	OK	0	0	0	OK	0	0	0	OK	0	0	0	OK	0	0	0	OK	0	0	0	OK	0	0	0	OK	0	0	0	OK	0
ADAMTS3	-	-	ADAMTS3	ADAMTS3	TSS224	4:73146685-73434516	-	-	0	0	0	OK	0	0	0	OK	0	0	0	OK	0	0	0	OK	0	0	0	OK	0.00587771	0	0.0178984	OK	0	0	0	OK	0	0	0	OK	0.0245518	0	0.0596614	OK	0.00665658	0	0.0238646	OK	0.00542099
ADAMTS4	-	-	ADAMTS4	ADAMTS4	TSS20547	1:161159537-161168845	-	-	0.538645	0.13631	0.938131	OK	0.468579	0.112255	0.825876	OK	0.664348	0.184419	1.1466	OK	0.460227	0.104237	0.817858	OK	0.520204	0.128291	0.906058	OK	0.582853	0.152346	1.01029	OK	0.647837	0.176401	1.12255	OK	0.51302	0.120273	0.89804	OK	0.291796	0.0400911	0.53722	OK	0.542454	0.13631	0.946149	OK	0.419979
ADAMTS5	-	-	ADAMTS5	ADAMTS5	TSS25321	21:28290230-28339439	-	-	0.363136	0.091511	0.636917	OK	0.380961	0.0987998	0.662325	OK	0.237105	0.0476022	0.42842	OK	0.39221	0.106182	0.68103	OK	0.387893	0.102487	0.669826	OK	0.388316	0.102502	0.673585	OK	0.256339	0.0512751	0.457813	OK	0.359731	0.0915037	0.625886	OK	0.34344	0.0841853	0.600278	OK	0.416075	0.113455	0.720989	OK	0.23216
ADAMTS6	-	-	ADAMTS6	ADAMTS6	TSS2538	5:64444562-64777704	-	-	0.359439	0.0908039	0.630848	OK	0.249763	0.0477915	0.45402	OK	0.317188	0.0764665	0.559161	OK	0.333434	0.0812456	0.583057	OK	0.182047	0.0286749	0.334541	OK	0.219938	0.0382332	0.401449	OK	0.14175	0.0191166	0.267633	OK	0.305739	0.0716873	0.540044	OK	0.146609	0.0191166	0.277191	OK	0.190803	0.0286749	0.353657	OK	0.129435
ADAMTS7	-	-	ADAMTS7	ADAMTS7	TSS18181	15:79051544-79103773	-	-	0.0129636	0	0.0379616	OK	0.0266597	0	0.0632694	OK	0.0192425	0	0.0506155	OK	0.0588976	0	0.126539	OK	0.0242927	0	0.0569424	OK	0.0249793	0	0.0632694	OK	0	0	0	OK	0.0267526	0	0.0632694	OK	0.0130425	0	0.0379616	OK	0.0495051	0	0.107558	OK	0.00576016
ADAMTS8	-	-	ADAMTS8	ADAMTS8	TSS10043	11:130274817-130298539	-	-	0.0592541	0	0.132757	OK	0.0812132	0	0.170687	OK	0.0391034	0	0.0948263	OK	0.0698132	0	0.151722	OK	0.0925268	0	0.189653	OK	0.0380621	0	0.0948263	OK	0.0930408	0	0.189653	OK	0.0713254	0	0.151722	OK	0.0198705	0	0.0568958	OK	0.118509	0	0.237066	OK	0.0878473
ADAMTS9	-	-	ADAMTS9	ADAMTS9	TSS22908	3:64501329-64997143	-	-	0	0	0	OK	0	0	0	OK	0	0	0	OK	0	0	0	OK	0	0	0	OK	0	0	0	OK	0	0	0	OK	0	0	0	OK	0	0	0	OK	0	0	0	OK	0
ADAMTS9-AS2	-	-	ADAMTS9-AS2	ADAMTS9-AS2	TSS25030	3:64501329-64997143	-	-	0	0	0	OK	0	0	0	OK	0	0	0	OK	0	0	0	OK	0	0	0	OK	0	0	0	OK	0	0	0	OK	0	0	0	OK	0	0	0	OK	0	0	0	OK	0
ADAMTSL1	-	-	ADAMTSL1	ADAMTSL1	TSS6468	9:18474078-18910948	-	-	0	0	0	OK	0	0	0	OK	0	0	0	OK	0	0	0	OK	0	0	0	OK	0	0	0	OK	0	0	0	OK	0	0	0	OK	0	0	0	OK	0	0	0	OK	0
ADAMTSL2	-	-	ADAMTSL2	ADAMTSL2	TSS15705,TSS6114	9:136397285-136440641	-	-	0.145507	0	0.303125	OK	0.129633	0	0.273553	OK	0.192045	0	0.391492	OK	0.21543	0.00892549	0.422286	OK	0.163594	0	0.339616	OK	0.0934669	0	0.205395	OK	0.182775	0	0.372133	OK	0.170147	0	0.351942	OK	0.0292762	0	0.0782139	OK	0.0317467	0	0.0879656	OK	0.069027
ADAMTSL3	-	-	ADAMTSL3	ADAMTSL3	TSS15588	15:84322837-84708594	-	-	0.00962234	0	0.0284091	OK	0.0098957	0	0.0284091	OK	0	0	0	OK	0.00485687	0	0.0142046	OK	0	0	0	OK	0	0	0	OK	0	0	0	OK	0.00992906	0	0.0284091	OK	0.00484058	0	0.0142046	OK	0	0	0	OK	0
ADAMTSL4	-	-	ADAMTSL4	ADAMTSL4	TSS26741	1:150521897-150533413	-	-	14.91	8.00078	21.8413	OK	13.5965	7.29912	19.8802	OK	10.5206	5.52187	15.5262	OK	13.6827	7.25584	20.1016	OK	13.5832	7.24974	19.9052	OK	12.9543	6.91061	18.9794	OK	11.3868	6.25757	16.516	OK	13.6161	7.22513	20.0063	OK	31.1747	16.9195	45.4333	OK	35.3874	19.186	51.5898	OK	26.7211
ADAMTSL5	-	-	ADAMTSL5	ADAMTSL5	TSS17971	19:1505016-1513188	-	-	1.59243	0.55926	2.62609	OK	1.92684	0.741627	3.1124	OK	2.238	0.887521	3.58656	OK	1.41395	0.474155	2.34646	OK	1.28737	0.413366	2.16409	OK	1.83146	0.680838	2.97867	OK	1.68252	0.607891	2.75983	OK	1.41766	0.474155	2.35862	OK	0.968925	0.267472	1.66562	OK	1.28872	0.413366	2.16409	OK	1.48631
ADAP1	-	-	ADAP1	ADAP1	TSS8210	7:937536-994289	-	-	33.2356	18.4894	47.9288	OK	33.7005	18.7287	48.6618	OK	39.6077	22.0795	57.0089	OK	36.9832	20.5986	53.314	OK	38.244	21.3017	55.1689	OK	35.6921	19.8207	51.5339	OK	43.4431	24.2336	62.6485	OK	32.4332	17.9957	46.8667	OK	39.2254	21.915	56.5153	OK	44.2943	24.7871	63.7853	OK	59.6471
ADAP2	-	-	ADAP2	ADAP2	TSS4040	17:29248753-29286211	-	-	6.77064	3.3863	10.1463	OK	6.18764	3.05778	9.31234	OK	6.17445	3.05778	9.2997	OK	6.65017	3.32313	9.98202	OK	6.89479	3.44948	10.3232	OK	6.51142	3.23468	9.79248	OK	7.3156	3.71483	10.917	OK	6.37774	3.15887	9.59032	OK	11.5627	6.1282	17.0073	OK	11.1505	5.90076	16.4008	OK	11.5571
ADAR	-	-	ADAR	ADAR	TSS1272,TSS16339,TSS5761	1:154554532-154600456	-	-	76.2468	35.8713	116.785	OK	77.672	37.4778	117.962	OK	63.0829	30.3539	95.8247	OK	73.541	35.2004	111.877	OK	78.8148	37.3278	120.324	OK	71.5011	34.6708	108.323	OK	66.1139	32.3107	99.9472	OK	75.8099	35.674	115.974	OK	83.6427	39.5992	127.82	OK	84.2559	40.4913	128.019	OK	63.8841
ADARB1	-	-	ADARB1	ADARB1	TSS6849	21:46494492-46646478	-	-	12.9966	6.63121	19.3673	OK	12.8218	6.64151	19.0049	OK	12.4233	6.38715	18.4356	OK	11.5394	5.95724	17.1204	OK	11.7087	5.87558	17.5517	OK	11.7012	6.06267	17.3489	OK	11.9015	5.97321	17.8463	OK	13.0514	6.82415	19.2736	OK	10.8386	5.48055	16.2135	OK	10.8127	5.51576	16.133	OK	9.13911
ADARB2	-	-	ADARB2	ADARB2	TSS25861	10:1223252-1779670	-	-	0.0167028	0	0.0420913	OK	0.0257674	0	0.0589059	OK	0.0123937	0	0.0336865	OK	0.0210757	0	0.0505256	OK	0.0156503	0	0.0420889	OK	0.020114	0	0.0505151	OK	0.00786103	0	0.0210593	OK	0.0129266	0	0.03367	OK	0.252075	0.0420886	0.462974	OK	0.255164	0.0462918	0.462918	OK	0.189126
ADARB2-AS1	-	-	ADARB2-AS1	ADARB2-AS1	TSS8409	10:1223252-1779670	-	-	0	0	0.107872	OK	0	0	0.107872	OK	0	0	0.107872	OK	0	0	0.107872	OK	0	0	0.107872	OK	0	0	0.107872	OK	0	0	0.107872	OK	0	0	0.107872	OK	0	0	0.107872	OK	0	0	0.107872	OK	0
ADAT1	-	-	ADAT1	ADAT1	TSS215	16:75632246-75657221	-	-	8.79035	4.43546	13.1435	OK	8.79058	4.31383	13.2631	OK	6.04831	2.85556	9.24071	OK	8.37787	4.24822	12.5537	OK	8.81429	4.45038	13.2137	OK	7.7524	3.79033	11.7175	OK	3.07678	1.25742	4.89483	OK	8.35136	4.08633	12.6313	OK	7.44332	3.60748	11.2855	OK	7.4716	3.6221	11.3252	OK	3.67917
ADAT2	-	-	ADAT2	ADAT2	TSS14609	6:143743968-143771841	-	-	3.59368	1.82201	5.36049	OK	3.9403	2.01643	5.86044	OK	5.01418	2.63303	7.4047	OK	3.47927	1.7498	5.21051	OK	3.19191	1.59426	4.79945	OK	3.9428	2.02754	5.86599	OK	4.45614	2.30529	6.6048	OK	3.60873	1.83312	5.38827	OK	3.19929	1.59982	4.805	OK	2.99343	1.48872	4.49393	OK	3.97343
ADAT3	-	-	ADAT3	ADAT3	TSS12529	19:1905370-1926012	-	-	5.40991	0.0640865	11.4501	OK	4.53107	0	9.86932	OK	6.0679	0.0854487	12.3473	OK	5.63706	0.106811	11.5356	OK	4.35639	0	9.4848	OK	5.16876	0.0213622	11.1724	OK	7.88571	0.405881	15.3808	OK	4.11161	0	8.97211	OK	4.31967	0	9.27118	OK	4.65637	0.0213622	9.9975	OK	5.25524
ADC	-	-	ADC	ADC	TSS18038	1:33546713-33585995	-	-	2.05902	0.748185	3.37479	OK	2.04468	0.732266	3.35887	OK	2.1926	0.81186	3.56582	OK	2.04585	0.748185	3.35887	OK	1.81641	0.620834	3.00866	OK	1.50477	0.477565	2.53109	OK	2.00678	0.716347	3.2952	OK	1.87627	0.652672	3.08825	OK	1.8123	0.620834	3.00866	OK	2.1145	0.764104	3.47031	OK	1.95775
ADCK1	-	-	ADCK1	ADCK1	TSS13369	14:78266425-78400297	-	-	6.07135	2.66379	9.49185	OK	5.94513	2.52656	9.36064	OK	9.03326	4.13454	13.9648	OK	5.88108	2.54901	9.20006	OK	5.75994	2.46275	9.06896	OK	6.31445	2.68129	9.91539	OK	11.6291	5.4814	17.7903	OK	5.67662	2.44372	8.89852	OK	6.08952	2.46804	9.7127	OK	6.49815	2.8469	10.1566	OK	10.0532
ADCK2	-	-	ADCK2	ADCK2	TSS11536	7:140372952-140394908	-	-	11.0916	5.75976	16.3977	OK	11.0723	5.75976	16.3977	OK	11.4998	5.98016	17.0295	OK	12.0328	6.25933	17.8082	OK	12.3071	6.43565	18.1756	OK	10.81	5.59814	15.9863	OK	13.4559	7.12624	19.7918	OK	10.6633	5.52467	15.7806	OK	10.5402	5.4512	15.6043	OK	10.7241	5.55406	15.8834	OK	12.1398
ADCK3	-	-	ADCK3	ADCK3	TSS29748	1:227127937-227175246	-	-	24.9584	13.9225	35.9822	OK	23.8985	13.3166	34.4973	OK	30.9648	17.3437	44.5234	OK	24.9318	13.8987	35.9585	OK	28.1371	15.74	40.5676	OK	25.9936	14.5045	37.4671	OK	33.5375	18.8048	48.2535	OK	22.9833	12.7702	33.1906	OK	25.0322	13.9225	36.1129	OK	26.7732	14.9441	38.5719	OK	34.5987
ADCK4	-	-	ADCK4	ADCK4	TSS765,TSS8809	19:41197433-41222790	-	-	18.8467	9.59186	28.1056	OK	18.7923	9.67489	27.8972	OK	20.7532	10.5899	30.9471	OK	19.6556	10.1587	29.2012	OK	19.3303	9.93773	28.7578	OK	19.4976	9.92299	29.0984	OK	21.6686	11.0914	32.2182	OK	17.7365	9.03518	26.5083	OK	17.9992	9.17972	26.8306	OK	19.9541	10.2914	29.6107	OK	21.1835
ADCK5	-	-	ADCK5	ADCK5	TSS6723	8:145597730-145634733	-	-	10.7343	0.123738	23.5278	OK	10.0569	0.0530304	22.2551	OK	14.6188	0.49495	29.6793	OK	11.0815	0.0707072	23.846	OK	12.2364	0.141414	26.2854	OK	11.4207	0.229798	24.4116	OK	14.0119	1.20202	26.8157	OK	9.60454	0.0530304	21.3712	OK	10.4105	0	25.5253	OK	10.7613	0	27.3637	OK	14.7216
ADCY1	-	-	ADCY1	ADCY1	TSS10473	7:45614124-45762715	-	-	0.0475285	0.00277901	0.0944865	OK	0.0603905	0.00277901	0.119498	OK	0.0110626	0	0.0277901	OK	0.0451507	0	0.0917074	OK	0.0209574	0	0.0444642	OK	0.0403999	0	0.0805914	OK	0.0157865	0	0.0361272	OK	0.0432756	0.00277901	0.0861494	OK	0	0	0	OK	0	0	0	OK	0.00248192
ADCY10	-	-	ADCY10	ADCY10	TSS8704	1:167778624-167883453	-	-	0.0215708	0	0.0633475	OK	0.0147857	0	0.048821	OK	0.0389922	0	0.0933622	OK	0.0508202	0	0.116033	OK	0.0202107	0	0.0579791	OK	0.0277104	0	0.0724948	OK	0.0203138	0	0.0580497	OK	0.0296766	0	0.0790884	OK	0.0434051	0	0.107453	OK	0.0235349	0	0.0652119	OK	0.0127818
ADCY10P1	-	-	ADCY10P1	ADCY10P1	TSS19681	6:41040706-41108573	-	-	3.6456	0.213375	7.57878	OK	3.98997	0.221123	8.31582	OK	4.16671	0.150266	8.19344	OK	3.28526	0.15815	6.97441	OK	3.23942	0.0869212	6.89048	OK	3.42181	0.0553309	7.21673	OK	2.79111	0.0316497	5.73651	OK	3.34335	0.0948173	7.25352	OK	3.32854	0.0948218	7.04842	OK	3.54973	0.2054	7.4102	OK	3.31263
ADCY2	-	-	ADCY2	ADCY2	TSS23951	5:7396342-7830194	-	-	0.0054017	0	0.0159018	OK	0	0	0	OK	0.00534481	0	0.0159018	OK	0	0	0	OK	0.0101225	0	0.026503	OK	0	0	0	OK	0	0	0	OK	0.00557381	0	0.0159018	OK	0	0	0	OK	0.011788	0	0.0318037	OK	0
ADCY3	-	-	ADCY3	ADCY3	TSS29103	2:25013135-25142055	-	-	9.85643	4.06298	15.6597	OK	10.0495	4.09289	16.0099	OK	8.60847	3.39943	13.8694	OK	10.0514	4.23009	15.8834	OK	9.83115	4.05429	15.6086	OK	9.35503	3.88286	14.8816	OK	7.90785	2.93169	12.962	OK	10.1783	4.30072	16.0681	OK	5.49164	1.87498	9.13641	OK	5.97311	2.1294	9.84129	OK	4.74437
ADCY4	-	-	ADCY4	ADCY4	TSS13431	14:24787554-24804277	-	-	1.70952	0.563638	2.85777	OK	1.6828	0.530328	2.83637	OK	1.54699	0.468297	2.62543	OK	1.7071	0.550321	2.8649	OK	1.75288	0.567546	2.93827	OK	1.74122	0.555796	2.92645	OK	1.27208	0.375683	2.17904	OK	1.78782	0.596811	2.98056	OK	1.88219	0.640353	3.12481	OK	2.13371	0.763171	3.51845	OK	1.81602
ADCY5	-	-	ADCY5	ADCY5	TSS1041,TSS6510	3:123001142-123167392	-	-	0.187985	0.00701819	0.371964	OK	0.0787469	0	0.173038	OK	0.234264	0.0140457	0.454173	OK	0.168713	0.0070219	0.337051	OK	0.130469	0	0.272528	OK	0.241488	0.0210584	0.463285	OK	0.20325	0.00702579	0.40047	OK	0.287315	0.0269138	0.551422	OK	0.147099	0	0.301749	OK	0.0987531	0	0.21048	OK	0.148515
ADCY6	-	-	ADCY6	ADCY6	TSS16085,TSS391	12:49159974-49182820	-	-	0.261291	0.0365421	0.485988	OK	0.273508	0.0434502	0.506067	OK	0.203401	0.0176244	0.389888	OK	0.157828	0.0163083	0.304423	OK	0.232232	0.0278238	0.436939	OK	0.238814	0.02783	0.449401	OK	0.164933	0.0115345	0.320336	OK	0.243307	0.0297914	0.457921	OK	0.461886	0.100244	0.826605	OK	0.383851	0.0786805	0.691643	OK	0.161058
ADCY7	-	-	ADCY7	ADCY7	TSS24791	16:50321822-50352043	-	-	111.842	54.3659	169.102	OK	113.881	55.1865	172.424	OK	86.8399	43.8968	129.71	OK	106.928	51.9948	161.536	OK	109.838	53.602	165.927	OK	98.8455	48.5202	148.752	OK	56.7958	29.8568	83.6625	OK	110.284	53.6642	166.94	OK	103.7	50.5122	156.465	OK	111.19	54.1169	168.1	OK	63.6273
ADCY8	-	-	ADCY8	ADCY8	TSS15393	8:131792546-132052835	-	-	0	0	0	OK	0	0	0	OK	0	0	0	OK	0	0	0	OK	0	0	0	OK	0	0	0	OK	0.008265	0	0.0254096	OK	0	0	0	OK	0	0	0	OK	0	0	0	OK	0
ADCY9	-	-	ADCY9	ADCY9	TSS18355	16:4012649-4166186	-	-	3.66338	1.89251	5.42578	OK	3.69247	1.91948	5.46624	OK	2.91134	1.46546	4.3604	OK	3.44021	1.76214	5.11561	OK	3.47955	1.78462	5.17405	OK	3.17328	1.61829	4.72902	OK	2.12149	1.02942	3.21861	OK	3.21527	1.64077	4.78745	OK	5.46212	2.95339	7.9656	OK	5.50078	2.95788	8.04202	OK	3.28616
ADCYAP1	-	-	ADCYAP1	ADCYAP1	TSS13406,TSS25957	18:904943-912173	-	-	0	0	0	OK	0	0	0	OK	0	0	0	OK	0	0	0	OK	0	0	0	OK	0	0	0	OK	0	0	0	OK	0	0	0	OK	0	0	0	OK	0	0	0	OK	0
ADCYAP1R1	-	-	ADCYAP1R1	ADCYAP1R1	TSS7861	7:31092075-31151093	-	-	0	0	0	OK	0	0	0	OK	0	0	0	OK	0	0	0	OK	0	0	0	OK	0	0	0	OK	0	0	0	OK	0	0	0	OK	0	0	0	OK	0	0	0	OK	0
ADD1	-	-	ADD1	ADD1	TSS14972	4:2845583-2931803	-	-	84.8083	42.8082	126.802	OK	84.6446	43.0494	126.267	OK	86.8905	44.278	129.544	OK	89.1571	44.2901	134.106	OK	95.0706	48.2421	141.917	OK	83.061	42.1657	123.961	OK	102.586	50.1423	155.001	OK	90.2062	45.7511	134.708	OK	73.9836	37.8614	110.237	OK	73.7894	37.6087	110.061	OK	82.2973
ADD2	-	-	ADD2	ADD2	TSS14098,TSS390	2:70889215-70995375	-	-	2.45631	0.988272	3.92448	OK	2.38252	0.883799	3.87405	OK	1.58123	0.521518	2.64531	OK	2.51026	0.973482	4.05382	OK	2.88762	1.15205	4.62569	OK	2.31465	0.900331	3.72811	OK	1.3631	0.401483	2.32607	OK	2.28853	0.868592	3.70843	OK	1.63534	0.572091	2.69801	OK	1.67209	0.5653	2.78429	OK	1.15145
ADD3	-	-	ADD3	ADD3	TSS12450,TSS3448	10:111705316-111895323	-	-	94.1019	46.1709	142.073	OK	96.0611	47.2132	144.921	OK	80.9089	40.7147	121.101	OK	94.3335	46.2321	142.699	OK	95.8705	47.2601	144.852	OK	89.151	44.0369	134.995	OK	68.2449	34.3036	102.195	OK	100.998	48.473	153.473	OK	61.5185	31.7081	91.3052	OK	58.4097	30.7769	86.4141	OK	46.6592
ADGB	-	-	ADGB	ADGB	TSS15411	6:146920135-147136598	-	-	0	0	0	OK	0.0138506	0	0.0407101	OK	0	0	0	OK	0.0204004	0	0.0525291	OK	0	0	0	OK	0.012978	0	0.0393969	OK	0	0	0	OK	0.00694956	0	0.0203643	OK	0.0135522	0	0.0393969	OK	0.0146971	0	0.0407223	OK	0.00598576
ADH1A	-	-	ADH1A	ADH1A	TSS547	4:100010007-100222513	-	-	0	0	0.0463132	OK	0	0	0.0463132	OK	0.0257589	0	0.157531	OK	0	0	0.0463132	OK	0	0	0.0463132	OK	0	0	0.0463132	OK	0.0245396	0	0.13148	OK	0	0	0.0463132	OK	0	0	0.0463132	OK	0.0283235	0	0.183115	OK	0.0232187
ADH1B	-	-	ADH1B	ADH1B	TSS18908	4:100227526-100242572	-	-	0	0	0	OK	0	0	0	OK	0	0	0	OK	0	0	0	OK	0	0	0	OK	0	0	0	OK	0	0	0	OK	0	0	0	OK	0	0	0	OK	0	0	0	OK	0
ADH1C	-	-	ADH1C	ADH1C	TSS5034	4:100257648-100273917	-	-	0	0	0	OK	0	0	0	OK	0	0	0	OK	0	0	0	OK	0	0	0	OK	0	0	0	OK	0	0	0	OK	0	0	0	OK	0	0	0	OK	0	0	0	OK	0
ADH4	-	-	ADH4	ADH4	TSS28691	4:100010007-100222513	-	-	0.0190775	0	0.105257	OK	0.0195945	0	0.1228	OK	0	0	0.0350857	OK	0	0	0.0350857	OK	0	0	0.0350857	OK	0	0	0.0350857	OK	0	0	0.0350857	OK	0	0	0.0350857	OK	0	0	0.0350857	OK	0	0	0.0350857	OK	0
ADH5	-	-	ADH5	ADH5	TSS27121	4:99992128-100009931	-	-	24.2163	13.3869	34.9976	OK	24.8839	13.7941	35.9435	OK	24.0637	13.2949	34.8137	OK	25.9993	14.4116	37.5725	OK	26.9608	14.9765	38.8731	OK	26.1316	14.4904	37.6908	OK	30.7325	17.0916	44.3382	OK	26.1777	14.5298	37.8221	OK	21.9612	12.0863	31.8053	OK	20.5705	11.2718	29.861	OK	23.0943
ADH6	-	-	ADH6	ADH6	TSS24873	4:100010007-100222513	-	-	0.196704	0	0.849772	OK	0.115356	0	0.59335	OK	0.138965	0	0.521023	OK	0.0572112	0	0.277704	OK	0.0526423	0	0.337877	OK	0.0808569	0	0.396852	OK	0.0265493	0	0.148864	OK	0.0579632	0	0.3397	OK	0.0565239	0	0.339758	OK	0	0	0.0620133	OK	0
ADH7	-	-	ADH7	ADH7	TSS220,TSS7292	4:100333417-100356667	-	-	0	0	0	OK	0	0	0	OK	0	0	0	OK	0	0	0	OK	0	0	0	OK	0	0	0	OK	0	0	0	OK	0	0	0	OK	0	0	0	OK	0	0	0	OK	0
ADHFE1	-	-	ADHFE1	ADHFE1	TSS20430	8:67344717-67381044	-	-	13.0127	6.76368	19.2279	OK	12.5418	6.41542	18.6414	OK	16.8808	8.8716	24.7818	OK	12.2612	6.30544	18.1831	OK	10.7272	5.49893	15.9469	OK	14.1429	7.31357	20.9509	OK	13.6201	7.05696	20.1627	OK	12.7002	6.56205	18.8063	OK	13.6529	7.07529	20.2177	OK	14.866	7.75349	21.9774	OK	17.6633
ADI1	-	-	ADI1	ADI1	TSS12580	2:3501689-3523350	-	-	24.3372	12.953	35.6468	OK	24.1873	12.8909	35.5017	OK	26.9404	14.4452	39.2322	OK	26.2253	13.9893	38.2581	OK	23.7431	12.6214	34.8178	OK	25.6022	13.6784	37.4084	OK	37.332	20.2689	53.864	OK	23.5887	12.5178	34.6105	OK	25.6786	13.7406	37.5535	OK	24.9336	13.3261	36.5172	OK	34.0591
ADIG	-	-	ADIG	ADIG	TSS27866	20:37209837-37217104	-	-	0	0	0	OK	0	0	0	OK	0	0	0	OK	0	0	0	OK	0	0	0	OK	0	0	0	OK	0	0	0	OK	0	0	0	OK	0	0	0	OK	0	0	0	OK	0
ADIPOQ	-	-	ADIPOQ	ADIPOQ	TSS6916	3:186560462-186576252	-	-	0	0	0	OK	0	0	0	OK	0	0	0	OK	0	0	0	OK	0	0	0	OK	0	0	0	OK	0	0	0	OK	0	0	0	OK	0	0	0	OK	0	0	0	OK	0
ADIPOQ-AS1	-	-	ADIPOQ-AS1	ADIPOQ-AS1	TSS28300	3:186560462-186576252	-	-	0	0	0	OK	0	0	0	OK	0	0	0	OK	0	0	0	OK	0	0	0	OK	0	0	0	OK	0	0	0	OK	0	0	0	OK	0	0	0	OK	0	0	0	OK	0
ADIPOR1	-	-	ADIPOR1	ADIPOR1	TSS1545,TSS9457	1:202909959-202927700	-	-	38.3824	20.7842	55.9956	OK	36.8259	19.8384	53.8691	OK	34.3268	18.5189	50.1528	OK	39.5126	21.404	57.5981	OK	36.4433	19.6147	53.2389	OK	39.0121	20.8683	57.1692	OK	38.6122	20.9643	56.3312	OK	37.4442	20.0196	54.8463	OK	48.9482	26.6827	71.2347	OK	47.3366	25.593	69.1333	OK	52.991
ADIPOR2	-	-	ADIPOR2	ADIPOR2	TSS27058	12:1800246-1897845	-	-	16.3602	9.09327	23.6267	OK	16.5009	9.17211	23.8457	OK	15.9417	8.87426	22.9522	OK	17.6224	9.81162	25.4314	OK	18.394	10.2584	26.5352	OK	16.4813	9.16335	23.7932	OK	18.8362	10.53	27.1221	OK	17.124	9.53129	24.713	OK	18.3794	10.2496	26.4914	OK	17.3921	9.68022	25.0985	OK	19.3268
ADK	-	-	ADK	ADK	TSS12373,TSS20648	10:75910942-76469061	-	-	10.0994	4.70693	15.4907	OK	9.46906	4.31678	14.6173	OK	9.61559	4.4677	14.7672	OK	11.3841	5.51369	17.2671	OK	9.75673	4.58398	14.9302	OK	10.1309	4.57499	15.6699	OK	12.0649	5.78344	18.4574	OK	10.3137	4.82065	15.8061	OK	13.3229	6.39208	20.2768	OK	13.48	6.52738	20.4334	OK	15.643
ADM	-	-	ADM	ADM	TSS9561	11:10326641-10328923	-	-	1.26998	0.311631	2.20539	OK	1.35894	0.335603	2.37319	OK	1.36638	0.335603	2.37319	OK	1.12027	0.239716	1.98965	OK	1.31613	0.311631	2.30128	OK	1.45864	0.383546	2.54099	OK	1.86333	0.551347	3.16426	OK	1.28196	0.311631	2.25333	OK	2.60895	0.88695	4.31489	OK	2.82766	0.982837	4.6505	OK	2.63283
ADM2	-	-	ADM2	ADM2	TSS21247,TSS24926	22:50919984-50924866	-	-	0.706143	0.169469	1.2456	OK	0.78081	0.178866	1.38117	OK	0.52176	0.0879835	0.955625	OK	0.649096	0.131423	1.16585	OK	0.732598	0.169449	1.28781	OK	0.731834	0.154144	1.30626	OK	0.521466	0.0790142	0.966745	OK	0.633204	0.13555	1.12676	OK	0.432277	0.0762509	0.796398	OK	0.54549	0.0974035	0.999983	OK	0.420821
ADM5	-	-	ADM5	ADM5	TSS3934	19:50191941-50194247	-	-	2.89785	1.15125	4.6379	OK	2.46538	0.937447	3.98004	OK	3.8746	1.67754	6.06874	OK	2.58692	1.00323	4.1774	OK	2.99787	1.20059	4.78592	OK	2.79274	1.11836	4.45699	OK	3.65582	1.54597	5.75626	OK	2.73261	1.08547	4.37475	OK	2.50365	0.953894	4.04583	OK	2.84998	1.1348	4.57211	OK	4.56483
ADNP	-	-	ADNP	ADNP	TSS25612	20:49506882-49547527	-	-	21.8157	11.4996	32.1592	OK	22.3673	11.7023	33.0817	OK	21.2829	11.3522	31.2144	OK	21.9323	11.7251	32.1383	OK	21.6006	11.4311	31.8463	OK	21.4716	11.4341	31.4844	OK	16.5089	8.79499	24.2291	OK	23.4661	12.4464	34.4908	OK	23.1749	12.3324	34.091	OK	23.2096	12.3916	33.9998	OK	18.9113
ADNP2	-	-	ADNP2	ADNP2	TSS6680	18:77866914-77898229	-	-	6.87953	3.70686	10.0504	OK	6.11571	3.25559	8.98027	OK	7.54685	4.08722	11.0045	OK	6.62555	3.54569	9.7152	OK	7.23221	3.90026	10.5597	OK	6.13144	3.27493	8.98027	OK	6.29759	3.36518	9.23169	OK	6.64167	3.57148	9.72164	OK	6.0371	3.19112	8.88357	OK	6.05679	3.22336	8.89646	OK	5.97876
ADO	-	-	ADO	ADO	TSS21548	10:64564515-64568239	-	-	5.13448	2.58366	7.67637	OK	5.85672	2.98474	8.72103	OK	5.03445	2.51837	7.53646	OK	5.38121	2.72357	8.03081	OK	5.54717	2.80752	8.28265	OK	5.39609	2.71425	8.07745	OK	4.96518	2.48106	7.44319	OK	5.83834	2.97541	8.68372	OK	5.77086	2.9381	8.6091	OK	6.61782	3.42312	9.79367	OK	6.03473
ADORA1	-	-	ADORA1	ADORA1	TSS6431	1:203096835-203136533	-	-	0.0798172	0	0.187737	OK	0.0820225	0	0.200152	OK	0.039517	0	0.107415	OK	0.0806294	0	0.200591	OK	0.124634	0	0.281553	OK	0.0897322	0	0.213874	OK	0.0709836	0	0.177483	OK	0.0274474	0	0.091571	OK	0.327919	0.0253003	0.634452	OK	0.287529	0	0.581693	OK	0.355357
ADORA2A	-	-	ADORA2A	ADORA2A	TSS3246	22:24823529-24890783	-	-	12.4309	6.64647	18.2067	OK	12.0331	6.34866	17.7194	OK	10.4847	5.49586	15.4994	OK	13.5622	7.26915	19.8446	OK	13.4408	7.24208	19.6281	OK	12.2011	6.3622	18.0307	OK	12.2629	6.55171	17.9631	OK	12.1557	6.42988	17.8548	OK	11.0994	5.8072	16.3928	OK	11.0446	5.79366	16.2845	OK	11.4313
ADORA2A-AS1	-	-	ADORA2A-AS1	ADORA2A-AS1	TSS9212	22:24823529-24890783	-	-	0.543904	0	1.98753	OK	0.469827	0	1.81147	OK	0.460933	0	1.65614	OK	0.480873	0	1.87797	OK	0.348195	0	1.55199	OK	0.650205	0	2.27854	OK	0.315908	0	1.36689	OK	0.427388	0	1.72585	OK	0.471733	0	1.78402	OK	0.457999	0	1.78327	OK	0.276241
ADORA2B	-	-	ADORA2B	ADORA2B	TSS13317	17:15848230-15879210	-	-	1.34914	0.386967	2.3218	OK	1.55102	0.460675	2.63506	OK	0.937768	0.221124	1.65843	OK	1.52636	0.442248	2.59821	OK	1.64112	0.515956	2.78248	OK	1.53318	0.460675	2.61663	OK	0.779054	0.165843	1.40045	OK	1.53708	0.460675	2.61663	OK	1.01273	0.239551	1.76899	OK	1.01002	0.239551	1.76899	OK	0.75452
ADORA3	-	-	ADORA3	ADORA3	TSS23424,TSS2827	1:112025969-112106597	-	-	0.803754	0.126813	1.48135	OK	0.911693	0.160203	1.66303	OK	0.701323	0.106396	1.29604	OK	0.569341	0.0634488	1.08606	OK	1.10139	0.220868	1.98009	OK	0.804573	0.134218	1.47314	OK	1.09358	0.224106	1.96371	OK	0.825771	0.139891	1.51113	OK	1.12167	0.234717	2.00835	OK	1.29009	0.289205	2.29211	OK	1.30001
ADPGK	-	-	ADPGK	ADPGK	TSS19489	15:73043707-73090540	-	-	49.6601	27.4635	71.8623	OK	51.0236	27.9684	74.1055	OK	61.0432	34.3046	87.7309	OK	48.5643	26.7873	70.3524	OK	50.5513	27.8136	73.3011	OK	51.1898	28.5483	73.8592	OK	67.6	38.3139	96.7194	OK	49.3861	27.4993	71.254	OK	61.3478	33.7754	88.7792	OK	59.6169	32.8751	86.3835	OK	79.9671
ADPGK-AS1	-	-	ADPGK-AS1	ADPGK-AS1	TSS7819	15:73043707-73090540	-	-	2.87128	0	8.68282	OK	3.53236	0	9.83954	OK	1.25476	0	5.51029	OK	2.94131	0	8.69171	OK	2.75315	0	8.4774	OK	2.29919	0	7.32659	OK	0.660767	0	3.58118	OK	2.48939	0	7.57994	OK	3.5529	0	11.0176	OK	3.60232	0	10.7824	OK	1.26036
ADPRH	-	-	ADPRH	ADPRH	TSS29651	3:119298522-119308792	-	-	4.47454	2.20186	6.75709	OK	4.81625	2.38367	7.24191	OK	3.52069	1.66655	5.38345	OK	5.0306	2.48467	7.58532	OK	4.93378	2.43417	7.43381	OK	4.3216	2.11096	6.53489	OK	4.5143	2.22206	6.79749	OK	4.64925	2.30287	6.9894	OK	6.74161	3.4644	10.0195	OK	6.56199	3.3533	9.76698	OK	5.88702
ADPRHL1	-	-	ADPRHL1	ADPRHL1	TSS10082,TSS4673	13:114076259-114107839	-	-	0.622234	0.0226838	1.24092	OK	0.264349	0	0.569012	OK	0.305502	0	0.641999	OK	0.284916	0	0.606796	OK	0.316541	0	0.65616	OK	0.282195	0	0.584158	OK	0.548409	0.0205178	1.08714	OK	0.285192	0	0.601018	OK	0.299686	0	0.624159	OK	0.245355	0	0.53718	OK	0.316162
ADPRHL2	-	-	ADPRHL2	ADPRHL2	TSS3909	1:36554452-36559533	-	-	15.1938	7.88776	22.4924	OK	14.2713	7.35369	21.1983	OK	18.0524	9.38725	26.6828	OK	15.864	8.17533	23.54	OK	16.2113	8.44237	23.9303	OK	15.4107	8.011	22.8005	OK	22.7901	12.037	33.3792	OK	15.9999	8.27804	23.7249	OK	18.983	9.94186	28.0385	OK	19.3884	10.1473	28.4288	OK	25.0823
ADPRM	-	-	ADPRM	ADPRM	TSS15618	17:10600926-10614875	-	-	11.8942	5.92644	17.848	OK	12.4462	6.20102	18.6717	OK	13.0624	6.54425	19.5184	OK	12.2076	6.04085	18.3285	OK	11.1174	5.56033	16.681	OK	12.4535	6.22391	18.6946	OK	11.3059	5.62897	16.9785	OK	10.7078	5.28574	16.0861	OK	8.81751	4.25605	13.3631	OK	8.07601	3.8213	12.3105	OK	8.97895
ADRA1A	-	-	ADRA1A	ADRA1A	TSS15169	8:26605666-26722922	-	-	0	0	0	OK	0	0	0	OK	0	0	0	OK	0	0	0	OK	0.0303081	0	0.128592	OK	0	0	0	OK	0	0	0	OK	0.0166873	0	0.0991094	OK	0	0	0	OK	0	0	0	OK	0
ADRA1B	-	-	ADRA1B	ADRA1B	TSS11482	5:159343739-159400017	-	-	0	0	0	OK	0	0	0	OK	0	0	0	OK	0	0	0	OK	0	0	0	OK	0	0	0	OK	0	0	0	OK	0	0	0	OK	0	0	0	OK	0	0	0	OK	0
ADRA1D	-	-	ADRA1D	ADRA1D	TSS21423	20:4201277-4229659	-	-	0.0138263	0	0.0390865	OK	0	0	0	OK	0	0	0	OK	0	0	0	OK	0	0	0	OK	0	0	0	OK	0	0	0	OK	0	0	0	OK	0	0	0	OK	0	0	0	OK	0
ADRA2A	-	-	ADRA2A	ADRA2A	TSS11056	10:112836789-112840665	-	-	0.0465376	0	0.107538	OK	0.0287043	0	0.0716922	OK	0.0368517	0	0.0896153	OK	0.0469956	0	0.107538	OK	0.0436021	0	0.0985768	OK	0.0269038	0	0.0716922	OK	0.0350721	0	0.0806538	OK	0.00960325	0	0.0268846	OK	0.0749099	0	0.161308	OK	0.0913858	0	0.188192	OK	0.0413899
ADRA2B	-	-	ADRA2B	ADRA2B	TSS29056	2:96778622-96781888	-	-	0.0334307	0	0.0850824	OK	0.0458147	0	0.106353	OK	0.0772258	0	0.170165	OK	0.0225097	0	0.0638118	OK	0.0313212	0	0.0744471	OK	0.0429501	0	0.106353	OK	0.0630039	0	0.138259	OK	0.0459887	0	0.106353	OK	0.0448423	0	0.106353	OK	0.036468	0	0.0850824	OK	0.0198323
ADRA2C	-	-	ADRA2C	ADRA2C	TSS21589	4:3768295-3770253	-	-	0	0	0	OK	0	0	0	OK	0	0	0	OK	0	0	0	OK	0	0	0	OK	0	0	0	OK	0	0	0	OK	0	0	0	OK	0	0	0	OK	0	0	0	OK	0
ADRB1	-	-	ADRB1	ADRB1	TSS295	10:115803805-115806667	-	-	0.833187	0.218458	1.44425	OK	0.592784	0.121366	1.06802	OK	0.710766	0.169912	1.25007	OK	0.543811	0.109229	0.970926	OK	0.612465	0.121366	1.09229	OK	0.728752	0.182049	1.28648	OK	0.628257	0.145639	1.11657	OK	0.595104	0.121366	1.06802	OK	0.477114	0.0849561	0.861697	OK	0.517326	0.109229	0.934517	OK	0.30812
ADRB2	-	-	ADRB2	ADRB2	TSS21682	5:148206155-148208197	-	-	12.3208	6.37884	18.218	OK	11.7271	6.07265	17.3845	OK	9.09988	4.54173	13.6592	OK	12.5439	6.49791	18.5582	OK	12.1296	6.3108	17.9628	OK	12.2119	6.36183	18.0649	OK	10.614	5.42626	15.8025	OK	11.5301	5.91956	17.1123	OK	16.2339	8.55615	23.8143	OK	16.2517	8.57316	23.8654	OK	10.0656
ADRB3	-	-	ADRB3	ADRB3	TSS8954	8:37820512-37824184	-	-	0	0	0	OK	0	0	0	OK	0	0	0	OK	0	0	0	OK	0	0	0	OK	0	0	0	OK	0	0	0	OK	0	0	0	OK	0	0	0	OK	0	0	0	OK	0
ADRBK1	-	-	ADRBK1	ADRBK1	TSS19014	11:67033904-67054029	-	-	249.907	118.355	381.237	OK	244.17	115.954	372.24	OK	268.759	125.798	411.665	OK	256.87	121.017	392.533	OK	256.134	120.745	391.443	OK	240.827	114.936	366.461	OK	239.587	114.341	364.323	OK	234.173	112.243	355.942	OK	265.447	124.658	406.259	OK	282.171	129.741	434.206	OK	309.199
ADRBK2	-	-	ADRBK2	ADRBK2	TSS22992	22:25960860-26125259	-	-	8.11983	4.48378	11.7598	OK	8.77813	4.85966	12.6996	OK	6.67061	3.68981	9.67713	OK	7.44448	4.13474	10.7856	OK	8.21892	4.54898	11.8903	OK	7.40761	4.07721	10.7358	OK	5.92649	3.25256	8.61085	OK	8.61101	4.77144	12.4541	OK	14.7895	8.17743	21.391	OK	14.0929	7.79004	20.3745	OK	9.22238
ADRM1	-	-	ADRM1	ADRM1	TSS1605	20:60878026-60883918	-	-	55.686	29.4675	81.8231	OK	57.4158	30.7123	84.1848	OK	59.238	31.2576	87.1619	OK	63.7334	34.1007	93.4152	OK	65.36	34.7581	96.0138	OK	59.5586	31.3437	87.7207	OK	70.2125	37.2777	103.19	OK	54.665	29.1891	80.1716	OK	59.372	31.2616	87.4767	OK	62.0231	33.2169	90.8993	OK	74.433
ADSL	-	-	ADSL	ADSL	TSS5029	22:40742503-40762577	-	-	45.5414	23.8386	67.1896	OK	43.2124	22.4991	63.9523	OK	47.7019	25.1327	70.2677	OK	44.6255	23.3361	65.8429	OK	41.1735	21.5794	60.7514	OK	43.9013	23.1975	64.6021	OK	52.6577	27.7762	77.5472	OK	46.7786	24.6658	68.9466	OK	37.9286	19.6229	56.2561	OK	35.6754	18.4285	52.9669	OK	42.7329
ADSS	-	-	ADSS	ADSS	TSS20028	1:244571793-244615436	-	-	22.0631	12.1984	31.8507	OK	23.1209	12.7852	33.3989	OK	23.8878	13.2597	34.4977	OK	23.3945	12.96	33.811	OK	23.8884	13.2472	34.5351	OK	24.1756	13.397	34.9471	OK	25.8279	14.3709	37.2819	OK	23.7163	13.1348	34.2979	OK	21.5969	11.9237	31.2015	OK	22.0911	12.2109	31.9131	OK	24.8792
ADSSL1	-	-	ADSSL1	ADSSL1	TSS16834,TSS6410	14:105190533-105213647	-	-	1.59081	0.328733	2.83368	OK	1.23074	0.219238	2.25815	OK	1.36057	0.242136	2.4874	OK	1.32164	0.242032	2.42032	OK	1.44938	0.285477	2.63518	OK	1.44926	0.285728	2.61551	OK	1.11071	0.176329	2.04982	OK	1.2363	0.21956	2.26147	OK	1.46533	0.284703	2.6471	OK	1.33058	0.241394	2.43513	OK	1.36157
ADTRP	-	-	ADTRP	ADTRP	TSS5563	6:11713887-11779280	-	-	1.07798	0.191756	1.98148	OK	1.23723	0.233927	2.25421	OK	1.0054	0.149446	1.8574	OK	1.19639	0.234745	2.17673	OK	0.950419	0.1278	1.7892	OK	1.10009	0.191863	2.02522	OK	0.857779	0.106882	1.62461	OK	0.93752	0.127779	1.74631	OK	1.87093	0.447282	3.28007	OK	1.24453	0.234146	2.25631	OK	1.52788
AEBP1	-	-	AEBP1	AEBP1	TSS12159	7:44143959-44154159	-	-	6.88778	3.46703	10.3122	OK	6.3828	3.1534	9.61121	OK	7.48088	3.79916	11.1572	OK	6.99094	3.50493	10.4525	OK	6.82519	3.43105	10.222	OK	6.84033	3.42337	10.2434	OK	6.47144	3.19582	9.7388	OK	6.59714	3.27971	9.91912	OK	3.99264	1.84883	6.13312	OK	4.32003	2.01719	6.62917	OK	5.34079
AEBP2	-	-	AEBP2	AEBP2	TSS22156,TSS7740	12:19592607-19675173	-	-	6.95984	3.55752	10.3635	OK	7.50973	3.88248	11.1576	OK	7.02208	3.58847	10.4628	OK	7.36644	3.81708	10.949	OK	7.23786	3.73662	10.7329	OK	6.45445	3.29287	9.61553	OK	6.55737	3.20636	9.92001	OK	7.15649	3.66228	10.6358	OK	5.61198	2.77582	8.44629	OK	6.11282	3.16703	9.05298	OK	5.65519
AEN	-	-	AEN	AEN	TSS18268	15:89164526-89175512	-	-	12.918	7.01163	18.8166	OK	12.6509	6.85557	18.4376	OK	11.8968	6.40968	17.3786	OK	12.3378	6.65492	18.014	OK	12.6843	6.86672	18.4933	OK	11.5108	6.18673	16.8324	OK	11.8537	6.36509	17.334	OK	11.6603	6.27591	17.0442	OK	8.42412	4.39202	12.4626	OK	8.61062	4.4812	12.7302	OK	7.19214
AES	-	-	AES	AES	TSS16028,TSS23515	19:3052907-3062964	-	-	580.45	256.53	904.606	OK	572.427	236.662	910.165	OK	693.287	265.951	1117.17	OK	638.914	263.715	1013.49	OK	611.189	257.257	965.376	OK	613.873	257.751	969.96	OK	775.012	313.152	1237.54	OK	581.675	251.91	911.976	OK	391.764	180.648	602.712	OK	416.564	191.734	643.359	OK	544.554
AFAP1	-	-	AFAP1	AFAP1	TSS9364	4:7755816-7941653	-	-	1.58588	0.685781	2.48773	OK	1.602	0.666583	2.53396	OK	1.17448	0.45897	1.88793	OK	1.67671	0.714413	2.63528	OK	1.48154	0.60061	2.36461	OK	1.3425	0.543962	2.1522	OK	0.790609	0.260314	1.32523	OK	1.52023	0.633691	2.40708	OK	0.934684	0.326313	1.54171	OK	0.89083	0.307354	1.4753	OK	0.633452
AFAP1-AS1	-	-	AFAP1-AS1	AFAP1-AS1	TSS22904	4:7755816-7941653	-	-	0.0468385	0	0.214697	OK	0	0	0.0102237	OK	0.0257468	0	0.127796	OK	0.0262693	0	0.132908	OK	0.0243814	0	0.127796	OK	0.0250693	0	0.127796	OK	0.00489949	0	0.0255592	OK	0.0268569	0	0.153355	OK	0.0157082	0	0.092013	OK	0.0113572	0	0.0664538	OK	0.0231159
AFAP1L1	-	-	AFAP1L1	AFAP1L1	TSS9969	5:148651400-148721368	-	-	0.167433	0	0.346153	OK	0.172128	0	0.35504	OK	0.0872218	0	0.1867	OK	0.146449	0	0.301171	OK	0.239791	0.0171966	0.464307	OK	0.164392	0	0.335448	OK	0.0830072	0	0.177903	OK	0.132035	0	0.275126	OK	0.0177287	0	0.0532906	OK	0.0480676	0	0.115433	OK	0.0151713
AFAP1L2	-	-	AFAP1L2	AFAP1L2	TSS29612	10:116054582-116164515	-	-	1.07886	0.301523	1.86375	OK	1.11024	0.310725	1.9186	OK	1.21216	0.356992	2.07772	OK	1.06314	0.28394	1.84218	OK	1.05334	0.283332	1.82056	OK	1.21558	0.365991	2.06935	OK	1.13764	0.339324	1.93592	OK	1.10421	0.292474	1.91838	OK	0.766984	0.173749	1.35551	OK	0.682946	0.137032	1.23458	OK	0.887533
AFF1	-	-	AFF1	AFF1	TSS16186,TSS16389	4:87856153-88062206	-	-	15.9664	8.40192	23.5294	OK	16.8908	8.90156	24.8782	OK	10.4121	5.49697	15.3223	OK	14.1149	7.44909	20.781	OK	15.0113	8.03039	22.0722	OK	14.1934	7.54582	20.8668	OK	7.53871	4.03906	11.0444	OK	17.041	8.96902	25.1295	OK	13.7432	7.32968	20.1843	OK	13.646	7.1778	20.0817	OK	6.56914
AFF2	-	-	AFF2	AFF2	TSS16317,TSS23947	X:147582138-148082193	-	-	0.21974	0.0488142	0.39218	OK	0.170328	0.0282078	0.31301	OK	0.149242	0.0206349	0.281453	OK	0.147273	0.0206377	0.276165	OK	0.177507	0.0361329	0.322688	OK	0.134903	0.0230859	0.251408	OK	0.131254	0.0189345	0.244536	OK	0.224287	0.0492735	0.401515	OK	0.159181	0.0282351	0.294302	OK	0.139778	0.0265588	0.253677	OK	0.0656982
AFF3	-	-	AFF3	AFF3	TSS104,TSS1675	2:100163714-100759037	-	-	2.99636	1.45289	4.53914	OK	3.16826	1.5782	4.7651	OK	2.54366	1.23513	3.85861	OK	2.70041	1.2915	4.11217	OK	2.72107	1.29611	4.15209	OK	2.60242	1.21336	3.98871	OK	1.81237	0.824848	2.80186	OK	3.11793	1.49667	4.73851	OK	2.69896	1.30831	4.09066	OK	2.73506	1.28316	4.1914	OK	1.77621
AFF4	-	-	AFF4	AFF4	TSS7290	5:132211070-132299354	-	-	13.1882	7.29143	19.0824	OK	13.877	7.68301	20.0759	OK	9.93759	5.51842	14.3508	OK	11.5226	6.40674	16.6532	OK	12.3917	6.89259	17.9367	OK	11.4841	6.38861	16.6133	OK	6.70297	3.68378	9.71707	OK	13.522	7.45459	19.5719	OK	13.188	7.29143	19.0861	OK	13.8076	7.64313	19.9889	OK	6.42453
AFG3L1P	-	-	AFG3L1P	AFG3L1P	TSS8150	16:90036182-90067195	-	-	18.3424	8.97941	27.648	OK	19.0796	9.40518	28.7525	OK	22.7911	11.8448	33.7419	OK	17.809	8.85357	26.85	OK	15.6166	7.29312	23.9675	OK	18.7836	9.25785	28.3034	OK	18.2875	9.04758	27.5647	OK	19.4079	9.73821	29.0785	OK	18.5084	8.76757	28.2882	OK	18.6089	9.0684	28.1541	OK	24.7461
AFG3L2	-	-	AFG3L2	AFG3L2	TSS23598	18:12328942-12377275	-	-	14.2819	7.80426	20.7608	OK	14.2123	7.75013	20.6418	OK	14.3193	7.80426	20.8041	OK	15.3076	8.37794	22.2221	OK	16.1035	8.84338	23.3695	OK	14.4616	7.89085	21.0314	OK	17.406	9.59025	25.2204	OK	14.6296	7.98827	21.2587	OK	15.4527	8.45371	22.4494	OK	14.6505	8.00992	21.2912	OK	16.7608
AFM	-	-	AFM	AFM	TSS12356	4:74347461-74369718	-	-	0	0	0	OK	0	0	0	OK	0	0	0	OK	0	0	0	OK	0	0	0	OK	0	0	0	OK	0	0	0	OK	0	0	0	OK	0	0	0	OK	0	0	0	OK	0
AFMID	-	-	AFMID	AFMID	TSS18997	17:76183397-76203782	-	-	3.28407	0.800514	5.81668	OK	3.73087	0.868736	6.62821	OK	5.87429	1.65269	10.1188	OK	4.22991	0.910749	7.56254	OK	3.71179	0.7533	6.66926	OK	4.26558	1.04877	7.50593	OK	6.344	1.9559	10.7393	OK	3.34783	0.754021	5.97295	OK	6.87144	2.14837	11.6042	OK	6.1533	1.84513	10.478	OK	10.0051
AFP	-	-	AFP	AFP	TSS29332	4:74301932-74321492	-	-	0	0	0	OK	0	0	0	OK	0	0	0	OK	0	0	0	OK	0	0	0	OK	0	0	0	OK	0	0	0	OK	0	0	0	OK	0	0	0	OK	0	0	0	OK	0
AFTPH	-	-	AFTPH	AFTPH	TSS8164	2:64751438-64820139	-	-	20.122	10.5612	29.6817	OK	19.9995	10.5856	29.3993	OK	19.2514	10.1911	28.3295	OK	21.2089	11.2516	31.2277	OK	22.2028	11.7904	32.6267	OK	20.0777	10.4554	29.7233	OK	21.928	11.4773	32.3741	OK	21.866	11.5732	32.1698	OK	24.2073	12.7509	35.7073	OK	24.0818	12.8995	35.2584	OK	25.8934
AGA	-	-	AGA	AGA	TSS17980	4:178351927-178363657	-	-	13.4651	6.45524	20.4746	OK	13.9543	6.90399	21.0051	OK	13.0343	6.42053	19.7135	OK	13.51	6.68862	20.3512	OK	13.6101	6.74097	20.4831	OK	14.1345	7.09581	21.1561	OK	13.4106	6.67545	20.2143	OK	14.1133	6.98484	21.2704	OK	14.2592	7.0048	21.5378	OK	13.3126	6.36826	20.282	OK	11.7766
AGAP1	-	-	AGAP1	AGAP1	TSS27362	2:236402732-237040444	-	-	1.83091	0.874333	2.78808	OK	1.90477	0.891472	2.91938	OK	1.52841	0.707444	2.35138	OK	1.81729	0.823872	2.80968	OK	1.91773	0.926697	2.90928	OK	1.62278	0.7309	2.51977	OK	1.12581	0.492571	1.75854	OK	2.03459	0.987571	3.08194	OK	1.36197	0.612165	2.11211	OK	1.43431	0.640284	2.23129	OK	1.32925
AGAP1-IT1	-	-	AGAP1-IT1	AGAP1-IT1	TSS26691	2:236402732-237040444	-	-	0.0702897	0	0.212547	OK	0	0	0.104623	OK	0.0699801	0	0.285313	OK	0	0	0.104623	OK	0.0658005	0	0.283117	OK	0	0	0.104623	OK	0.066846	0	0.358154	OK	0.0724228	0	0.212221	OK	0	0	0.104623	OK	0	0	0.104623	OK	0
AGAP10	-	-	AGAP10	AGAP10	TSS29596	10:47191764-47213514	-	-	0.284488	0.0295114	0.54596	OK	0.259807	0.0295114	0.486938	OK	0.407004	0.0737784	0.737784	OK	0.255494	0.0295114	0.486938	OK	0.236906	0.0147557	0.457426	OK	0.18277	0.0147557	0.354137	OK	0.238462	0.0147557	0.457426	OK	0.277181	0.0295114	0.531205	OK	0.317975	0.0442671	0.604983	OK	0.275795	0.0295114	0.516449	OK	0.492899
AGAP11	-	-	AGAP11	AGAP11	TSS14261	10:88728187-88769960	-	-	0.174557	0	0.431089	OK	0.19205	0	0.4772	OK	0.186301	0	0.478222	OK	0.223424	0	0.513096	OK	0.0777308	0	0.244633	OK	0.122512	0	0.326328	OK	0.196062	0	0.431864	OK	0.119975	0	0.337795	OK	0.142053	0	0.361117	OK	0.0756502	0	0.221255	OK	0.0525897
AGAP2	-	-	AGAP2	AGAP2	TSS10665,TSS11701	12:58118075-58135944	-	-	23.7815	13.0742	34.4926	OK	23.9032	13.2194	34.5967	OK	22.2426	12.2249	32.2754	OK	24.8709	13.5252	36.2098	OK	25.4047	14.0128	36.7943	OK	23.1971	12.6864	33.6474	OK	16.9274	9.09527	24.787	OK	24.2359	13.2771	35.1878	OK	16.3558	8.82213	23.9023	OK	18.6917	10.2315	27.1481	OK	14.7631
AGAP3	-	-	AGAP3	AGAP3	TSS17934	7:150783825-150841523	-	-	15.975	8.0577	23.8781	OK	15.6837	7.88186	23.4871	OK	17.4195	8.99009	25.8549	OK	16.8325	8.62394	25.0154	OK	17.0787	8.81413	25.3437	OK	15.4953	7.98487	23.0363	OK	17.7995	9.1703	26.4289	OK	15.9986	8.22067	23.7411	OK	21.1778	11.1034	31.2442	OK	23.7836	12.5799	35.0183	OK	29.3679
AGAP4	-	-	AGAP4	AGAP4	TSS11806	10:46321049-46342921	-	-	0.39691	0.0714416	0.728704	OK	0.329381	0.0428649	0.614397	OK	0.514054	0.100018	0.92874	OK	0.354729	0.0428649	0.657262	OK	0.400446	0.0714416	0.742992	OK	0.191244	0.0142883	0.371496	OK	0.446222	0.0714416	0.814434	OK	0.283478	0.0285766	0.528668	OK	3.747	1.67173	5.82963	OK	3.21338	1.37168	5.05806	OK	6.20176
AGAP5	-	-	AGAP5	AGAP5	TSS1922	10:75434032-75457554	-	-	6.04336	2.96378	9.12041	OK	6.60222	3.27877	9.93653	OK	5.98538	2.96378	9.03451	OK	5.24002	2.54856	7.93204	OK	5.40369	2.64879	8.14681	OK	5.29301	2.5772	8.00363	OK	3.69313	1.63222	5.74142	OK	6.3924	3.16423	9.62154	OK	5.5714	2.70606	8.41884	OK	6.17403	3.04968	9.30655	OK	4.48449
AGAP6	-	-	AGAP6	AGAP6	TSS27059	10:51748077-51770259	-	-	18.9385	10.3879	27.4671	OK	20.2659	11.1648	29.3593	OK	29.8369	16.6281	42.98	OK	16.8398	9.15989	24.4848	OK	17.7057	9.67364	25.7128	OK	19.6808	10.8139	28.5322	OK	22.6147	12.5056	32.7049	OK	18.6903	10.225	27.1413	OK	18.2246	9.96185	26.4521	OK	18.5886	10.1749	26.9784	OK	27.3252
AGAP7	-	-	AGAP7	AGAP7	TSS12016	10:51464161-51486327	-	-	1.65678	0.57413	2.74147	OK	2.06476	0.775076	3.35866	OK	3.29697	1.42097	5.18153	OK	1.81334	0.645897	2.98548	OK	1.9258	0.688957	3.17207	OK	2.04008	0.760723	3.32996	OK	2.86405	1.16261	4.56434	OK	2.02571	0.74637	3.3156	OK	0.817881	0.186592	1.43533	OK	1.0206	0.287065	1.76545	OK	1.76307
AGAP8	-	-	AGAP8	AGAP8	TSS19919	10:51026324-51371331	-	-	3.83513	0.430598	7.26275	OK	3.71971	0.373185	7.07616	OK	6.36603	1.79416	10.9372	OK	4.01414	0.516717	7.52111	OK	3.40608	0.200946	6.61685	OK	3.79927	0.401891	7.21969	OK	5.98847	1.70804	10.2626	OK	4.03559	0.315772	7.76511	OK	0.648132	0	2.08122	OK	0.936941	0	2.641	OK	1.53073
AGAP9	-	-	AGAP9	AGAP9	TSS17671	10:48215723-48237508	-	-	0.451508	0.0873102	0.829446	OK	0.559866	0.101862	1.00407	OK	0.447188	0.0727585	0.814895	OK	0.503359	0.101862	0.916757	OK	0.408405	0.0727585	0.756688	OK	0.375092	0.0582068	0.698481	OK	0.337665	0.0436551	0.625723	OK	0.417605	0.0727585	0.77124	OK	0.798749	0.189172	1.39696	OK	0.594313	0.116414	1.07683	OK	0.485517
AGBL1	-	-	AGBL1	AGBL1	TSS14768	15:86685241-87572283	-	-	0	0	0	OK	0	0	0	OK	0	0	0	OK	0	0	0	OK	0	0	0	OK	0	0	0	OK	0	0	0	OK	0	0	0	OK	0	0	0	OK	0	0	0	OK	0
AGBL2	-	-	AGBL2	AGBL2	TSS1413	11:47681142-47736928	-	-	1.35043	0.483369	2.2235	OK	1.1706	0.396363	1.95281	OK	1.44655	0.531706	2.36851	OK	1.11954	0.36736	1.8658	OK	1.05751	0.338358	1.7788	OK	1.35945	0.483369	2.23316	OK	0.93999	0.280354	1.59512	OK	1.12297	0.36736	1.87547	OK	0.679287	0.18368	1.17942	OK	0.912502	0.270687	1.55645	OK	0.887544
AGBL3	-	-	AGBL3	AGBL3	TSS14594	7:134671258-134855578	-	-	0.102579	0	0.619388	OK	0.179251	0	0.914335	OK	0.0710818	0	0.412925	OK	0.113955	0	0.639051	OK	0.124939	0	0.668546	OK	0.158142	0	0.845514	OK	0.0869824	0	0.501409	OK	0.14817	0	0.796356	OK	0.165115	0	0.865177	OK	0.0895222	0	0.481746	OK	0.0730055
AGBL4	-	-	AGBL4	AGBL4	TSS24499	1:48998526-50489626	-	-	0.0244887	0	0.139498	OK	0.0377516	0	0.185997	OK	0.0242467	0	0.139498	OK	0.0123676	0	0.0697488	OK	0.0458862	0	0.220871	OK	0.0235971	0	0.139498	OK	0.0115399	0	0.0697488	OK	0.0126326	0	0.0813736	OK	0	0	0.0232496	OK	0.0133561	0	0.0697488	OK	0
AGBL5	-	-	AGBL5	AGBL5	TSS9783	2:27274490-27294567	-	-	4.67192	0.0285063	10.339	OK	5.48566	0.0749511	12.068	OK	4.51113	0.0107306	11.0559	OK	5.7048	0.0429223	12.6069	OK	5.61214	0.135649	12.0163	OK	4.57464	0.0107306	10.5319	OK	4.62577	0	11.3421	OK	4.70266	0.0142531	10.4302	OK	4.53453	0.0392369	9.95364	OK	4.67075	0.0821592	10.2972	OK	4.05276
AGER	-	-	AGER	AGER	TSS16794	6:32148744-32152099	-	-	36.8022	19.0714	54.5621	OK	35.742	18.8476	52.8143	OK	54.7781	29.5134	80.2198	OK	37.57	19.6666	55.6026	OK	37.082	19.6218	54.6053	OK	40.1917	21.1429	59.2414	OK	64.0767	34.0426	94.187	OK	37.4968	19.4322	55.618	OK	34.7374	18.0971	51.3803	OK	37.268	19.3022	55.2247	OK	60.306
AGFG1	-	-	AGFG1	AGFG1	TSS29512	2:228336847-228425938	-	-	10.8151	5.72786	15.9418	OK	11.3931	6.06884	16.717	OK	11.0146	5.93815	16.072	OK	10.3299	5.50323	15.1854	OK	10.3263	5.48681	15.1737	OK	10.1685	5.2856	15.0476	OK	9.77129	5.30131	14.2623	OK	11.4615	6.00464	16.9246	OK	11.9924	6.34064	17.6472	OK	11.2038	5.84011	16.5161	OK	9.54918
AGFG2	-	-	AGFG2	AGFG2	TSS2920	7:100136833-100165843	-	-	7.83213	4.21642	11.4219	OK	7.82354	4.21642	11.4219	OK	8.36153	4.51965	12.1655	OK	7.95311	4.28139	11.5879	OK	8.22251	4.44745	11.9778	OK	7.40282	3.96372	10.8154	OK	8.81061	4.80123	12.8009	OK	7.50627	4.02148	10.967	OK	5.18085	2.67136	7.68918	OK	5.1968	2.6858	7.70362	OK	6.32134
AGGF1	-	-	AGGF1	AGGF1	TSS12015	5:76326209-76361059	-	-	9.24411	5.01495	13.4656	OK	9.52041	5.18443	13.82	OK	8.09484	4.35245	11.8402	OK	9.05323	4.8917	13.2114	OK	9.58464	5.19213	13.951	OK	8.43172	4.54504	12.3178	OK	7.99526	4.29083	11.6938	OK	9.85797	5.36931	14.3438	OK	9.71598	5.27687	14.1435	OK	9.01011	4.88399	13.1344	OK	8.91799
AGK	-	-	AGK	AGK	TSS5719	7:141251077-141354209	-	-	15.1675	8.26512	22.0641	OK	15.0084	8.17012	21.8266	OK	16.9401	9.26264	24.5816	OK	14.8777	8.09887	21.6484	OK	14.3861	7.81387	20.9597	OK	15.6774	8.55013	22.8003	OK	16.739	9.15576	24.3322	OK	16.2298	8.85888	23.596	OK	12.9526	6.9826	18.9053	OK	12.6508	6.80448	18.4896	OK	13.7698
AGL	-	-	AGL	AGL	TSS11858,TSS12998,TSS1677,TSS1964	1:100315639-100389579	-	-	4.96961	2.47452	7.4659	OK	5.24141	2.70173	7.78135	OK	4.48535	2.217	6.75343	OK	4.70133	2.36529	7.04854	OK	5.26748	2.73382	7.7977	OK	4.89758	2.51002	7.28365	OK	3.88695	1.91405	5.87174	OK	5.36867	2.72188	8.02049	OK	4.40185	2.20172	6.60818	OK	4.57939	2.32035	6.83133	OK	3.37636
AGMAT	-	-	AGMAT	AGMAT	TSS26538	1:15853351-15911605	-	-	3.60745	0.454543	6.82981	OK	3.24424	0.27943	6.32211	OK	3.91498	0.758411	7.09406	OK	4.26253	0.793233	7.72236	OK	3.86727	0.60596	7.14334	OK	3.6543	0.489657	6.87851	OK	3.35596	0.420333	6.37506	OK	3.43559	0.384516	6.50182	OK	1.55866	0.0233057	3.60073	OK	1.86666	0.0232978	4.07711	OK	2.02714
AGMO	-	-	AGMO	AGMO	TSS3282	7:15239942-15601640	-	-	0	0	0	OK	0	0	0	OK	0	0	0	OK	0	0	0	OK	0	0	0	OK	0	0	0	OK	0	0	0	OK	0	0	0	OK	0	0	0	OK	0	0	0	OK	0
AGPAT1	-	-	AGPAT1	AGPAT1	TSS24843,TSS26598	6:32120578-32145888	-	-	34.9316	15.2394	54.6399	OK	30.8802	13.6686	48.1006	OK	31.459	13.401	49.5791	OK	36.392	16.7462	56.1093	OK	33.9675	15.1692	52.7606	OK	36.224	16.7658	55.7216	OK	36.9439	16.8057	57.0994	OK	32.8386	14.371	51.3046	OK	34.4755	16.3189	52.7072	OK	34.4909	16.211	52.765	OK	34.5814
AGPAT2	-	-	AGPAT2	AGPAT2	TSS385	9:139567594-139581911	-	-	20.6524	10.1184	31.1946	OK	21.1833	10.3598	32.0945	OK	21.7476	10.6558	32.8338	OK	21.9962	10.8106	33.1826	OK	20.7594	10.1843	31.337	OK	21.399	10.3267	32.4817	OK	29.8575	15.3397	44.3809	OK	14.8252	7.08902	22.5542	OK	31.5317	16.3056	46.7395	OK	33.9462	17.5957	50.3616	OK	42.2189
AGPAT3	-	-	AGPAT3	AGPAT3	TSS2486,TSS3791	21:45285115-45407475	-	-	17.6257	9.4876	25.7847	OK	17.4203	9.33069	25.5003	OK	15.969	8.53505	23.4162	OK	17.6919	9.47919	25.9353	OK	18.2604	9.72637	26.806	OK	16.7155	8.92276	24.4927	OK	16.9581	8.83319	25.0777	OK	17.1653	9.30143	25.0799	OK	24.7037	13.1661	36.249	OK	25.6093	13.5214	37.6912	OK	22.0529
AGPAT4	-	-	AGPAT4	AGPAT4	TSS899	6:161551056-161695107	-	-	5.20555	2.65835	7.75462	OK	5.74914	2.9934	8.50848	OK	5.15469	2.72448	7.59151	OK	5.14651	2.67158	7.61796	OK	4.844	2.48201	7.19915	OK	4.95898	2.57459	7.34463	OK	4.72333	2.47319	6.9699	OK	5.35306	2.74652	7.95742	OK	6.58724	3.38576	9.78255	OK	6.60738	3.41221	9.80459	OK	4.69088
AGPAT4-IT1	-	-	AGPAT4-IT1	AGPAT4-IT1	TSS18258	6:161551056-161695107	-	-	2.15461	0	5.79848	OK	2.12926	0	5.82887	OK	0.543812	0	2.38139	OK	1.10937	0	3.67326	OK	1.54236	0	4.56782	OK	1.39093	0	4.18205	OK	0.47953	0	2.17875	OK	2.01286	0	5.50918	OK	2.9033	0	7.55814	OK	2.77051	0	7.34894	OK	0.217624
AGPAT5	-	-	AGPAT5	AGPAT5	TSS20699	8:6565877-6619024	-	-	3.45345	1.6821	5.22816	OK	3.53779	1.72657	5.34848	OK	3.32178	1.60516	5.03642	OK	3.56474	1.73491	5.39966	OK	3.42289	1.65598	5.19522	OK	3.53826	1.72136	5.36545	OK	3.97378	1.93083	6.02003	OK	3.71631	1.80525	5.63003	OK	4.30419	2.11053	6.50044	OK	3.88751	1.89587	5.8889	OK	4.00222
AGPAT6	-	-	AGPAT6	AGPAT6	TSS1813	8:41435706-41482520	-	-	17.1669	9.57274	24.7163	OK	16.8911	9.44062	24.3364	OK	18.2256	10.1783	26.2191	OK	17.5181	9.77091	25.2062	OK	17.3845	9.69935	25.0906	OK	17.199	9.58925	24.7603	OK	20.5139	11.4994	29.5659	OK	17.8123	9.94706	25.6411	OK	19.0118	10.6076	27.3751	OK	19.3808	10.8058	27.9641	OK	21.3387
AGPAT9	-	-	AGPAT9	AGPAT9	TSS1135,TSS13943,TSS26899	4:84457066-84527028	-	-	6.51785	2.92151	10.1089	OK	5.97797	2.68572	9.30454	OK	4.48625	1.83256	7.13663	OK	6.20203	2.80763	9.60518	OK	6.00991	2.66542	9.35073	OK	5.57285	2.39389	8.75187	OK	6.357	2.87122	9.84903	OK	5.92865	2.62773	9.23225	OK	7.95245	3.72355	12.1894	OK	8.10099	3.91518	12.3162	OK	7.68994
AGPHD1	-	-	AGPHD1	AGPHD1	TSS1030	15:78799905-78829715	-	-	0.919904	0	1.85454	OK	1.46555	0.032635	2.90436	OK	1.65926	0.117431	3.20962	OK	0.856881	0	1.75333	OK	1.00494	0	2.04037	OK	1.08449	0	2.16653	OK	1.01763	0	2.07709	OK	0.73754	0	1.54373	OK	0.83376	0	1.73087	OK	0.500838	0	1.07933	OK	1.28808
AGPS	-	-	AGPS	AGPS	TSS18737	2:178257470-178408564	-	-	5.18866	2.80054	7.57687	OK	5.3409	2.87758	7.79892	OK	4.57383	2.42442	6.73399	OK	5.28894	2.84133	7.73095	OK	5.25821	2.8232	7.69923	OK	5.1627	2.78695	7.54062	OK	4.73711	2.53318	6.94245	OK	5.58665	3.01806	8.15239	OK	6.6273	3.61624	9.63423	OK	6.49995	3.55279	9.45297	OK	5.51552
AGR2	-	-	AGR2	AGR2	TSS13222	7:16832263-16844738	-	-	0	0	0	OK	0	0	0	OK	0	0	0	OK	0.0431084	0	0.106007	OK	0	0	0	OK	0	0	0	OK	0	0	0	OK	0	0	0	OK	0	0	0	OK	0	0	0	OK	0
AGR3	-	-	AGR3	AGR3	TSS438	7:16899029-16921613	-	-	0	0	0	OK	0	0	0	OK	0	0	0	OK	0	0	0	OK	0	0	0	OK	0	0	0	OK	0	0	0	OK	0	0	0	OK	0	0	0	OK	0	0	0	OK	0
AGRN	-	-	AGRN	AGRN	TSS7751	1:955502-991499	-	-	2.45231	1.19955	3.70297	OK	2.52198	1.25171	3.7978	OK	2.59319	1.29438	3.9021	OK	2.46101	1.21852	3.71245	OK	2.56411	1.28016	3.85943	OK	2.24652	1.0905	3.40427	OK	2.06817	0.995677	3.13875	OK	2.45591	1.20429	3.70771	OK	3.52402	1.80644	5.23916	OK	4.3161	2.27109	6.36285	OK	3.10262
AGRP	-	-	AGRP	AGRP	TSS25530	16:67516473-67517716	-	-	0.0583785	0	0.136394	OK	0.298755	0	0.591039	OK	0.0580578	0	0.136394	OK	0.118347	0	0.272787	OK	0.0546586	0	0.136394	OK	0.168963	0	0.363716	OK	0.166253	0	0.318252	OK	0.300845	0	0.591039	OK	0.176057	0	0.363716	OK	0.254189	0	0.50011	OK	0.0526602
AGSK1	-	-	AGSK1	AGSK1	TSS22	15:82753446-82798323	-	-	1.41458	0.0582003	2.79361	OK	1.45351	0.0726566	2.8772	OK	1.14358	0.0582807	2.25838	OK	1.29782	0.0582641	2.57819	OK	1.1765	0.0727356	2.37118	OK	1.05714	0.0291111	2.21245	OK	0.571563	0	1.29787	OK	0.878594	0.0145455	1.96364	OK	0.624381	0	1.45468	OK	0.802921	0	1.77395	OK	0.604263
AGT	-	-	AGT	AGT	TSS28250	1:230838268-230850336	-	-	0	0	0	OK	0	0	0	OK	0	0	0	OK	0	0	0	OK	0	0	0	OK	0	0	0	OK	0	0	0	OK	0	0	0	OK	0	0	0	OK	0	0	0	OK	0
AGTPBP1	-	-	AGTPBP1	AGTPBP1	TSS620	9:88161453-88356944	-	-	21.2503	11.9084	30.5768	OK	20.9547	11.7434	30.168	OK	22.6949	12.7338	32.6598	OK	20.8101	11.6569	29.9401	OK	21.013	11.7827	30.2388	OK	19.8487	11.1303	28.5567	OK	21.5745	12.0971	31.0248	OK	22.1606	12.4194	31.8816	OK	26.4013	14.7775	38.0127	OK	25.5752	14.3216	36.8257	OK	30.137
AGTR1	-	-	AGTR1	AGTR1	TSS13224,TSS21142	3:148415657-148460790	-	-	0	0	0	OK	0	0	0	OK	0	0	0	OK	0	0	0	OK	0	0	0	OK	0	0	0	OK	0	0	0	OK	0	0	0	OK	0	0	0	OK	0	0	0	OK	0
AGTR2	-	-	AGTR2	AGTR2	TSS11950	X:115301957-115306225	-	-	0	0	0	OK	0	0	0	OK	0	0	0	OK	0	0	0	OK	0	0	0	OK	0	0	0	OK	0	0	0	OK	0	0	0	OK	0	0	0	OK	0	0	0	OK	0
AGTRAP	-	-	AGTRAP	AGTRAP	TSS15003	1:11796141-11810828	-	-	72.1994	37.714	106.823	OK	71.2338	36.8292	105.614	OK	0	0	0	FAIL	82.0205	43.247	120.784	OK	72.0133	37.9139	106.131	OK	82.8117	43.9479	121.713	OK	135.236	73.2232	197.861	OK	64.692	34.7278	94.6893	OK	108.351	56.8178	160	OK	109.659	58.3349	161.041	OK	162.059
AGXT	-	-	AGXT	AGXT	TSS25207	2:241808161-241818536	-	-	0	0	0	OK	0	0	0	OK	0	0	0	OK	0	0	0	OK	0	0	0	OK	0	0	0	OK	0	0	0	OK	0	0	0	OK	0	0	0	OK	0	0	0	OK	0
AGXT2	-	-	AGXT2	AGXT2	TSS17412	5:34998205-35048240	-	-	0	0	0	OK	0.0158602	0	0.0433103	OK	0	0	0	OK	0	0	0	OK	0	0	0	OK	0	0	0	OK	0	0	0	OK	0	0	0	OK	0	0	0	OK	0	0	0	OK	0.0137533
AGXT2L1	-	-	AGXT2L1	AGXT2L1	TSS9221	4:109663195-109684235	-	-	0	0	0	OK	0	0	0	OK	0	0	0	OK	0	0	0	OK	0	0	0	OK	0	0	0	OK	0	0	0	OK	0	0	0	OK	0	0	0	OK	0	0	0	OK	0
AGXT2L2	-	-	AGXT2L2	AGXT2L2	TSS17296	5:177631507-177659803	-	-	47.0439	18.4697	75.8429	OK	47.2619	18.7405	75.9801	OK	61.1786	26.5056	95.8818	OK	47.4463	17.9665	77.0289	OK	46.6331	17.3509	75.9552	OK	49.6361	19.4235	79.8858	OK	57.338	21.7813	92.9211	OK	45.6297	17.7448	73.5654	OK	41.5543	15.0093	68.2309	OK	40.9219	14.8312	67.0425	OK	55.3363
AHCTF1	-	-	AHCTF1	AHCTF1	TSS11138	1:247002399-247094726	-	-	8.50956	4.70347	12.3119	OK	8.91527	4.93684	12.8993	OK	7.97555	4.42988	11.5434	OK	7.97311	4.42585	11.5434	OK	8.41614	4.68336	12.1791	OK	7.52298	4.17237	10.8836	OK	4.88486	2.64344	7.13367	OK	9.5796	5.31907	13.8408	OK	8.40593	4.67531	12.1671	OK	7.72544	4.28905	11.1974	OK	6.32702
AHCY	-	-	AHCY	AHCY	TSS13261,TSS2860	20:32868070-32899608	-	-	20.4557	10.5916	30.3228	OK	20.6484	10.695	30.6181	OK	19.205	9.92439	28.507	OK	23.0151	12.025	34.0053	OK	19.8778	10.2988	29.4788	OK	20.8076	10.7673	30.8319	OK	22.8095	11.87	33.7575	OK	20.7874	10.7585	30.8239	OK	22.8953	11.921	33.8842	OK	23.4543	12.2027	34.7038	OK	24.0487
AHCYL1	-	-	AHCYL1	AHCYL1	TSS10621,TSS17479,TSS25843	1:110527386-110566364	-	-	19.8998	10.5725	29.2209	OK	19.6106	10.4534	28.7743	OK	15.1339	7.89386	22.3647	OK	19.0185	10.105	27.9284	OK	20.8589	11.2876	30.4803	OK	18.7781	9.85859	27.7078	OK	16.2905	8.41252	24.1836	OK	21.1247	11.4926	30.7728	OK	23.7694	12.6323	34.9117	OK	22.7387	12.1223	33.3544	OK	18.9239
AHCYL2	-	-	AHCYL2	AHCYL2	TSS10805,TSS11913,TSS16187	7:128864854-129070052	-	-	6.69438	3.4176	10.0068	OK	6.8706	3.51218	10.2424	OK	5.87694	2.93406	8.81803	OK	6.64688	3.28076	10.0307	OK	6.4184	3.16176	9.68337	OK	6.50675	3.26892	9.74773	OK	4.55357	2.17778	6.93843	OK	7.02643	3.6831	10.3862	OK	7.5949	3.78676	11.403	OK	7.7532	3.93614	11.5659	OK	4.74971
AHDC1	-	-	AHDC1	AHDC1	TSS9529	1:27860755-27930143	-	-	6.94926	3.78576	10.1221	OK	7.32003	3.9943	10.6461	OK	6.66038	3.60931	9.70502	OK	7.18068	3.91944	10.4429	OK	6.87386	3.73229	10.0045	OK	6.7318	3.65208	9.80662	OK	4.65931	2.44363	6.8764	OK	6.90634	3.75368	10.0526	OK	5.40141	2.8714	7.92978	OK	5.87575	3.16015	8.58747	OK	4.61943
AHI1	-	-	AHI1	AHI1	TSS3013	6:135605109-135818903	-	-	1.42107	0.527212	2.31452	OK	1.70106	0.615286	2.80106	OK	1.70289	0.653157	2.75103	OK	1.21496	0.433614	1.99864	OK	1.16257	0.389349	1.9358	OK	1.38513	0.472778	2.30054	OK	1.2571	0.450308	2.06444	OK	1.42735	0.49476	2.3616	OK	2.08581	0.819624	3.35295	OK	1.85242	0.723176	2.97886	OK	1.5993
AHNAK	-	-	AHNAK	AHNAK	TSS7867	11:62201015-62314332	-	-	180.153	35.3772	326.836	OK	189.266	34.438	345.845	OK	119.774	32.5023	207.426	OK	165.883	33.9733	298.138	OK	183.861	35.2962	334.508	OK	140.451	34.4137	247.11	OK	84.786	29.067	141.547	OK	208.336	31.1984	385.961	OK	290.093	17.99	572.404	OK	289.302	18.2424	569.32	OK	140.443
AHNAK2	-	-	AHNAK2	AHNAK2	TSS2283	14:105403590-105444694	-	-	0.132949	0.0322374	0.235144	OK	0.142622	0.0341338	0.252211	OK	0.167198	0.0436154	0.292033	OK	0.151434	0.0360301	0.265485	OK	0.161948	0.041719	0.282552	OK	0.104288	0.0189632	0.189632	OK	0.123311	0.0284448	0.218077	OK	0.182274	0.0512006	0.314789	OK	0.246514	0.0777491	0.415294	OK	0.240431	0.0758528	0.405812	OK	0.139906
AHR	-	-	AHR	AHR	TSS13682	7:17338275-17385775	-	-	10.474	5.79378	15.1183	OK	10.9632	6.07735	15.8245	OK	9.48247	5.24888	13.7005	OK	9.60608	5.32116	13.8784	OK	9.94669	5.51577	14.3677	OK	8.48922	4.64837	12.2937	OK	7.22769	3.9311	10.5089	OK	10.9189	6.06623	15.7578	OK	17.9303	10.0085	25.7996	OK	17.1549	9.58587	24.6986	OK	10.9491
AHRR	-	-	AHRR	AHRR	TSS3275	5:271735-438406	-	-	0.209286	0	0.926985	OK	0.221731	0	1.00313	OK	0.219659	0	1.0235	OK	0.243321	0	1.0936	OK	0.160438	0	0.792662	OK	0.164968	0	0.792801	OK	0.11943	0	0.710323	OK	0.255189	0	1.08666	OK	0.140372	0	0.715945	OK	0.0830733	0	0.517685	OK	0.0958101
AHSA1	-	-	AHSA1	AHSA1	TSS7046	14:77924372-77935815	-	-	48.305	26.076	70.1893	OK	49.2281	26.6466	71.7027	OK	46.4791	24.9595	67.9811	OK	53.9654	29.2269	78.6745	OK	56.5906	30.79	82.2224	OK	50.8185	27.4902	73.762	OK	60.0018	32.6756	87.3086	OK	49.6455	26.8451	72.1741	OK	53.2174	28.954	77.3348	OK	51.2751	27.7879	74.5808	OK	58.8987
AHSA2	-	-	AHSA2	AHSA2	TSS11377	2:61404554-61697849	-	-	86.5191	28.5007	144.624	OK	87.7915	27.5381	148.039	OK	75.3337	25.5326	125.234	OK	75.0005	23.7105	126.265	OK	71.6353	20.5476	122.518	OK	84.5422	30.002	139.077	OK	65.7064	24.8336	106.577	OK	79.6945	20.6965	138.653	OK	91.4784	31.4001	151.649	OK	92.5735	32.3856	152.737	OK	78.8988
AHSG	-	-	AHSG	AHSG	TSS2536	3:186330849-186339107	-	-	0	0	0	OK	0	0	0	OK	0	0	0	OK	0	0	0	OK	0	0	0	OK	0	0	0	OK	0	0	0	OK	0	0	0	OK	0	0	0	OK	0	0	0	OK	0
AHSP	-	-	AHSP	AHSP	TSS22500	16:31539202-31540124	-	-	0	0	0	OK	0.211422	0	0.411876	OK	0.103582	0	0.205938	OK	0.421903	0	0.823752	OK	0.194062	0	0.34323	OK	0	0	0	OK	0.396581	0	0.755106	OK	0.106775	0	0.205938	OK	0.104173	0	0.205938	OK	0.112653	0	0.274584	OK	0.0947855
AICDA	-	-	AICDA	AICDA	TSS8192	12:8754761-8765442	-	-	0.105207	0	0.223775	OK	0.0270289	0	0.0745917	OK	0.0260441	0	0.0745917	OK	0.0531369	0	0.12432	OK	0.123207	0	0.248639	OK	0.0760343	0	0.161615	OK	0.0743763	0	0.161615	OK	0.0949734	0	0.198911	OK	0.0264591	0	0.0745917	OK	0.0430333	0	0.0994557	OK	0.0585456
AIDA	-	-	AIDA	AIDA	TSS8536	1:222841354-222885864	-	-	22.6054	12.5836	32.5972	OK	23.5075	13.092	33.926	OK	22.6228	12.5836	32.6434	OK	23.2384	12.9187	33.5563	OK	24.9289	13.924	35.9366	OK	22.8961	12.7569	33.0016	OK	22.4398	12.4796	32.3892	OK	24.5524	13.6929	35.4282	OK	22.0188	12.2023	31.823	OK	21.2341	11.7747	30.6675	OK	22.2982
AIF1	-	-	AIF1	AIF1	TSS2435,TSS24753,TSS27051	6:31582993-31584798	-	-	233.413	123.068	343.851	OK	238.202	125.291	351.832	OK	301.882	156.272	447.91	OK	261.15	138.293	384.199	OK	228.57	120.159	337.254	OK	260.435	136.4	384.468	OK	420.408	220.111	620.896	OK	251.161	129.122	373.264	OK	476.527	247.79	704.968	OK	437.155	222.053	651.994	OK	721.162
AIF1L	-	-	AIF1L	AIF1L	TSS12821	9:133971862-133998539	-	-	0.0107901	0	0.0633683	OK	0.0221858	0	0.0852745	OK	0	0	0	OK	0.0217994	0	0.0853989	OK	0.0202221	0	0.0761551	OK	0	0	0	OK	0.0305089	0	0.0971659	OK	0.0217734	0	0.0749655	OK	0	0	0	OK	0.011771	0	0.0640479	OK	0.00960013
AIFM1	-	-	AIFM1	AIFM1	TSS16142,TSS26856	X:129263336-129299861	-	-	13.3329	6.77671	19.926	OK	14.4126	7.20428	21.6428	OK	14.4083	7.04693	21.8026	OK	13.0415	6.47514	19.6112	OK	15.1789	7.67741	22.7338	OK	13.6591	6.80326	20.5301	OK	20.9081	10.3389	31.4681	OK	14.155	7.01648	21.305	OK	15.1874	7.68454	22.7165	OK	13.7933	6.85832	20.8024	OK	15.5255
AIFM2	-	-	AIFM2	AIFM2	TSS16434	10:71812356-71892690	-	-	3.36269	1.12975	5.59135	OK	3.53457	1.24081	5.84302	OK	4.07203	1.42519	6.71753	OK	3.29337	1.13043	5.4491	OK	3.15001	1.03902	5.26472	OK	3.62844	1.19766	6.05617	OK	4.20502	1.43789	6.98562	OK	2.9586	0.97081	4.96703	OK	2.59437	0.791019	4.39581	OK	2.71519	0.892406	4.5525	OK	3.37914
AIFM3	-	-	AIFM3	AIFM3	TSS26940,TSS6917	22:21319417-21335649	-	-	5.58926	2.36437	8.8107	OK	4.97148	1.92012	8.02727	OK	5.49961	2.36439	8.63476	OK	5.12569	2.15903	8.11958	OK	5.30427	2.23448	8.39148	OK	5.11036	2.03897	8.18261	OK	5.59081	2.39186	8.78145	OK	4.53847	1.84721	7.2306	OK	8.97332	4.13599	13.8102	OK	9.48723	4.43817	14.5272	OK	8.87276
AIG1	-	-	AIG1	AIG1	TSS11875	6:143382022-143661441	-	-	3.44229	1.25397	5.61777	OK	3.38664	1.22889	5.54253	OK	3.07502	1.07841	5.06603	OK	3.71139	1.37936	6.01904	OK	2.95782	1.02825	4.86539	OK	2.93442	1.00317	4.86539	OK	3.73628	1.40444	6.04412	OK	2.49393	0.802539	4.16317	OK	3.31898	1.20381	5.41714	OK	2.57376	0.852698	4.28857	OK	3.81617
AIM1	-	-	AIM1	AIM1	TSS9967	6:106959729-107018335	-	-	16.6708	9.28042	24.0656	OK	16.7508	9.31721	24.1806	OK	15.0064	8.38365	21.6191	OK	15.7259	8.75156	22.6906	OK	16.2197	9.03208	23.4172	OK	15.4983	8.62739	22.3641	OK	12.6029	7.04999	18.1607	OK	16.4409	9.16085	23.7253	OK	16.5848	9.22063	23.9461	OK	16.6977	9.28502	24.0978	OK	12.8494
AIM1L	-	-	AIM1L	AIM1L	TSS26766	1:26648349-26680621	-	-	0.278592	0.0463573	0.509931	OK	0.244535	0.0331124	0.456951	OK	0.275695	0.0463573	0.503308	OK	0.198955	0.0264899	0.370859	OK	0.235562	0.0331124	0.437083	OK	0.261863	0.0397349	0.483441	OK	0.26874	0.0463573	0.496686	OK	0.252404	0.0397349	0.470196	OK	0.341812	0.0728472	0.61589	OK	0.296549	0.0529798	0.543043	OK	0.41669
AIM2	-	-	AIM2	AIM2	TSS11731	1:159032274-159046647	-	-	8.25793	3.88544	12.616	OK	8.31429	3.95566	12.6394	OK	6.90968	3.11303	10.6967	OK	7.57881	3.51094	11.6563	OK	7.68593	3.55775	11.7968	OK	7.98554	3.745	12.2181	OK	5.56425	2.38744	8.73054	OK	8.38153	3.97906	12.7798	OK	7.93528	3.7216	12.1478	OK	7.22457	3.30028	11.1414	OK	6.65173
AIMP1	-	-	AIMP1	AIMP1	TSS15609,TSS16634,TSS17751	4:106967232-107270382	-	-	17.5835	7.42929	27.7466	OK	17.9095	7.10402	28.717	OK	20.6492	9.6591	31.639	OK	17.9635	8.0326	27.927	OK	17.6192	7.49329	27.7093	OK	17.9869	7.62882	28.3334	OK	22.7689	11.2772	34.3424	OK	17.6667	7.45286	27.9001	OK	18.8577	8.25423	29.609	OK	17.0491	7.23959	26.8559	OK	22.6405
AIMP2	-	-	AIMP2	AIMP2	TSS27436	7:6048881-6098860	-	-	6.16476	0	17.3532	OK	5.95199	0	16.9258	OK	6.21407	0	17.5242	OK	6.77026	0	18.379	OK	5.83574	0	17.1252	OK	5.87995	0	16.6693	OK	7.91729	0	20.6301	OK	6.15337	0	18.0086	OK	7.22744	0	19.1484	OK	7.79604	0	20.6016	OK	8.20651
AIP	-	-	AIP	AIP	TSS3734	11:67250504-67258579	-	-	90.3383	48.7922	131.756	OK	90.7396	49.1866	131.615	OK	109.047	58.7084	158.575	OK	102.183	55.1871	148.602	OK	89.975	48.6796	131.277	OK	95.8143	51.722	139.587	OK	142.433	76.5407	207.452	OK	88.6325	47.8908	129.361	OK	73.0536	39.4676	106.684	OK	80.0158	43.2707	116.713	OK	107.825
AIPL1	-	-	AIPL1	AIPL1	TSS9637	17:6327058-6338519	-	-	0	0	0	OK	0	0	0	OK	0.0130614	0	0.0647746	OK	0.0133245	0	0.064804	OK	0	0	0	OK	0.0127106	0	0.0646709	OK	0	0	0	OK	0	0	0	OK	0	0	0	OK	0.0431731	0	0.119372	OK	0.0117443
AIRE	-	-	AIRE	AIRE	TSS9920	21:45705720-45718102	-	-	0.291851	0.0302174	0.559022	OK	0.299836	0.0302174	0.559022	OK	0.321195	0.0302174	0.604348	OK	0.245732	0.0151087	0.46837	OK	0.212656	0.0151087	0.407935	OK	0.203127	0.0151087	0.392826	OK	0.183486	0.0151087	0.362609	OK	0.267625	0.0302174	0.513696	OK	0.244651	0.0151087	0.46837	OK	0.0884148	0	0.196413	OK	0.043347
AIRN	-	-	AIRN	AIRN	TSS7845	6:160390130-160527583	-	-	0.0267831	0	0.0476473	OK	0	0	0	OK	0	0	0.0233277	OK	0.00828403	0	0.0158824	OK	0	0	0	OK	0.00790443	0	0.00794122	OK	0	0	0.0158824	OK	0	0	0	OK	0	0	0.00794122	OK	0	0	0.00794122	OK	0
AJAP1	-	-	AJAP1	AJAP1	TSS5054	1:4715104-4843851	-	-	0.141142	0	0.307637	OK	0.242984	0	0.507676	OK	0.0992824	0	0.239089	OK	0.296045	0	0.604514	OK	0.223112	0	0.467385	OK	0.188284	0	0.400015	OK	0.164969	0	0.358442	OK	0.261989	0	0.538036	OK	0.303477	0.0126317	0.616339	OK	0.297146	0	0.609088	OK	0.125749
AJUBA	-	-	AJUBA	AJUBA	TSS15401,TSS28554	14:23440408-23451851	-	-	0.313859	0.0256519	0.607094	OK	0.282129	0.0256324	0.551723	OK	0.285457	0.0171151	0.556241	OK	0.342625	0.0342245	0.658822	OK	0.270222	0.0170992	0.524218	OK	0.237019	0.017105	0.461836	OK	0.263682	0.0256857	0.505152	OK	0.408893	0.0598432	0.762136	OK	0.170681	0	0.350528	OK	0.194344	0	0.393178	OK	0.243081
AK1	-	-	AK1	AK1	TSS3915	9:130628758-130640022	-	-	11.8417	5.82715	17.8467	OK	11.624	5.71912	17.5221	OK	18.6136	9.59421	27.6353	OK	11.7318	5.8012	17.6695	OK	11.2479	5.51045	16.9961	OK	12.6974	6.31132	19.0834	OK	18.7009	9.67024	27.7125	OK	10.551	5.07825	16.0313	OK	10.0563	4.8298	15.3027	OK	11.0285	5.4081	16.6556	OK	18.1713
AK2	-	-	AK2	AK2	TSS18886	1:33473540-33502512	-	-	33.5545	18.4658	48.8372	OK	32.9451	17.7501	48.1378	OK	31.7908	17.118	46.554	OK	35.136	18.7841	51.5049	OK	32.5129	17.5857	47.5404	OK	32.5179	17.3506	47.6978	OK	34.8744	18.6908	51.0802	OK	33.6937	17.9628	49.4589	OK	33.8549	17.8117	49.9275	OK	34.244	18.4748	50.1338	OK	33.3262
AK3	-	-	AK3	AK3	TSS19571,TSS4860,TSS5331,TSS9006	9:4709555-4742043	-	-	6.35485	3.10518	9.60342	OK	7.26837	3.54479	10.9996	OK	8.66247	4.44306	12.8847	OK	6.64846	3.32425	9.98827	OK	6.56322	3.25376	9.87825	OK	6.74303	3.30664	10.1843	OK	9.40537	4.88964	13.9307	OK	6.33394	3.1349	9.52878	OK	5.68028	2.73109	8.63787	OK	5.57978	2.68554	8.47147	OK	8.51901
AK4	-	-	AK4	AK4	TSS1490,TSS26201,TSS28667	1:65613231-65697828	-	-	0.328509	0.0568306	0.600192	OK	0.322284	0.0569395	0.584924	OK	0.203259	0.020725	0.388309	OK	0.433638	0.103413	0.769674	OK	0.356142	0.0723097	0.641973	OK	0.287075	0.0466145	0.52812	OK	0.265925	0.0414395	0.492105	OK	0.312694	0.0517626	0.574477	OK	0.289372	0.0466045	0.532827	OK	0.37559	0.0827512	0.672986	OK	0.360466
AK5	-	-	AK5	AK5	TSS18591,TSS20611	1:77747661-78025654	-	-	5.15603	2.34271	7.97144	OK	4.34317	1.89402	6.79425	OK	5.31645	2.43907	8.1838	OK	4.93936	2.23943	7.65845	OK	5.03982	2.24825	7.823	OK	4.20658	1.84571	6.57695	OK	5.17765	2.35179	8.00492	OK	4.71384	2.09614	7.32851	OK	2.43586	0.903691	3.97844	OK	2.48521	0.903401	4.06738	OK	2.96762
AK7	-	-	AK7	AK7	TSS27893	14:96858447-96955764	-	-	0.0220448	0	0.0631543	OK	0.0113292	0	0.0315772	OK	0.0218243	0	0.0631543	OK	0.0667939	0	0.14736	OK	0.0309806	0	0.0736801	OK	0.0318621	0	0.0842058	OK	0	0	0	OK	0.0227444	0	0.0631543	OK	0.033266	0	0.0842058	OK	0.0240477	0	0.0631543	OK	0.0294239
AK8	-	-	AK8	AK8	TSS23334	9:135600964-135754198	-	-	0.481502	0.0824665	0.874145	OK	0.457968	0.0824665	0.824665	OK	0.476998	0.0824665	0.857652	OK	0.648742	0.131946	1.15453	OK	0.451076	0.0659732	0.824665	OK	0.687464	0.131946	1.237	OK	0.605593	0.115453	1.08856	OK	0.478312	0.0824665	0.874145	OK	0.269081	0.0164933	0.511292	OK	0.17503	0	0.346359	OK	0.158996
AKAP1	-	-	AKAP1	AKAP1	TSS13140,TSS21761,TSS22076	17:55162552-55198710	-	-	11.6806	6.00728	17.3742	OK	12.0786	6.33062	17.8144	OK	9.86872	5.00878	14.722	OK	11.8449	6.28031	17.4505	OK	12.1165	6.33125	17.9062	OK	10.7829	5.55815	16.0077	OK	9.85549	5.00546	14.7138	OK	11.5928	5.95844	17.2346	OK	9.39097	4.6936	14.095	OK	9.74536	4.98358	14.5026	OK	7.06859
AKAP10	-	-	AKAP10	AKAP10	TSS10348	17:19807764-19881169	-	-	15.1473	8.39948	21.9021	OK	15.0826	8.36423	21.7699	OK	14.468	8.02049	20.9238	OK	13.9846	7.69438	20.2892	OK	14.0119	7.68557	20.3244	OK	13.7485	7.53573	19.9366	OK	11.8736	6.49572	17.2573	OK	14.6755	8.09981	21.2411	OK	16.3523	9.08695	23.612	OK	16.1258	8.96356	23.2418	OK	13.2597
AKAP11	-	-	AKAP11	AKAP11	TSS13042	13:42846288-42897403	-	-	10.7376	5.97706	15.5327	OK	11.8258	6.5303	17.1223	OK	8.52049	4.73053	12.3253	OK	10.1284	5.63392	14.6398	OK	10.4885	5.837	15.172	OK	9.55749	5.31178	13.8204	OK	6.67532	3.67658	9.68515	OK	11.8318	6.5338	17.1258	OK	10.0244	5.57789	14.4997	OK	9.86527	5.48685	14.2721	OK	5.66336
AKAP12	-	-	AKAP12	AKAP12	TSS17704,TSS7027	6:151561133-151679694	-	-	0.412993	0.113537	0.71486	OK	0.459074	0.126105	0.79446	OK	0.140365	0.0126202	0.269231	OK	0.349518	0.0841278	0.614133	OK	0.515961	0.151373	0.88301	OK	0.321514	0.0714938	0.57195	OK	0.185204	0.0172576	0.353781	OK	0.464998	0.130345	0.803093	OK	1.26335	0.529802	1.99727	OK	1.06064	0.40361	1.71534	OK	0.4631
AKAP13	-	-	AKAP13	AKAP13	TSS27857,TSS6887	15:85923846-86292589	-	-	57.9945	26.4603	89.552	OK	60.0414	27.8378	92.4827	OK	50.181	23.5913	76.7542	OK	55.2363	25.6244	84.8676	OK	56.6459	26.464	86.8267	OK	51.076	23.8895	78.2332	OK	43.7706	21.7716	65.7387	OK	61.0619	27.924	94.4198	OK	60.9607	27.3407	94.5235	OK	60.6818	27.4265	94.16	OK	45.1645
AKAP14	-	-	AKAP14	AKAP14	TSS281	X:119029935-119054679	-	-	0	0	0	OK	0.0528877	0	0.302631	OK	0.0704118	0	0.352796	OK	0	0	0	OK	0	0	0	OK	0.111603	0	0.467148	OK	0.048971	0	0.283569	OK	0.118902	0	0.471593	OK	0	0	0	OK	0	0	0	OK	0
AKAP17A	-	-	AKAP17A	AKAP17A	TSS13606,TSS7241	X:1710485-1761974	-	-	86.4972	46.3955	126.635	OK	87.0122	47.0024	127.066	OK	100.016	54.2028	145.765	OK	86.0657	46.9218	125.165	OK	84.7163	46.0273	123.354	OK	82.3436	45.0494	119.656	OK	74.3268	40.8108	107.87	OK	83.463	45.0786	121.708	OK	86.8813	47.0867	126.508	OK	93.37	50.2724	136.503	OK	95.9551
AKAP2	-	-	AKAP2	AKAP2	TSS13488,TSS14798	9:112403067-112934792	-	-	8.97297	4.60439	13.3505	OK	9.26533	4.796	13.7376	OK	7.71072	4.01274	11.402	OK	9.09497	4.72309	13.453	OK	9.91755	5.2265	14.6019	OK	8.24923	4.3325	12.1999	OK	6.622	3.43584	9.81073	OK	10.2621	5.50787	15.0174	OK	6.06203	2.99423	9.12633	OK	5.70069	2.89179	8.50969	OK	4.84163
AKAP3	-	-	AKAP3	AKAP3	TSS23157	12:4724675-4754343	-	-	0.290561	0.0460065	0.540576	OK	0.186638	0.0115016	0.368052	OK	0.167816	0.0115016	0.322045	OK	0.330169	0.0460065	0.609586	OK	0.272222	0.0345049	0.517573	OK	0.198319	0.0115016	0.379553	OK	0.182559	0.0115016	0.35655	OK	0.299775	0.0460065	0.563579	OK	0.133972	0	0.264537	OK	0.184885	0.0115016	0.368052	OK	0.129314
AKAP4	-	-	AKAP4	AKAP4	TSS8742,TSS9831	X:49955410-49965664	-	-	0	0	0	OK	0	0	0	OK	0	0	0	OK	0	0	0	OK	0	0	0	OK	0	0	0	OK	0	0	0	OK	0	0	0	OK	0	0	0	OK	0	0	0	OK	0
AKAP5	-	-	AKAP5	AKAP5	TSS13573	14:64932216-64941221	-	-	1.6047	0.717508	2.48986	OK	1.6109	0.722863	2.50057	OK	1.58241	0.701445	2.46309	OK	1.38859	0.588999	2.19001	OK	1.54959	0.685381	2.4149	OK	1.41454	0.605063	2.22749	OK	1.06885	0.417654	1.72416	OK	1.54319	0.680026	2.40954	OK	1.0928	0.428363	1.76164	OK	0.881427	0.321272	1.44573	OK	0.853439
AKAP6	-	-	AKAP6	AKAP6	TSS2162	14:32798478-33302268	-	-	0.151827	0.0234085	0.277558	OK	0.121458	0.0133763	0.227397	OK	0.120159	0.0133763	0.224053	OK	0.0987627	0.0133763	0.187268	OK	0.18336	0.0367848	0.331063	OK	0.107261	0.0133763	0.203988	OK	0.0762106	0.00668815	0.147139	OK	0.139264	0.0200644	0.257494	OK	0.101839	0.0100322	0.193956	OK	0.117816	0.0133763	0.220709	OK	0.0419391
AKAP7	-	-	AKAP7	AKAP7	TSS26955,TSS28387	6:131456825-131604675	-	-	3.82676	1.51204	6.14107	OK	4.36682	1.89578	6.83081	OK	4.59923	1.97131	7.23128	OK	3.96422	1.65782	6.27219	OK	3.81227	1.58304	6.0447	OK	4.00341	1.68037	6.33435	OK	5.79575	2.52526	9.06751	OK	4.24986	1.78642	6.71313	OK	2.59965	0.933606	4.28026	OK	2.73707	1.01872	4.46948	OK	3.24165
AKAP8	-	-	AKAP8	AKAP8	TSS3535	19:15464331-15490612	-	-	22.7765	12.7057	32.833	OK	22.876	12.7744	32.9408	OK	25.2097	14.1469	36.2447	OK	22.6407	12.6469	32.6173	OK	22.4798	12.5587	32.4016	OK	23.0201	12.8528	33.1761	OK	19.8405	11.0881	28.5977	OK	22.8349	12.7744	32.9114	OK	21.4938	12.0195	30.98	OK	21.0311	11.7548	30.3232	OK	21.7546
AKAP8L	-	-	AKAP8L	AKAP8L	TSS21308	19:15490858-15529833	-	-	64.6637	36.3123	92.9331	OK	62.8665	35.2771	90.4192	OK	74.9488	41.8659	108.049	OK	66.8317	37.4296	95.9235	OK	69.2792	38.8426	99.604	OK	61.2913	34.3898	88.1024	OK	66.5576	37.2981	95.7921	OK	64.9106	36.4273	93.3274	OK	54.3804	30.545	78.211	OK	57.1539	32.1059	82.1051	OK	65.7889
AKAP9	-	-	AKAP9	AKAP9	TSS17928	7:91570188-91739987	-	-	9.41853	4.91782	13.9193	OK	10.8053	5.78659	15.8313	OK	8.00845	4.26348	11.7535	OK	8.36902	4.45328	12.2914	OK	8.52346	4.52257	12.5226	OK	7.26543	3.84799	10.683	OK	4.17479	2.17307	6.17923	OK	10.6298	5.73446	15.5693	OK	11.3967	6.10376	16.6917	OK	11.3392	5.98824	16.7351	OK	5.83472
AKD1	-	-	AKD1	AKD1	TSS13415	6:109814058-110012415	-	-	2.39194	0.794404	4.00318	OK	2.50178	0.840747	4.16764	OK	1.93015	0.564783	3.29541	OK	2.42112	0.835692	4.01542	OK	2.03454	0.626196	3.45877	OK	1.96951	0.581288	3.36925	OK	1.79974	0.494503	3.11603	OK	2.52351	0.845502	4.21465	OK	1.99014	0.591409	3.39004	OK	2.03242	0.624471	3.46489	OK	1.49298
AKIP1	-	-	AKIP1	AKIP1	TSS13157,TSS16410	11:8932700-8954553	-	-	5.61976	2.24843	8.98053	OK	6.04561	2.14532	9.94725	OK	6.43823	2.29236	10.5954	OK	5.95541	2.17112	9.74162	OK	5.50157	1.6886	9.31684	OK	5.99371	1.93337	10.0588	OK	8.88832	3.58489	14.2282	OK	5.73822	2.39412	9.07327	OK	6.97191	2.55011	11.3963	OK	6.37521	2.2834	10.4485	OK	9.45732
AKIRIN1	-	-	AKIRIN1	AKIRIN1	TSS17316	1:39456915-39471737	-	-	39.599	20.9905	58.2075	OK	38.9991	20.826	57.2328	OK	36.34	19.3408	53.3751	OK	40.8318	21.5006	60.2368	OK	40.4967	21.7333	59.3461	OK	39.7497	20.8079	58.6774	OK	36.1199	19.2919	52.9513	OK	37.3145	19.7823	54.9777	OK	38.8548	20.657	57.034	OK	37.7345	20.0904	55.5088	OK	37.8703
AKIRIN2	-	-	AKIRIN2	AKIRIN2	TSS19898	6:88384577-88411985	-	-	32.8858	18.1585	47.5897	OK	30.0114	16.3786	43.5445	OK	37.7878	20.8733	54.5115	OK	32.2848	17.6731	46.6548	OK	32.441	17.7989	46.9604	OK	33.9045	18.554	49.01	OK	40.7005	22.5993	58.8444	OK	31.1332	17.0618	45.0906	OK	41.2799	22.833	59.6354	OK	39.7708	22.0958	57.442	OK	51.2044
AKNA	-	-	AKNA	AKNA	TSS7559	9:117096428-117156685	-	-	121.368	55.7959	186.873	OK	122.247	56.1109	188.496	OK	105.308	49.8006	160.833	OK	119.145	54.9965	183.3	OK	122.059	56.0357	188.021	OK	112.821	52.6595	173.101	OK	79.5894	39.2396	119.745	OK	115.014	53.4025	176.736	OK	103.197	48.9589	157.612	OK	112.218	52.4621	172.184	OK	92.3499
AKNAD1	-	-	AKNAD1	AKNAD1	TSS17997,TSS8643	1:109358519-109401146	-	-	0	0	0	OK	0	0	0	OK	0	0	0	OK	0.012709	0	0.0507885	OK	0	0	0	OK	0	0	0	OK	0	0	0	OK	0	0	0	OK	0	0	0	OK	0	0	0	OK	0.0112007
AKR1A1	-	-	AKR1A1	AKR1A1	TSS23684	1:46016454-46035723	-	-	40.4951	21.5212	59.4967	OK	37.1703	19.5483	54.8101	OK	44.4414	22.9952	66.0175	OK	42.0529	22.0435	62.1147	OK	40.8597	21.3623	60.4291	OK	42.4628	21.9796	62.9483	OK	56.0381	29.4465	82.5846	OK	39.8234	20.9571	58.8886	OK	49.4451	26.0605	72.8582	OK	48.926	25.8118	72.2574	OK	60.4239
AKR1B1	-	-	AKR1B1	AKR1B1	TSS3119	7:134127106-134143888	-	-	49.4535	26.6847	71.8302	OK	45.2643	24.4486	66.0162	OK	46.946	25.2188	68.6499	OK	52.0043	28.101	75.8801	OK	46.7701	25.2188	68.0039	OK	49.6263	26.7841	72.0289	OK	59.5152	32.2751	86.5888	OK	48.0139	25.8897	69.7928	OK	35.4985	18.8334	52.1272	OK	38.0129	20.2248	55.705	OK	40.5721
AKR1B10	-	-	AKR1B10	AKR1B10	TSS13024	7:134212343-134226166	-	-	0	0	0	OK	0	0	0	OK	0.0240162	0	0.0652911	OK	0.0244944	0	0.0652911	OK	0	0	0	OK	0	0	0	OK	0	0	0	OK	0	0	0	OK	0	0	0	OK	0	0	0	OK	0
AKR1B15	-	-	AKR1B15	AKR1B15	TSS26120	7:134233848-134264592	-	-	0	0	0	OK	0	0	0	OK	0	0	0	OK	0	0	0	OK	0	0	0	OK	0	0	0	OK	0	0	0	OK	0	0	0	OK	0	0	0	OK	0	0	0	OK	0
AKR1C1	-	-	AKR1C1	AKR1C1	TSS2493	10:5005453-5020158	-	-	0.314493	0.0251885	0.604523	OK	0.469443	0.0755654	0.881596	OK	0.907265	0.201508	1.63725	OK	0.636108	0.100754	1.15867	OK	0.374915	0.0251885	0.705277	OK	0.496099	0.0755654	0.931973	OK	0.621324	0.100754	1.13348	OK	0.294863	0.0251885	0.579335	OK	0.402559	0.0503769	0.755654	OK	0.0623266	0	0.151131	OK	0.230119
AKR1C2	-	-	AKR1C2	AKR1C2	TSS21486,TSS6729	10:5029966-5060225	-	-	0.0620424	0	0.177991	OK	0.13818	0	0.312425	OK	0.0716549	0	0.198276	OK	0.12532	0	0.28268	OK	0.0581279	0	0.176572	OK	0.0797083	0	0.208938	OK	0.0779417	0	0.208811	OK	0.10669	0	0.260536	OK	0.262866	0.0104221	0.541949	OK	0.358041	0.0312568	0.73774	OK	0.349591
AKR1C3	-	-	AKR1C3	AKR1C3	TSS21925,TSS960	10:5090957-5149878	-	-	13.8028	6.09609	21.5108	OK	13.5455	5.90266	21.2034	OK	15.9093	7.3108	24.4903	OK	13.9884	6.26704	21.7312	OK	12.5277	5.36122	19.6716	OK	16.2951	7.36031	25.2513	OK	19.6365	9.3417	29.9841	OK	14.6296	6.6784	22.5774	OK	5.06405	1.65277	8.49522	OK	4.82701	1.42075	8.25664	OK	5.67638
AKR1C4	-	-	AKR1C4	AKR1C4	TSS6668	10:5238797-5260910	-	-	0.0338407	0	0.08742	OK	0.0694242	0	0.17484	OK	0.0335756	0	0.08742	OK	0.0342376	0	0.08742	OK	0	0	0	OK	0	0	0	OK	0	0	0	OK	0.0348973	0	0.08742	OK	0	0	0	OK	0.0368776	0	0.11656	OK	0
AKR1CL1	-	-	AKR1CL1	AKR1CL1	TSS7130	10:5196654-5227150	-	-	0.0352834	0	0.0979828	OK	0.0362442	0	0.0979828	OK	0.227192	0.0163305	0.424592	OK	0.0534798	0	0.130644	OK	0.0330539	0	0.0816523	OK	0.0510052	0	0.130644	OK	0.0998441	0	0.212296	OK	0.145591	0	0.293948	OK	0.0354918	0	0.0979828	OK	0	0	0	OK	0.0157278
AKR1D1	-	-	AKR1D1	AKR1D1	TSS15120	7:137761177-137803050	-	-	0	0	0	OK	0	0	0	OK	0	0	0	OK	0	0	0	OK	0	0	0	OK	0	0	0	OK	0	0	0	OK	0	0	0	OK	0	0	0	OK	0	0	0	OK	0
AKR1E2	-	-	AKR1E2	AKR1E2	TSS24133	10:4868368-4890254	-	-	0.667625	0.0254046	1.31223	OK	0.728811	0.050283	1.43988	OK	0.557562	0	1.12889	OK	0.385994	0	0.828644	OK	0.585211	0	1.19085	OK	0.678484	0.0225938	1.34033	OK	0.32979	0	0.722079	OK	0.634241	0.0239053	1.30161	OK	0.381815	0	0.802394	OK	0.542022	0.023616	1.1147	OK	0.683699
AKR7A2	-	-	AKR7A2	AKR7A2	TSS26906	1:19629201-19638640	-	-	12.0065	6.33955	17.6791	OK	11.425	6.02124	16.8038	OK	11.541	6.0743	17.0027	OK	12.3853	6.55175	18.2096	OK	11.1031	5.82231	16.3263	OK	12.0044	6.33955	17.6659	OK	14.8262	7.97085	21.6712	OK	11.3254	5.92841	16.6446	OK	10.8589	5.67642	15.9815	OK	11.9428	6.29976	17.52	OK	13.3914
AKR7A2P1	-	-	AKR7A2P1	AKR7A2P1	TSS26959	1:113454468-113498975	-	-	0.119829	0	0.724734	OK	0.215175	0	0.993849	OK	0.118854	0	0.726816	OK	0.0605994	0	0.393459	OK	0.112242	0	0.694246	OK	0.0288833	0	0.120884	OK	0	0	0.0524696	OK	0.0617941	0	0.392307	OK	0.120514	0	0.724392	OK	0.130605	0	0.753914	OK	0.0536105
AKR7A3	-	-	AKR7A3	AKR7A3	TSS13040	1:19609056-19615280	-	-	0.710315	0.111958	1.28751	OK	0.596214	0.0839683	1.09159	OK	1.18509	0.279894	2.07122	OK	0.783884	0.139947	1.42746	OK	0.362889	0.0279894	0.671746	OK	0.591428	0.0839683	1.09159	OK	0.732592	0.139947	1.34349	OK	0.432851	0.0559789	0.811694	OK	0.389644	0.0279894	0.727725	OK	0.950047	0.195926	1.67937	OK	1.18513
AKR7L	-	-	AKR7L	AKR7L	TSS23255	1:19592475-19600568	-	-	0.177323	0	0.393239	OK	0.231579	0	0.486178	OK	0.462469	0.0162543	0.893984	OK	0.065069	0	0.17874	OK	0.196083	0	0.421865	OK	0.17151	0	0.37343	OK	0.242941	0	0.504367	OK	0.201216	0	0.445045	OK	0.275329	0	0.567879	OK	0.154701	0	0.348991	OK	0.143608
AKT1	-	-	AKT1	AKT1	TSS23862,TSS24929	14:105235685-105262080	-	-	71.8969	36.5226	107.322	OK	74.1723	38.415	109.922	OK	84.2876	43.2484	125.497	OK	79.8564	41.2685	118.586	OK	77.7541	40.3372	115.188	OK	70.0071	35.7172	104.31	OK	85.5439	44.6998	126.563	OK	71.8573	38.2312	105.497	OK	75.9334	39.2021	112.698	OK	82.8027	42.4507	123.226	OK	102.403
AKT1S1	-	-	AKT1S1	AKT1S1	TSS26707	19:50372295-50380644	-	-	14.3268	7.00946	21.6713	OK	14.6036	7.15092	22.0645	OK	19.3404	9.81055	28.8745	OK	15.0338	7.33621	22.7543	OK	12.9425	6.24262	19.6656	OK	14.499	7.00443	22.0223	OK	22.0874	11.4293	32.7374	OK	13.146	6.23764	20.0859	OK	15.3075	7.51558	23.0968	OK	16.4745	8.35684	24.5759	OK	20.5079
AKT2	-	-	AKT2	AKT2	TSS23665	19:40736223-40791302	-	-	45.8473	25.1035	66.6033	OK	45.287	24.1056	66.4937	OK	44.3196	24.0468	64.6585	OK	45.7207	25.0918	66.3579	OK	44.843	24.3599	65.3279	OK	44.1701	23.9455	64.4898	OK	47.5193	25.2106	69.7165	OK	43.823	23.5569	64.1064	OK	36.5808	20.1213	52.997	OK	39.6559	21.7002	57.6276	OK	35.8729
AKT3	-	-	AKT3	AKT3	TSS10160,TSS1783	1:243419306-244006886	-	-	6.68337	2.83292	10.5312	OK	8.6747	2.81896	14.5772	OK	5.57541	2.46993	8.7023	OK	6.67717	2.96195	10.3988	OK	6.87994	2.40825	11.4405	OK	6.04313	2.40084	9.67641	OK	4.71274	2.05302	7.37679	OK	7.95107	2.76615	13.201	OK	6.20312	2.22578	10.1651	OK	5.82609	2.01541	9.64864	OK	3.60671
AKTIP	-	-	AKTIP	AKTIP	TSS21128	16:53468350-53537170	-	-	23.6601	0	66.8305	OK	21.9659	0	64.9579	OK	30.8757	0.120609	79.7199	OK	23.4809	0	67.0321	OK	23.1284	0.0171976	65.8669	OK	24.8002	0	66.9619	OK	38.5217	1.91447	80.1316	OK	23.672	0.0171953	68.9736	OK	20.4391	0	62.3263	OK	19.0275	0	58.4925	OK	30.3906
ALAD	-	-	ALAD	ALAD	TSS29517	9:116148591-116163618	-	-	23.566	13.1497	33.9819	OK	23.0442	12.8551	33.2071	OK	21.5741	12.0039	31.1337	OK	23.3624	13.0188	33.6982	OK	23.1195	12.8878	33.3162	OK	23.844	13.3134	34.3639	OK	15.9164	8.7301	23.102	OK	22.8251	12.7241	32.8907	OK	25.8042	14.4047	37.1793	OK	27.393	15.3432	39.4273	OK	27.4024
ALAS1	-	-	ALAS1	ALAS1	TSS27289	3:52232098-52248343	-	-	13.7896	6.93683	20.6624	OK	13.1261	6.56864	19.6841	OK	11.5241	5.68931	17.3629	OK	14.8186	7.52319	22.119	OK	15.4354	7.89653	22.9759	OK	14.9265	7.62921	22.2158	OK	15.0661	7.66878	22.4205	OK	13.8574	6.96277	20.8044	OK	15.2359	7.76297	22.728	OK	15.1115	7.65185	22.5718	OK	14.8073
ALAS2	-	-	ALAS2	ALAS2	TSS3472	X:55035487-55057497	-	-	0.465573	0.037485	0.919357	OK	0.365629	0	0.756255	OK	0.383191	0	0.789387	OK	0.340513	0	0.694453	OK	0.261279	0	0.544585	OK	0.262271	0	0.562923	OK	0.709777	0.0575916	1.36306	OK	0.503985	0.0374698	0.993385	OK	0.278521	0	0.614303	OK	0.46425	0	0.929034	OK	0.0994864
ALB	-	-	ALB	ALB	TSS11964	4:74269971-74287129	-	-	0.0332412	0	0.09275	OK	0.0853737	0	0.1855	OK	0.0658528	0	0.154583	OK	0.117555	0	0.247333	OK	0.0467118	0	0.108208	OK	0.064069	0	0.154583	OK	0.21945	0.0154583	0.417375	OK	0.0514378	0	0.123667	OK	0.0334381	0	0.09275	OK	0.0725046	0	0.170042	OK	0.162944
ALCAM	-	-	ALCAM	ALCAM	TSS2750	3:105085556-105295757	-	-	4.0711	1.87991	6.26256	OK	3.90565	1.78944	6.02043	OK	3.44799	1.5069	5.39286	OK	4.31872	2.06946	6.57232	OK	4.1915	1.97643	6.40642	OK	3.5689	1.59326	5.5496	OK	3.17168	1.4081	4.93866	OK	4.50067	2.08096	6.92567	OK	4.06654	1.96524	6.18169	OK	3.88699	1.82741	5.95356	OK	2.81503
ALDH16A1	-	-	ALDH16A1	ALDH16A1	TSS20188	19:49956472-49974305	-	-	33.871	17.9345	49.8114	OK	33.61	17.8391	49.3512	OK	40.9276	21.8382	59.9659	OK	34.926	18.4156	51.5037	OK	32.6505	17.4447	47.9115	OK	35.0368	18.5228	51.5404	OK	47.6831	25.5593	69.883	OK	31.0562	16.4893	45.6463	OK	30.3186	16.0954	44.5387	OK	33.2752	17.6919	48.9141	OK	44.0908
ALDH18A1	-	-	ALDH18A1	ALDH18A1	TSS9654	10:97365685-97416567	-	-	9.65134	4.91148	14.4067	OK	9.468	4.8133	14.1292	OK	9.29636	4.66431	13.9488	OK	10.4041	5.37021	15.4524	OK	10.7227	5.34765	16.0953	OK	9.6428	4.91497	14.3771	OK	9.28044	4.66495	13.8907	OK	10.4461	5.29054	15.6318	OK	8.22262	4.1196	12.3556	OK	7.37344	3.60004	11.1407	OK	6.73128
ALDH1A1	-	-	ALDH1A1	ALDH1A1	TSS14449	9:75515577-75568233	-	-	16.6544	8.9733	24.3393	OK	15.2402	8.13755	22.3306	OK	9.9811	5.14645	14.7942	OK	17.7146	9.53047	25.8642	OK	19.3965	10.4982	28.2982	OK	17.8042	9.61844	25.9815	OK	17.5105	9.41317	25.6003	OK	17.084	9.2079	24.9698	OK	23.4799	12.8295	34.1191	OK	21.2453	11.5539	30.9374	OK	16.8114
ALDH1A2	-	-	ALDH1A2	ALDH1A2	TSS24941,TSS5684	15:58245621-58358121	-	-	0.0227195	0	0.0874345	OK	0	0	0	OK	0.0411548	0	0.116339	OK	0	0	0	OK	0.0106423	0	0.0627836	OK	0.0109454	0	0.0635056	OK	0.010704	0	0.0630332	OK	0	0	0	OK	0.0457135	0	0.133148	OK	0.0247839	0	0.0896174	OK	0.0101085
ALDH1A3	-	-	ALDH1A3	ALDH1A3	TSS13938	15:101420008-101456831	-	-	0.0103721	0	0.0298068	OK	0.0319844	0	0.0794849	OK	0.0205355	0	0.0596137	OK	0.010475	0	0.0298068	OK	0.0291531	0	0.0695493	OK	0.0499698	0	0.109292	OK	0	0	0	OK	0	0	0	OK	0.0939113	0	0.198712	OK	0.067889	0	0.149034	OK	0.0276829
ALDH1B1	-	-	ALDH1B1	ALDH1B1	TSS19835	9:38392660-38398662	-	-	1.99881	0.769372	3.22457	OK	1.69969	0.622286	2.772	OK	1.67272	0.610972	2.73806	OK	2.11502	0.837258	3.39429	OK	2.02872	0.792001	3.26983	OK	1.91455	0.746744	3.0888	OK	2.04069	0.792001	3.29246	OK	2.03766	0.792001	3.29246	OK	1.79536	0.690172	2.90777	OK	1.76504	0.667543	2.87383	OK	2.32969
ALDH1L1	-	-	ALDH1L1	ALDH1L1	TSS11554,TSS934	3:125822403-125929012	-	-	0	0	0	OK	0	0	0	OK	0	0	0	OK	0	0	0	OK	0	0	0	OK	0	0	0	OK	0	0	0	OK	0	0	0	OK	0	0	0	OK	0	0	0	OK	0
ALDH1L1-AS1	-	-	ALDH1L1-AS1	ALDH1L1-AS1	TSS26347	3:125822403-125929012	-	-	0	0	0	OK	0	0	0	OK	0	0	0	OK	0	0	0	OK	0	0	0	OK	0	0	0	OK	0	0	0	OK	0	0	0	OK	0	0	0	OK	0	0	0	OK	0
ALDH1L1-AS2	-	-	ALDH1L1-AS2	ALDH1L1-AS2	TSS13457	3:125822403-125929012	-	-	0	0	0	OK	0	0	0	OK	0	0	0	OK	0	0	0	OK	0	0	0	OK	0	0	0	OK	0	0	0	OK	0	0	0	OK	0	0	0	OK	0	0	0	OK	0
ALDH1L2	-	-	ALDH1L2	ALDH1L2	TSS6163	12:105413561-105478341	-	-	0.0982501	0	0.20279	OK	0.0920114	0	0.189799	OK	0.0792089	0	0.166157	OK	0.0802904	0	0.16512	OK	0.0705926	0	0.147147	OK	0.0631026	0	0.136782	OK	0.0664895	0	0.142514	OK	0.101382	0	0.207485	OK	0.197702	0.0188628	0.377255	OK	0.163364	0.0188602	0.311193	OK	0.075284
ALDH2	-	-	ALDH2	ALDH2	TSS8321	12:112204690-112247789	-	-	47.2367	25.0985	69.3695	OK	45.2577	24.0287	66.4788	OK	34.459	18.5575	50.4706	OK	49.8616	26.683	73.0645	OK	51.7537	27.7253	75.8349	OK	46.6935	24.6152	68.8118	OK	49.6197	26.3829	72.8897	OK	46.8124	24.7578	68.8079	OK	102.301	53.7342	150.975	OK	103.651	54.5177	152.808	OK	110.128
ALDH3A1	-	-	ALDH3A1	ALDH3A1	TSS14920,TSS20723,TSS25290	17:19641296-19651746	-	-	0	0	0	OK	0	0	0	OK	0	0	0	OK	0	0	0	OK	0.0402869	0	0.130195	OK	0.0414507	0	0.130308	OK	0	0	0	OK	0	0	0	OK	0.043258	0	0.147719	OK	0	0	0	OK	0
ALDH3A2	-	-	ALDH3A2	ALDH3A2	TSS22555	17:19552063-19580908	-	-	9.66514	4.90088	14.4318	OK	9.48016	4.78962	14.1851	OK	9.62217	4.77299	14.4637	OK	10.1713	5.05447	15.2843	OK	9.88589	4.96341	14.8295	OK	10.0746	5.14032	15.005	OK	10.57	5.29732	15.8531	OK	9.97094	5.08082	14.894	OK	12.8534	6.75936	18.9487	OK	12.1	6.16255	18.0402	OK	12.5944
ALDH3B1	-	-	ALDH3B1	ALDH3B1	TSS21880,TSS22875	11:67776047-67796743	-	-	19.2518	10.0472	28.4837	OK	18.4005	9.4065	27.3928	OK	16.2529	8.44749	24.099	OK	20.4988	10.9123	30.0996	OK	21.1943	11.1906	31.1881	OK	19.8259	10.5374	29.2178	OK	18.2171	9.63959	26.7971	OK	18.7893	9.95235	27.6226	OK	33.7268	18.4796	48.9908	OK	36.3293	19.2415	53.4211	OK	37.5467
ALDH3B2	-	-	ALDH3B2	ALDH3B2	TSS18594,TSS5831	11:67429632-67448685	-	-	0	0	0	OK	0.0152572	0	0.0598015	OK	0	0	0	OK	0	0	0	OK	0	0	0	OK	0	0	0	OK	0	0	0	OK	0	0	0	OK	0	0	0	OK	0	0	0	OK	0
ALDH4A1	-	-	ALDH4A1	ALDH4A1	TSS27287,TSS6874	1:19197923-19229293	-	-	2.58851	0.989913	4.19944	OK	2.30687	0.832596	3.78951	OK	2.86138	1.11012	4.60964	OK	2.59948	0.974892	4.22453	OK	2.3429	0.851001	3.84062	OK	2.34854	0.855282	3.87	OK	3.19201	1.24276	5.14335	OK	2.37074	0.876482	3.87299	OK	2.60327	0.978082	4.2312	OK	3.0923	1.29817	4.90557	OK	3.27655
ALDH5A1	-	-	ALDH5A1	ALDH5A1	TSS25592	6:24495196-24537435	-	-	4.14058	1.9212	6.35357	OK	4.19658	2.01449	6.38057	OK	3.2764	1.48135	5.07131	OK	3.92644	1.82543	6.03243	OK	4.44937	2.10788	6.80099	OK	3.71627	1.71815	5.71421	OK	3.92196	1.85576	5.98726	OK	4.46594	2.12889	6.8031	OK	2.62812	1.13198	4.12228	OK	2.63762	1.15977	4.12341	OK	2.43185
ALDH6A1	-	-	ALDH6A1	ALDH6A1	TSS49	14:74486058-74551196	-	-	3.6015	1.07182	6.11972	OK	3.62926	1.1047	6.16214	OK	2.25946	0.519472	3.99994	OK	3.58713	1.10783	6.07577	OK	3.92021	1.31352	6.53305	OK	3.50387	1.10689	5.91493	OK	1.42346	0.260003	2.60003	OK	3.67991	1.22694	6.13471	OK	3.39854	1.07153	5.72057	OK	2.86157	0.811878	4.92309	OK	1.437
ALDH7A1	-	-	ALDH7A1	ALDH7A1	TSS982	5:125877532-125931082	-	-	0.311141	0.0364689	0.590796	OK	0.290151	0.0291562	0.553969	OK	0.315078	0.0364941	0.598503	OK	0.299542	0.0437867	0.561929	OK	0.284743	0.0291721	0.540297	OK	0.299772	0.0364758	0.569022	OK	0.340711	0.0438119	0.642574	OK	0.335973	0.0437557	0.634458	OK	0.181994	0.00729294	0.35766	OK	0.149998	0	0.306239	OK	0.147927
ALDH8A1	-	-	ALDH8A1	ALDH8A1	TSS13454	6:135238527-135271260	-	-	0.954057	0.152698	1.75482	OK	0.876205	0.147614	1.60921	OK	1.2648	0.276439	2.25315	OK	0.797001	0.134453	1.46365	OK	0.614109	0.0738887	1.15415	OK	0.845444	0.133291	1.55775	OK	1.22926	0.262821	2.19365	OK	0.838523	0.123939	1.55266	OK	0.355354	0	0.719291	OK	0.454441	0.0310713	0.881738	OK	0.843193
ALDH9A1	-	-	ALDH9A1	ALDH9A1	TSS2172	1:165631448-165667900	-	-	21.2418	11.5876	30.8585	OK	20.3494	11.0874	29.5802	OK	20.7289	11.2958	30.0943	OK	21.8639	11.9627	31.6921	OK	22.662	12.4073	32.8731	OK	20.8266	11.3653	30.261	OK	25.4885	14.0468	36.7634	OK	21.6237	11.8099	31.4003	OK	20.5189	11.1707	29.8442	OK	19.3389	10.5316	28.1353	OK	22.2999
ALDOA	-	-	ALDOA	ALDOA	TSS16991,TSS2141,TSS21453,TSS21733	16:30064410-30081741	-	-	353.621	166.587	540.631	OK	325.51	158.706	493.188	OK	340.004	159.158	520.861	OK	373.255	174.454	572.179	OK	381.928	177.866	585.154	OK	367.53	170.746	564.495	OK	385.129	180.962	589.146	OK	338.476	164.18	512.86	OK	393.982	181.562	606.402	OK	404.277	182.28	625.672	OK	486.451
ALDOB	-	-	ALDOB	ALDOB	TSS6156	9:104182841-104198062	-	-	0.0611986	0	0.143178	OK	0	0	0	OK	0.0303057	0	0.0859066	OK	0.0309146	0	0.0859066	OK	0.0286668	0	0.0715888	OK	0.058975	0	0.143178	OK	0.0432788	0	0.100224	OK	0.0631349	0	0.143178	OK	0.0461719	0	0.114542	OK	0.0667462	0	0.157495	OK	0.0272613
ALDOC	-	-	ALDOC	ALDOC	TSS15366	17:26900132-26903951	-	-	13.7391	7.04796	20.4075	OK	12.8368	6.522	19.0821	OK	13.8489	7.069	20.639	OK	14.1721	7.25835	21.0387	OK	14.9676	7.74224	22.1537	OK	13.7148	7.00589	20.3655	OK	18.6967	9.71988	27.708	OK	12.3187	6.26953	18.3457	OK	9.24397	4.54436	13.9276	OK	9.56222	4.73371	14.3905	OK	13.1017
ALG1	-	-	ALG1	ALG1	TSS14837	16:5121809-5147789	-	-	3.83053	1.31558	6.34834	OK	3.72115	1.14782	6.29537	OK	3.86412	1.27143	6.44547	OK	3.77565	1.24495	6.3042	OK	4.28438	1.52749	7.03704	OK	4.07043	1.32441	6.8163	OK	4.92057	1.66876	8.17603	OK	3.90498	1.36856	6.43664	OK	4.12104	1.58046	6.6662	OK	3.62906	1.3509	5.90687	OK	3.49633
ALG10	-	-	ALG10	ALG10	TSS11391	12:34175215-34181237	-	-	2.22785	0.899465	3.56455	OK	2.25377	0.899465	3.59786	OK	1.16637	0.366449	1.9655	OK	1.84962	0.710688	2.99822	OK	1.99983	0.777315	3.22031	OK	1.98935	0.777315	3.2092	OK	0.725475	0.188777	1.26591	OK	2.21428	0.877256	3.54234	OK	1.94787	0.755106	3.13147	OK	2.163	0.866151	3.46461	OK	0.539807
ALG10B	-	-	ALG10B	ALG10B	TSS25230	12:38710556-38723528	-	-	2.39117	1.20679	3.57555	OK	2.71357	1.38609	4.04103	OK	1.82495	0.889577	2.76183	OK	2.00259	0.986121	3.02043	OK	2.10681	1.04818	3.17214	OK	2.32035	1.16542	3.47211	OK	1.88036	0.920609	2.84113	OK	2.28429	1.14818	3.42384	OK	2.10117	1.03784	3.16179	OK	2.00542	0.986121	3.02732	OK	1.18673
ALG11	-	-	ALG11	ALG11	TSS3645	13:52586522-52607736	-	-	4.85673	0.638268	9.20759	OK	3.96572	0.274737	7.68066	OK	3.36786	0.259339	6.52525	OK	4.66316	0.405495	8.97052	OK	5.18541	0.550129	9.91386	OK	4.55222	0.450468	8.65975	OK	3.25294	0.232933	6.45545	OK	4.93708	0.479198	9.40535	OK	4.99736	0.492893	9.51837	OK	4.31245	0.319359	8.32483	OK	3.00744
ALG12	-	-	ALG12	ALG12	TSS140	22:50296851-50312106	-	-	16.6403	8.93601	24.3217	OK	15.8903	8.51188	23.2541	OK	17.1479	9.24314	25.053	OK	15.547	8.30712	22.7861	OK	15.5747	8.33637	22.8007	OK	16.4884	8.84826	24.1024	OK	16.6803	8.96526	24.3656	OK	14.5828	7.75137	21.4113	OK	13.9047	7.34186	20.4607	OK	15.8607	8.48263	23.2248	OK	15.0777
ALG13	-	-	ALG13	ALG13	TSS18665,TSS3055,TSS8326	X:110924345-111003877	-	-	16.8697	8.70527	25.05	OK	17.7547	9.34283	26.1926	OK	24.277	12.6539	35.9303	OK	16.7865	9.01677	24.5436	OK	14.743	7.75829	21.7509	OK	18.4754	9.38874	27.585	OK	16.5401	8.5848	24.5008	OK	18.8473	9.99315	27.7504	OK	17.9619	9.17301	26.7668	OK	17.6362	9.22926	26.0643	OK	21.0357
ALG14	-	-	ALG14	ALG14	TSS23235	1:95448278-95538507	-	-	3.16005	0.985853	5.32361	OK	2.67994	0.821544	4.56779	OK	3.91139	1.31447	6.50663	OK	3.27735	1.05158	5.48792	OK	2.77681	0.821544	4.69923	OK	3.5738	1.18302	5.94798	OK	4.20914	1.47878	6.93383	OK	3.45948	1.15016	5.78367	OK	2.90304	0.887268	4.8964	OK	2.50774	0.722959	4.27203	OK	3.95444
ALG1L	-	-	ALG1L	ALG1L	TSS13599	3:125635443-125655887	-	-	0.162474	0	0.655101	OK	0.166355	0	0.597617	OK	0.215354	0	0.768262	OK	0.219512	0	0.696279	OK	0.25355	0	0.818256	OK	0.208974	0	0.70257	OK	0.462394	0	1.32131	OK	0.446592	0	1.25412	OK	0	0	0.156026	OK	0.117928	0	0.544588	OK	0.243964
ALG1L2	-	-	ALG1L2	ALG1L2	TSS2903	3:129800673-129830276	-	-	0.21665	0	0.788615	OK	0.0888163	0	0.430153	OK	0.172119	0	0.681076	OK	0.350959	0	1.07538	OK	0.32462	0	0.967845	OK	0.334291	0	1.03954	OK	0.123107	0	0.537692	OK	0.357388	0	1.07538	OK	0.217842	0	0.609384	OK	0.28319	0	0.752769	OK	0.389158
ALG2	-	-	ALG2	ALG2	TSS24189	9:101978706-101984246	-	-	7.27533	3.46981	11.0796	OK	7.32582	3.38686	11.2738	OK	7.89219	3.71544	12.0809	OK	8.03633	3.79582	12.2469	OK	7.71738	3.67521	11.7557	OK	8.22909	3.92268	12.5536	OK	9.15083	4.39223	13.8944	OK	8.31633	4.03414	12.6094	OK	9.30895	4.47559	14.1443	OK	8.76566	4.23855	13.289	OK	10.414
ALG3	-	-	ALG3	ALG3	TSS25692,TSS28724	3:183948316-183967313	-	-	21.1857	10.3827	32.0396	OK	19.9869	9.76705	30.191	OK	21.2677	10.3458	32.2165	OK	20.8895	10.3841	31.399	OK	18.5974	9.35463	27.8372	OK	22.4179	11.2175	33.6394	OK	25.7104	12.9217	38.5013	OK	20.2031	9.98663	30.3976	OK	21.6328	10.7132	32.5242	OK	20.8502	10.3178	31.4674	OK	20.8483
ALG5	-	-	ALG5	ALG5	TSS27070	13:37523906-37573504	-	-	13.2573	5.88443	20.6025	OK	13.2008	5.85936	20.5456	OK	14.3284	6.66579	22.0742	OK	12.2939	5.39258	19.2047	OK	11.2345	4.90611	17.5836	OK	15.7991	7.23442	24.3722	OK	19.4311	9.03965	29.7848	OK	13.5721	5.93918	21.2209	OK	14.4396	6.5091	22.3879	OK	12.4902	5.60122	19.4376	OK	16.6986
ALG6	-	-	ALG6	ALG6	TSS24900	1:63833260-63904233	-	-	4.89304	2.41114	7.36738	OK	5.64972	2.84391	8.45961	OK	6.2097	3.15303	9.27363	OK	5.32272	2.64814	8.00623	OK	4.79635	2.35962	7.22313	OK	4.96393	2.45236	7.47042	OK	6.56028	3.33851	9.78883	OK	5.18178	2.5554	7.80015	OK	4.98753	2.46266	7.52194	OK	5.03199	2.48327	7.57346	OK	4.91941
ALG8	-	-	ALG8	ALG8	TSS20452	11:77811987-77850699	-	-	9.43174	4.13649	14.7373	OK	9.64735	4.21296	15.0934	OK	10.581	4.75228	16.4197	OK	10.5319	4.71124	16.3709	OK	8.96507	3.84965	14.0867	OK	9.82266	4.31586	15.3307	OK	13.2557	6.26813	20.2626	OK	9.59207	4.28137	14.8956	OK	10.6777	4.74685	16.6303	OK	10.1528	4.63398	15.6714	OK	11.7611
ALG9	-	-	ALG9	ALG9	TSS17944,TSS28402	11:111652918-111742305	-	-	2.77308	1.26931	4.28332	OK	2.71532	1.22878	4.20816	OK	3.1647	1.4644	4.86427	OK	2.34714	1.02919	3.65968	OK	2.64924	1.18998	4.11094	OK	2.78991	1.26595	4.32187	OK	2.85402	1.24499	4.46442	OK	2.13525	0.933762	3.3334	OK	2.1858	0.950445	3.42137	OK	2.24066	0.998941	3.49336	OK	2.55976
ALK	-	-	ALK	ALK	TSS13805	2:29415639-30144477	-	-	0.0056571	0	0.0166328	OK	0.00581737	0	0.0166328	OK	0.00559765	0	0.0166328	OK	0.0057112	0	0.0166328	OK	0.00530053	0	0.0166328	OK	0	0	0	OK	0.0213047	0	0.0498985	OK	0.0233493	0	0.0554428	OK	0.0056916	0	0.0166328	OK	0.00617259	0	0.0221771	OK	0.0050261
ALKBH1	-	-	ALKBH1	ALKBH1	TSS6507	14:78138748-78174356	-	-	3.40121	1.50495	5.30765	OK	3.31866	1.45121	5.18672	OK	4.07586	1.86776	6.27512	OK	3.19056	1.37058	4.9986	OK	2.95884	1.23621	4.67611	OK	3.27754	1.43777	5.11953	OK	4.74246	2.29774	7.18885	OK	3.56787	1.59901	5.54952	OK	3.6515	1.62589	5.67045	OK	3.74087	1.67964	5.79139	OK	4.53123
ALKBH2	-	-	ALKBH2	ALKBH2	TSS7975	12:109525992-109531293	-	-	8.88963	3.29555	14.4738	OK	8.56237	3.04912	14.0894	OK	11.1451	4.51003	17.8855	OK	8.44292	3.08137	13.8381	OK	7.16238	2.26272	12.0634	OK	10.4372	3.9701	16.914	OK	13.5973	5.60978	21.6015	OK	8.18181	2.89045	13.4874	OK	8.31366	2.95318	13.6753	OK	6.58756	2.11257	11.0564	OK	11.6428
ALKBH3	-	-	ALKBH3	ALKBH3	TSS14538	11:43902356-43942494	-	-	8.02652	3.51998	12.5302	OK	7.93567	3.36501	12.486	OK	9.35215	4.11771	14.5891	OK	7.56569	3.18791	11.9325	OK	7.47234	3.12149	11.8218	OK	7.97485	3.49784	12.4417	OK	12.0804	5.71166	18.4411	OK	8.30425	3.69709	12.9066	OK	7.30301	3.14363	11.4676	OK	6.03106	2.43521	9.63013	OK	9.15585
ALKBH4	-	-	ALKBH4	ALKBH4	TSS12622	7:102073995-102105321	-	-	5.13185	0.0356755	12.3972	OK	5.417	0.0178096	12.9832	OK	6.59138	0.196548	14.0085	OK	6.34797	0.0535853	14.5037	OK	6.01777	0.0713334	14.0883	OK	5.81546	0.017846	13.3488	OK	8.0122	0.482947	15.973	OK	5.1479	0.0178309	12.232	OK	5.41138	0.0178328	13.6421	OK	6.0596	0.0356471	14.6331	OK	7.87246
ALKBH5	-	-	ALKBH5	ALKBH5	TSS26100	17:18086866-18113268	-	-	32.2682	18.1362	46.3975	OK	32.4182	18.1868	46.6504	OK	36.4956	20.4727	52.4058	OK	32.8665	18.4599	47.2977	OK	34.3517	19.2589	49.3915	OK	32.1205	18.0047	46.1749	OK	38.6297	21.6663	55.5617	OK	31.8204	17.8934	45.7602	OK	34.504	19.3399	49.6039	OK	35.2815	19.8254	50.7368	OK	45.2315
ALKBH6	-	-	ALKBH6	ALKBH6	TSS622	19:36500021-36505141	-	-	21.2152	9.82787	32.6518	OK	19.4774	8.69349	30.2596	OK	27.842	13.1517	42.5667	OK	22.593	10.2817	34.8889	OK	20.4663	9.36199	31.564	OK	23.4251	10.8957	36.0425	OK	34.0174	17.2736	50.7201	OK	17.6572	7.74493	27.612	OK	16.6223	7.2103	26.0861	OK	18.4521	8.29604	28.6072	OK	28.5632
ALKBH7	-	-	ALKBH7	ALKBH7	TSS6861	19:6372443-6375261	-	-	26.1136	13.5965	38.4928	OK	27.6513	14.4576	40.8155	OK	33.1342	17.4849	48.775	OK	28.7006	15.0318	42.2508	OK	21.4752	11.039	31.812	OK	27.9588	14.6403	41.2591	OK	45.3332	24.1396	66.4165	OK	25.9794	13.5443	38.3363	OK	24.6758	12.8396	36.5095	OK	25.152	13.1006	37.2402	OK	32.1792
ALKBH8	-	-	ALKBH8	ALKBH8	TSS2781	11:107373452-107436461	-	-	3.25713	1.57148	4.93651	OK	3.30296	1.5971	5.01337	OK	2.95231	1.39213	4.50947	OK	3.53039	1.71667	5.33792	OK	3.10145	1.48608	4.72299	OK	2.92506	1.37505	4.46677	OK	2.46783	1.11029	3.82622	OK	3.57983	1.7423	5.41478	OK	3.07203	1.46045	4.68029	OK	3.25408	1.57148	4.93651	OK	3.09324
ALLC	-	-	ALLC	ALLC	TSS2207	2:3705785-3750261	-	-	0	0	0	OK	0	0	0	OK	0.0268763	0	0.072114	OK	0	0	0	OK	0.0253899	0	0.072114	OK	0	0	0	OK	0	0	0	OK	0	0	0	OK	0	0	0	OK	0	0	0	OK	0
ALMS1	-	-	ALMS1	ALMS1	TSS16356	2:73612885-73837046	-	-	2.78412	1.47036	4.09389	OK	2.99165	1.59401	4.38957	OK	1.89577	0.954255	2.83589	OK	2.54274	1.32789	3.75788	OK	2.95826	1.57251	4.34388	OK	2.27586	1.17199	3.37618	OK	1.16758	0.553737	1.77948	OK	3.14635	1.6854	4.60731	OK	2.68428	1.41391	3.95411	OK	2.55151	1.33327	3.76864	OK	1.4637
ALMS1P	-	-	ALMS1P	ALMS1P	TSS15140	2:73872045-73912699	-	-	0.266322	0.0217501	0.522002	OK	0.347982	0.0217501	0.652503	OK	0.479986	0.0652503	0.891754	OK	0.269249	0.0217501	0.522002	OK	0.29483	0.0217501	0.565502	OK	0.116685	0	0.239251	OK	0.205747	0	0.391502	OK	0.274695	0.0217501	0.522002	OK	0.170462	0	0.348001	OK	0.105581	0	0.239251	OK	0.173002
ALOX12	-	-	ALOX12	ALOX12	TSS10595	17:6888441-6915653	-	-	1.67225	0.349851	3.00554	OK	1.99362	0.524038	3.4777	OK	1.53128	0.286674	2.78711	OK	1.51421	0.270663	2.7544	OK	1.7292	0.349774	3.11617	OK	1.41387	0.206816	2.62497	OK	1.38351	0.207238	2.56656	OK	1.10669	0.111278	2.14607	OK	1.42827	0.206679	2.63913	OK	1.97865	0.47673	3.49602	OK	1.68683
ALOX12B	-	-	ALOX12B	ALOX12B	TSS22574	17:7975953-7991021	-	-	0.103602	0	0.222126	OK	0.121657	0	0.249891	OK	0.0439726	0	0.111063	OK	0.134569	0	0.277657	OK	0.0554624	0	0.124946	OK	0.0855738	0	0.180477	OK	0.139543	0	0.277657	OK	0.137418	0	0.277657	OK	0.148884	0	0.29154	OK	0.0968534	0	0.208243	OK	0.0659192
ALOX12P2	-	-	ALOX12P2	ALOX12P2	TSS24889	17:6756894-6803668	-	-	0.199241	0.0125487	0.389011	OK	0.204746	0.0125487	0.401559	OK	0.170985	0.0125487	0.326267	OK	0.187845	0.0125487	0.363913	OK	0.186663	0.0125487	0.363913	OK	0.153593	0.0125487	0.30117	OK	0.112685	0	0.225877	OK	0.301478	0.0376462	0.564693	OK	0.173707	0.0125487	0.338816	OK	0.0579524	0	0.138036	OK	0.0827884
ALOX15	-	-	ALOX15	ALOX15	TSS25008	17:4534213-4544960	-	-	0.109817	0	0.232946	OK	0.141059	0	0.284712	OK	0.0271869	0	0.0776488	OK	0.0693348	0	0.155298	OK	0.102884	0	0.207063	OK	0.119051	0	0.245888	OK	0.0517616	0	0.116473	OK	0.127458	0	0.258829	OK	0.276183	0.0258829	0.5306	OK	0.134753	0	0.271771	OK	0.0366727
ALOX15B	-	-	ALOX15B	ALOX15B	TSS18783	17:7942357-7952452	-	-	0.881039	0.163956	1.61354	OK	0.95611	0.191533	1.72525	OK	0.73031	0.109446	1.35284	OK	0.891924	0.152388	1.64291	OK	1.11298	0.245887	1.98414	OK	0.822864	0.150346	1.51713	OK	0.766631	0.123226	1.41288	OK	0.936914	0.204884	1.68053	OK	0.586321	0.0683002	1.10646	OK	0.665292	0.0819277	1.25623	OK	0.564133
ALOX15P1	-	-	ALOX15P1	ALOX15P1	TSS6733	17:6561037-6564701	-	-	1.45231	0.258444	2.63613	OK	1.90933	0.413511	3.35977	OK	1.23928	0.206755	2.22262	OK	1.54346	0.310133	2.73951	OK	0.841634	0.103378	1.55066	OK	1.46826	0.310133	2.63613	OK	0.789133	0.103378	1.44729	OK	1.28271	0.206755	2.326	OK	1.59872	0.310133	2.84289	OK	1.35439	0.258444	2.42937	OK	0.563212
ALOX5	-	-	ALOX5	ALOX5	TSS11974	10:45869623-45941567	-	-	73.3826	38.8929	108.194	OK	71.0215	37.5269	104.464	OK	63.2958	33.7363	92.8248	OK	69.3183	36.9022	101.744	OK	73.0401	39.5123	106.567	OK	72.6385	38.0281	107.219	OK	56.2347	29.7436	82.7278	OK	68.1287	36.4715	100.049	OK	115.819	58.573	172.931	OK	119.923	61.3548	178.787	OK	104.243
ALOX5AP	-	-	ALOX5AP	ALOX5AP	TSS18645,TSS20753	13:31287614-31338565	-	-	83.8099	43.8772	123.52	OK	81.0938	42.3708	119.932	OK	89.7102	47.125	132.465	OK	93.409	48.9377	137.768	OK	80.5532	42.6632	118.367	OK	89.3193	47.2888	131.319	OK	139.662	74.4474	205.232	OK	91.2045	48.4759	133.913	OK	82.137	43.5128	120.727	OK	76.4655	40.3618	112.609	OK	99.6811
ALOXE3	-	-	ALOXE3	ALOXE3	TSS17622,TSS25801	17:7999217-8022234	-	-	0.0788444	0	0.181664	OK	0.0578834	0	0.146877	OK	0.122663	0	0.261423	OK	0.0910087	0	0.204547	OK	0.126634	0	0.272453	OK	0.0759716	0	0.180561	OK	0.148596	0	0.318469	OK	0.0581037	0	0.146988	OK	0.0453238	0	0.122562	OK	0.012285	0	0.0453929	OK	0.0300683
ALPI	-	-	ALPI	ALPI	TSS9122	2:233320832-233324742	-	-	0	0	0	OK	0	0	0	OK	0	0	0	OK	0	0	0	OK	0	0	0	OK	0	0	0	OK	0	0	0	OK	0	0	0	OK	0	0	0	OK	0	0	0	OK	0
ALPK1	-	-	ALPK1	ALPK1	TSS19084	4:113218498-113363774	-	-	3.72936	1.69436	5.76796	OK	4.02453	1.99078	6.06057	OK	4.09403	1.92091	6.28868	OK	3.18163	1.42116	4.94246	OK	3.60542	1.64617	5.56701	OK	3.51318	1.65652	5.38455	OK	2.9866	1.34454	4.65005	OK	3.68597	1.70333	5.66948	OK	5.20299	2.55661	7.84755	OK	4.95305	2.38568	7.51756	OK	4.85696
ALPK2	-	-	ALPK2	ALPK2	TSS2310	18:56148478-56296189	-	-	0.188504	0.0285375	0.351962	OK	0.159064	0.019025	0.299644	OK	0.176944	0.0285375	0.328181	OK	0.0829491	0.00475625	0.161712	OK	0.0905769	0.00475625	0.175981	OK	0.125727	0.0142687	0.237812	OK	0.104653	0.0095125	0.204519	OK	0.0997501	0.00475625	0.195006	OK	0.0583558	0	0.118906	OK	0.105482	0.0095125	0.204519	OK	0.0901594
ALPK3	-	-	ALPK3	ALPK3	TSS18327	15:85359910-85416713	-	-	0.0898097	0.00954517	0.171813	OK	0.155057	0.0286355	0.283174	OK	0.0666338	0.00318172	0.130451	OK	0.100364	0.0127269	0.190903	OK	0.0871573	0.00954517	0.16545	OK	0.0865191	0.00954517	0.16545	OK	0.0332058	0	0.0699979	OK	0.0794362	0.00636345	0.152723	OK	0.112951	0.0127269	0.213176	OK	0.0770033	0.00636345	0.149541	OK	0.06265
ALPL	-	-	ALPL	ALPL	TSS13778	1:21835857-21904905	-	-	0.213739	0	0.446253	OK	0.146186	0	0.329397	OK	0.140888	0	0.315906	OK	0.292681	0	0.588884	OK	0.226147	0	0.463968	OK	0.235592	0	0.487736	OK	0.151757	0	0.341508	OK	0.221071	0	0.460827	OK	0.245729	0	0.501781	OK	0.166498	0	0.382343	OK	0.0573591
ALPP	-	-	ALPP	ALPP	TSS25675	2:233243347-233247599	-	-	0	0	0	OK	0.0131486	0	0.0363462	OK	0	0	0	OK	0	0	0	OK	0	0	0	OK	0	0	0	OK	0	0	0	OK	0	0	0	OK	0	0	0	OK	0	0	0	OK	0.0113906
ALPPL2	-	-	ALPPL2	ALPPL2	TSS1269	2:233271551-233275424	-	-	0	0	0	OK	0	0	0	OK	0	0	0	OK	0	0	0	OK	0	0	0	OK	0	0	0	OK	0	0	0	OK	0	0	0	OK	0	0	0	OK	0	0	0	OK	0
ALS2	-	-	ALS2	ALS2	TSS16703	2:202564985-202645895	-	-	3.01758	1.23897	4.79714	OK	3.26223	1.39268	5.13222	OK	2.85899	1.13977	4.58107	OK	2.89426	1.15926	4.6325	OK	3.09973	1.30189	4.89874	OK	2.66539	1.04394	4.29342	OK	2.71815	1.03892	4.41736	OK	2.99272	1.24432	4.74044	OK	3.81714	1.68112	5.96124	OK	3.44494	1.46579	5.43357	OK	2.90987
ALS2CL	-	-	ALS2CL	ALS2CL	TSS25034,TSS29372,TSS7591	3:46710484-46735194	-	-	14.9584	7.84093	22.0764	OK	15.7764	8.31012	23.2551	OK	21.4417	11.2018	31.67	OK	14.5348	7.72896	21.3619	OK	15.2504	8.10663	22.4053	OK	15.0336	7.90826	22.1674	OK	17.6086	9.34848	25.8711	OK	14.6266	7.75905	21.4825	OK	6.16554	3.08129	9.23486	OK	6.8491	3.45184	10.2459	OK	9.0613
ALS2CR11	-	-	ALS2CR11	ALS2CR11	TSS13485	2:202352143-202483905	-	-	0.0996594	0	0.241094	OK	0.044834	0	0.137631	OK	0.0246544	0	0.102816	OK	0.0817512	0	0.20498	OK	0.0466886	0	0.142504	OK	0.0600097	0	0.168172	OK	0	0	0	OK	0.0706976	0	0.18264	OK	0.0563998	0	0.160628	OK	0.0679612	0	0.180133	OK	0
ALS2CR12	-	-	ALS2CR12	ALS2CR12	TSS12728	2:202153146-202222101	-	-	1.35622	0.273962	2.44137	OK	1.39945	0.293808	2.50569	OK	0.655734	0.0589736	1.2581	OK	0.767214	0.077863	1.47303	OK	1.09025	0.193217	2.00083	OK	1.06295	0.191155	1.93687	OK	0.532617	0.0386211	1.04308	OK	1.10437	0.196129	2.02013	OK	0.704874	0.0588458	1.35272	OK	0.955165	0.156833	1.76437	OK	0.429486
ALS2CR8	-	-	ALS2CR8	ALS2CR8	TSS17553,TSS21385	2:203776977-203851060	-	-	4.83866	2.38754	7.31086	OK	5.12664	2.54403	7.71029	OK	3.20028	1.44418	4.95675	OK	4.38145	2.13173	6.63906	OK	4.39481	2.14097	6.64578	OK	5.06477	2.45295	7.67307	OK	2.43122	1.0647	3.79915	OK	4.8016	2.33119	7.28309	OK	4.68837	2.30006	7.07392	OK	4.4492	2.10813	6.79106	OK	1.92276
ALX1	-	-	ALX1	ALX1	TSS21491	12:85674035-85695562	-	-	0	0	0	OK	0	0	0	OK	0	0	0	OK	0	0	0	OK	0	0	0	OK	0	0	0	OK	0	0	0	OK	0	0	0	OK	0	0	0	OK	0	0	0	OK	0
ALX3	-	-	ALX3	ALX3	TSS16708	1:110602996-110613322	-	-	0.898285	0.18801	1.59809	OK	1.0305	0.211512	1.8331	OK	1.10017	0.235013	1.95061	OK	0.908307	0.18801	1.62159	OK	1.18789	0.282015	2.09161	OK	1.04417	0.235013	1.8566	OK	0.723699	0.141008	1.29257	OK	0.953729	0.211512	1.69209	OK	1.22234	0.282015	2.16212	OK	1.49764	0.399522	2.58514	OK	0.661172
ALX4	-	-	ALX4	ALX4	TSS3375	11:44282277-44331716	-	-	0.0130224	0	0.0381283	OK	0.00669514	0	0.0190642	OK	0	0	0	OK	0.0197216	0	0.0508377	OK	0	0	0	OK	0.0125463	0	0.0381283	OK	0	0	0	OK	0.013437	0	0.0381283	OK	0.0065508	0	0.0190642	OK	0	0	0	OK	0
ALYREF	-	-	ALYREF	ALYREF	TSS2907	17:79845710-79849462	-	-	36.8376	19.0298	54.4929	OK	35.9374	18.5232	52.9731	OK	50.193	26.0591	74.3143	OK	37.4306	19.2198	55.6328	OK	40.3729	20.8029	59.5274	OK	42.1054	21.7845	62.3772	OK	59.3617	31.0936	87.138	OK	38.793	20.043	57.2793	OK	37.6818	19.4097	55.7278	OK	37.6565	19.4414	55.7595	OK	59.9314
AMACR	-	-	AMACR	AMACR	TSS576	5:33987090-34043371	-	-	2.04211	0.507907	3.5751	OK	2.11056	0.558759	3.66395	OK	1.89035	0.361423	3.42228	OK	1.57414	0.238336	2.90677	OK	2.10609	0.601021	3.61947	OK	2.11931	0.514393	3.72562	OK	1.25624	0.0103624	2.55987	OK	1.9046	0.435222	3.37773	OK	1.7932	0.448199	3.14462	OK	1.34143	0.196886	2.50346	OK	1.73072
AMBN	-	-	AMBN	AMBN	TSS17195	4:71457974-71473005	-	-	0.0188375	0	0.0520243	OK	0.0193485	0	0.0520243	OK	0	0	0	OK	0	0	0	OK	0.017647	0	0.0520243	OK	0.0363096	0	0.104049	OK	0	0	0	OK	0.0388641	0	0.104049	OK	0	0	0	OK	0	0	0	OK	0
AMBP	-	-	AMBP	AMBP	TSS15045	9:116822406-116840752	-	-	0	0	0	OK	0	0	0	OK	0	0	0	OK	0	0	0	OK	0	0	0	OK	0	0	0	OK	0	0	0	OK	0	0	0	OK	0	0	0	OK	0	0	0	OK	0.0244442
AMBRA1	-	-	AMBRA1	AMBRA1	TSS25331,TSS5276	11:46417961-46615619	-	-	7.89213	3.91437	11.8559	OK	8.05824	3.97919	12.1283	OK	6.6308	3.28479	9.97325	OK	8.35879	4.18798	12.5292	OK	9.10296	4.55845	13.6528	OK	7.74286	3.84056	11.6524	OK	6.38413	3.13465	9.63142	OK	7.54923	3.75513	11.3559	OK	6.33837	3.1863	9.49634	OK	7.00077	3.49249	10.5091	OK	6.04251
AMD1	-	-	AMD1	AMD1	TSS7744,TSS7749	6:111195986-111216913	-	-	20.1478	10.6004	29.6951	OK	19.2299	10.1629	28.2872	OK	19.519	10.3542	28.6961	OK	19.7987	10.4162	29.1826	OK	19.8913	10.4598	29.3152	OK	20.3939	10.7245	30.066	OK	19.7449	10.298	29.2147	OK	19.992	10.5872	29.3983	OK	22.077	11.7002	32.4803	OK	22.5038	11.9638	33.0262	OK	21.7111
AMDHD1	-	-	AMDHD1	AMDHD1	TSS19740	12:96337070-96362370	-	-	1.22925	0.341495	2.11401	OK	1.22666	0.341495	2.09775	OK	1.42647	0.439065	2.40672	OK	1.52605	0.471588	2.56934	OK	1.56286	0.48785	2.63439	OK	1.45544	0.439065	2.47177	OK	1.49077	0.471588	2.50429	OK	1.21374	0.341495	2.08149	OK	1.05987	0.276448	1.83757	OK	1.03414	0.276448	1.80504	OK	1.09587
AMDHD2	-	-	AMDHD2	AMDHD2	TSS19061	16:2570362-2581409	-	-	17.0127	7.01272	26.999	OK	16.9039	7.08596	26.736	OK	15.8157	6.11422	25.5307	OK	17.1565	7.13902	27.1639	OK	16.5905	6.92506	26.2539	OK	16.9067	7.1223	26.6703	OK	18.0856	6.39911	29.7602	OK	16.2028	6.684	25.7279	OK	14.5878	5.80741	23.405	OK	16.8597	7.03464	26.6922	OK	15.1105
AMELX	-	-	AMELX	AMELX	TSS11670	X:11155662-11683821	-	-	0	0	0.181471	OK	0	0	0.180852	OK	0	0	0.181471	OK	0	0	0.180852	OK	0	0	0.181471	OK	0	0	0.181471	OK	0	0	0.180852	OK	0	0	0.180852	OK	0	0	0.183674	OK	0	0	0.181471	OK	0
AMELY	-	-	AMELY	AMELY	TSS21488	Y:6733958-6742068	-	-	0	0	0	OK	0	0	0	OK	0	0	0	OK	0	0	0	OK	0	0	0	OK	0	0	0	OK	0	0	0	OK	0	0	0	OK	0	0	0	OK	0	0	0	OK	0
AMFR	-	-	AMFR	AMFR	TSS4887	16:56395363-56459450	-	-	20.4867	11.4336	29.544	OK	20.8727	11.6555	30.0939	OK	21.4647	12.0028	30.9333	OK	21.7052	12.1379	31.2807	OK	22.6806	12.6686	32.6508	OK	20.3404	11.3564	29.322	OK	25.4226	14.2606	36.5585	OK	21.5316	12.0125	31.0588	OK	22.0874	12.3309	31.8114	OK	21.7456	12.1476	31.3289	OK	24.7019
AMH	-	-	AMH	AMH	TSS3746	19:2249112-2252072	-	-	0.392371	0	0.791027	OK	0.42221	0	0.846117	OK	0.610865	0.0566031	1.1698	OK	0.207699	0	0.433797	OK	0.45509	0.0376581	0.884966	OK	0.360141	0.0188432	0.716042	OK	0.634573	0.0755552	1.20888	OK	0.327659	0	0.677747	OK	0.451066	0.0188284	0.884937	OK	0.285249	0	0.583362	OK	0.349908
AMHR2	-	-	AMHR2	AMHR2	TSS3865	12:53817638-53825318	-	-	0	0	0	OK	0	0	0	OK	0.0486484	0	0.173554	OK	0	0	0	OK	0.022986	0	0.111469	OK	0	0	0	OK	0	0	0	OK	0.0210668	0	0.104321	OK	0.02468	0	0.119507	OK	0.0267508	0	0.12354	OK	0.0219187
AMICA1	-	-	AMICA1	AMICA1	TSS19245,TSS25119	11:118064441-118095809	-	-	118.364	62.4083	174.486	OK	116.077	60.8618	171.463	OK	111.354	58.0745	164.642	OK	119.4	62.3311	176.702	OK	121.911	63.3112	180.607	OK	121.218	63.8143	178.492	OK	173.99	87.3769	260.622	OK	122.103	63.7253	180.721	OK	190.971	96.5047	286.226	OK	190.541	96.2945	284.816	OK	188.646
AMIGO1	-	-	AMIGO1	AMIGO1	TSS23104	1:110049445-110052336	-	-	9.85497	5.11675	14.6052	OK	9.75583	5.04647	14.4647	OK	5.00634	2.40375	7.60485	OK	9.07734	4.66693	13.4947	OK	9.9774	5.17298	14.802	OK	8.3549	4.23116	12.4686	OK	2.78618	1.12456	4.44202	OK	9.98114	5.17298	14.788	OK	4.69275	2.23507	7.14096	OK	4.98977	2.40375	7.56268	OK	2.07119
AMIGO2	-	-	AMIGO2	AMIGO2	TSS11260	12:47469489-47473734	-	-	9.86912	4.95949	14.7727	OK	9.73906	4.85796	14.6427	OK	10.2037	5.1415	15.266	OK	9.18028	4.59085	13.7733	OK	9.9801	4.95108	15.0279	OK	9.74958	4.89412	14.6387	OK	11.0884	5.59542	16.5909	OK	9.3263	4.64903	14.04	OK	6.10164	2.82772	9.38147	OK	6.09023	2.84736	9.33709	OK	6.83546
AMIGO3	-	-	AMIGO3	AMIGO3	TSS9448	3:49726949-49761384	-	-	4.50706	0.0350621	9.52521	OK	5.0876	0.0701243	10.3784	OK	5.34042	0.140249	10.8342	OK	4.92561	0.0818117	10.4485	OK	4.46487	0.0701243	9.54859	OK	4.53282	0.093499	9.39665	OK	4.97898	0.362309	9.60703	OK	4.19259	0.0584369	9.22134	OK	3.81556	0.0233748	8.43829	OK	4.56704	0.0116874	9.75896	OK	4.09966
AMMECR1	-	-	AMMECR1	AMMECR1	TSS21126,TSS22203	X:109437413-109699562	-	-	4.38178	2.06797	6.69919	OK	4.69645	2.28313	7.11401	OK	4.74109	2.32649	7.15914	OK	4.22189	2.12311	6.31822	OK	4.04527	1.95567	6.13756	OK	4.34765	2.08534	6.60956	OK	4.5079	2.18155	6.84953	OK	4.42634	2.07802	6.77993	OK	3.75092	1.713	5.79563	OK	3.43648	1.57746	5.29629	OK	3.04374
AMMECR1L	-	-	AMMECR1L	AMMECR1L	TSS557,TSS6746	2:128619203-128643514	-	-	7.98279	4.12751	11.8502	OK	8.13666	4.22497	12.0503	OK	8.03676	4.16914	11.9052	OK	8.26901	4.31518	12.2276	OK	8.27541	4.27364	12.2732	OK	8.08941	4.20551	11.976	OK	7.3469	3.66195	11.0304	OK	8.27622	4.31195	12.2725	OK	8.73193	4.52815	12.9365	OK	8.39211	4.3806	12.4168	OK	7.86751
AMN	-	-	AMN	AMN	TSS17331	14:103388992-103397179	-	-	3.11391	1.16006	5.08642	OK	2.9409	1.04852	4.81871	OK	2.27194	0.736192	3.79251	OK	2.41788	0.803119	4.01559	OK	2.77684	0.98159	4.55101	OK	3.24164	1.20468	5.26489	OK	2.47006	0.847737	4.10483	OK	2.36385	0.803119	3.92636	OK	0.751667	0.156162	1.36084	OK	1.16778	0.290015	2.05241	OK	1.11275
AMN1	-	-	AMN1	AMN1	TSS20158	12:31824070-31882108	-	-	4.30677	1.68628	6.94243	OK	4.66898	1.84909	7.50586	OK	4.99445	1.98474	8.00334	OK	3.59667	1.2754	5.96384	OK	3.97316	1.45308	6.50263	OK	4.56674	1.75904	7.36652	OK	5.23762	2.15866	8.29285	OK	4.1527	1.50705	6.79852	OK	4.37289	1.7043	7.04846	OK	3.55741	1.27415	5.83918	OK	3.96782
AMOT	-	-	AMOT	AMOT	TSS3749,TSS5851	X:112018104-112084043	-	-	1.35321	0.518306	2.19669	OK	1.34182	0.499495	2.1857	OK	0.80827	0.240376	1.37648	OK	1.16468	0.413989	1.91831	OK	1.42276	0.529426	2.3167	OK	1.08781	0.372283	1.80783	OK	1.00111	0.355004	1.65037	OK	1.33662	0.498729	2.17548	OK	0.84442	0.273249	1.4153	OK	0.835111	0.256877	1.41315	OK	0.600784
AMOTL1	-	-	AMOTL1	AMOTL1	TSS3193	11:94501507-94609918	-	-	0.433408	0.135095	0.733374	OK	0.46182	0.146675	0.779692	OK	0.297443	0.0733374	0.521081	OK	0.405963	0.119656	0.694775	OK	0.545125	0.185273	0.907067	OK	0.425059	0.131235	0.721794	OK	0.246236	0.0578979	0.436164	OK	0.467377	0.146675	0.791272	OK	0.318208	0.0810571	0.55196	OK	0.264164	0.0617578	0.463183	OK	0.211506
AMOTL2	-	-	AMOTL2	AMOTL2	TSS28498	3:134074189-134093406	-	-	0.00716361	0	0.0209078	OK	0	0	0	OK	0.00708936	0	0.0209078	OK	0	0	0	OK	0.00671195	0	0.0209078	OK	0	0	0	OK	0.0134923	0	0.0348464	OK	0	0	0	OK	0.0144143	0	0.0418157	OK	0	0	0	OK	0
AMPD1	-	-	AMPD1	AMPD1	TSS28036	1:115215718-115238239	-	-	0.0310263	0	0.0938246	OK	0.0318394	0	0.0935271	OK	0.168981	0	0.360195	OK	0.0313094	0	0.0936825	OK	0.072636	0	0.171974	OK	0.029861	0	0.0935263	OK	0.0438515	0	0.124979	OK	0.192047	0	0.406435	OK	0.0311723	0	0.0936336	OK	0.0338014	0	0.093759	OK	0.0276025
AMPD2	-	-	AMPD2	AMPD2	TSS14687,TSS15238,TSS4120,TSS7061	1:110162434-110174677	-	-	46.7743	25.1461	68.5866	OK	45.8826	24.6417	67.1058	OK	57.1867	30.0193	84.6003	OK	45.0382	24.258	65.7134	OK	46.1364	25.2402	67.0366	OK	42.9175	23.583	62.3613	OK	50.1289	27.167	73.2947	OK	43.0503	22.8654	63.383	OK	63.7603	33.0534	94.4951	OK	69.5234	36.0712	102.975	OK	79.5616
AMPD3	-	-	AMPD3	AMPD3	TSS12003,TSS17933,TSS21322,TSS26050,TSS7637	11:10471867-10529126	-	-	9.18764	4.77804	13.6173	OK	9.32666	4.79214	13.8727	OK	8.14128	4.19282	12.1027	OK	8.52792	4.35955	12.7165	OK	8.93062	4.58134	13.2956	OK	8.73745	4.52496	12.9633	OK	7.47467	3.77709	11.1747	OK	8.60735	4.34217	12.8774	OK	10.7553	5.42027	16.1123	OK	11.0478	5.80829	16.3031	OK	9.70611
AMPH	-	-	AMPH	AMPH	TSS27568	7:38423296-38671167	-	-	0.282242	0.0111107	0.555882	OK	0.261607	0.0106701	0.512165	OK	0.130943	0	0.27806	OK	0.345099	0.0333599	0.667198	OK	0.216864	0	0.455037	OK	0.169929	0	0.34453	OK	0.0415423	0	0.111297	OK	0.375279	0.033324	0.722019	OK	0.199593	0	0.411023	OK	0.396787	0.0333154	0.766255	OK	0.0588451
AMT	-	-	AMT	AMT	TSS2411	3:49454210-49466757	-	-	20.0452	5.5132	34.5582	OK	18.1104	4.75531	31.5575	OK	30.0269	11.9606	48.0845	OK	18.1713	5.49911	30.9217	OK	16.1276	4.18522	28.1333	OK	18.9811	5.6281	32.3846	OK	22.8432	8.73413	36.9905	OK	17.9876	4.90901	31.1056	OK	16.3161	4.43989	28.2425	OK	17.2512	4.75726	29.7389	OK	23.7942
AMTN	-	-	AMTN	AMTN	TSS3620	4:71384297-71398459	-	-	0	0	0	OK	0	0	0	OK	0	0	0	OK	0	0	0	OK	0	0	0	OK	0	0	0	OK	0	0	0	OK	0	0	0	OK	0	0	0	OK	0	0	0	OK	0
AMY1A	-	-	AMY1A	AMY1A	TSS12772,TSS9870	1:104198140-104207173	-	-	0	0	0	OK	0.0220158	0	0.0780121	OK	0	0	0	OK	0	0	0	OK	0	0	0	OK	0	0	0	OK	0	0	0	OK	0	0	0	OK	0	0	0	OK	0	0	0	OK	0
AMY1B	-	-	AMY1B	AMY1B	TSS17663	1:104230040-104238889	-	-	0	0	0	OK	0	0	0	OK	0	0	0	OK	0	0	0	OK	0	0	0	OK	0	0	0	OK	0	0	0	OK	0	0	0	OK	0	0	0	OK	0	0	0	OK	0
AMY1C	-	-	AMY1C	AMY1C	TSS25895	1:104292440-104301310	-	-	0	0	0	OK	0	0	0	OK	0	0	0	OK	0	0	0	OK	0	0	0	OK	0	0	0	OK	0	0	0	OK	0	0	0	OK	0	0	0	OK	0	0	0	OK	0
AMY2A	-	-	AMY2A	AMY2A	TSS1866	1:104159998-104168400	-	-	0	0	0	OK	0	0	0	OK	0	0	0	OK	0	0	0	OK	0.0221351	0	0.0638509	OK	0	0	0	OK	0	0	0	OK	0	0	0	OK	0	0	0	OK	0.0257624	0	0.0851345	OK	0
AMY2B	-	-	AMY2B	AMY2B	TSS11122	1:104068577-104122151	-	-	23.0039	9.34864	36.662	OK	22.0265	8.53641	35.5312	OK	34.1468	16.3561	51.951	OK	18.4566	7.0712	29.8615	OK	17.9802	7.0075	28.9219	OK	22.5828	9.5079	35.5949	OK	27.9633	14.4291	41.4876	OK	21.4816	8.36122	34.5916	OK	21.1023	8.28159	33.9545	OK	19.9199	7.59676	32.2504	OK	30.8653
AMZ1	-	-	AMZ1	AMZ1	TSS17666	7:2719162-2755069	-	-	0.186867	0.0236024	0.354036	OK	0.158707	0.0157349	0.306831	OK	0.0804119	0	0.165217	OK	0.155874	0.00786747	0.298964	OK	0.235982	0.0314699	0.440578	OK	0.093936	0	0.188819	OK	0.0535663	0	0.118012	OK	0.167661	0.0157349	0.322566	OK	0.179826	0.0157349	0.346169	OK	0.0975043	0	0.196687	OK	0.0650118
AMZ2	-	-	AMZ2	AMZ2	TSS15053	17:66244144-66253305	-	-	32.4894	16.7267	48.2374	OK	31.1342	15.6946	46.6826	OK	44.0794	22.8078	65.3512	OK	33.4059	17.2306	49.5719	OK	34.5088	17.8688	51.1522	OK	33.6957	17.3701	50.1527	OK	48.3266	25.7042	70.9377	OK	32.5017	16.4324	48.548	OK	26.8643	13.874	39.8321	OK	26.8707	13.7129	40.0921	OK	39.755
AMZ2P1	-	-	AMZ2P1	AMZ2P1	TSS1770	17:62962667-62971703	-	-	2.45663	1.04951	3.85495	OK	2.64434	1.16052	4.13751	OK	3.26696	1.52381	5.00538	OK	2.77919	1.24125	4.31916	OK	2.67701	1.1807	4.16778	OK	3.18997	1.46327	4.91455	OK	3.26837	1.52381	5.01547	OK	2.80657	1.25134	4.35952	OK	4.4125	2.15958	6.67047	OK	4.0256	1.94766	6.09526	OK	5.31877
ANAPC1	-	-	ANAPC1	ANAPC1	TSS9148	2:112525213-112641741	-	-	7.47753	3.94555	11.0053	OK	7.2918	3.81997	10.7666	OK	6.50101	3.40503	9.60394	OK	7.15281	3.77231	10.5358	OK	7.79619	4.10605	11.4822	OK	6.67264	3.50042	9.85356	OK	5.29741	2.73948	7.86451	OK	8.19552	4.33553	12.0513	OK	6.38629	3.32523	9.43832	OK	6.12569	3.20539	9.04212	OK	4.98205
ANAPC10	-	-	ANAPC10	ANAPC10	TSS26283,TSS28848	4:145915726-146050676	-	-	6.02209	0	12.7542	OK	5.45024	0	12.022	OK	6.60206	0.237088	12.9741	OK	6.41091	0.0938105	13.1952	OK	6.35552	0.0711627	13.2092	OK	5.26897	0.0945844	11.0113	OK	9.26749	1.1836	17.3502	OK	4.81835	0	10.9887	OK	5.19511	0	11.2365	OK	4.90744	0.0236614	10.7843	OK	6.97526
ANAPC11	-	-	ANAPC11	ANAPC11	TSS10238,TSS5157	17:79849598-79858363	-	-	33.1652	16.0065	50.3372	OK	33.537	15.6291	51.6032	OK	39.5776	19.7019	59.45	OK	37.9703	18.1905	57.7566	OK	29.6868	13.9389	45.482	OK	40.7538	19.9005	61.5822	OK	55.6238	28.759	82.6364	OK	29.6909	13.9225	45.5367	OK	38.646	18.4824	58.9894	OK	38.1783	18.8167	57.5475	OK	55.8008
ANAPC13	-	-	ANAPC13	ANAPC13	TSS21428,TSS21430,TSS29151	3:134196545-134293855	-	-	19.1484	7.24586	31.0386	OK	19.3995	7.35635	31.4367	OK	25.1781	10.4195	39.9066	OK	21.2273	8.36112	33.951	OK	18.0557	6.48316	29.6157	OK	18.6597	7.25793	30.0335	OK	30.4425	13.6794	47.1571	OK	19.637	7.32787	31.9535	OK	22.0059	8.07158	35.8577	OK	20.0192	7.46348	32.5671	OK	33.2626
ANAPC15	-	-	ANAPC15	ANAPC15	TSS3991	11:71709957-71823822	-	-	35.4677	0	154.188	OK	32.7448	0	149.859	OK	42.4425	0	154.268	OK	37.1068	0	154.366	OK	34.7612	0	143.204	OK	35.8988	0	146.823	OK	51.7406	0	161.687	OK	34.0055	0	147.509	OK	35.3663	0	139.761	OK	35.0219	0	147.734	OK	50.7655
ANAPC16	-	-	ANAPC16	ANAPC16	TSS8658	10:73855789-73995618	-	-	40.8678	20.5252	61.2035	OK	42.7381	21.3822	64.1121	OK	50.5568	25.0824	76.0788	OK	43.3963	21.9275	65.2662	OK	40.2001	20.33	60.1159	OK	49.3787	25.1707	73.5077	OK	56.0331	27.8851	84.1755	OK	41.5497	20.9989	62.2142	OK	33.4612	16.3822	50.5497	OK	31.988	16.0168	47.9896	OK	42.2339
ANAPC1P1	-	-	ANAPC1P1	ANAPC1P1	TSS2532	2:87042459-87122165	-	-	1.72589	0	7.45904	OK	1.77228	0	6.92377	OK	0.855186	0	4.16216	OK	1.37381	0	6.22969	OK	1.45509	0	5.89151	OK	0.956489	0	4.89572	OK	0.0814651	0	0.152737	OK	2.0028	0	7.82503	OK	1.21519	0	4.36955	OK	1.34079	0	4.9751	OK	0.269572
ANAPC2	-	-	ANAPC2	ANAPC2	TSS18107	9:140069235-140084822	-	-	35.0418	17.1487	52.9385	OK	36.7658	18.0493	55.5372	OK	35.7401	17.1101	54.2765	OK	36.3904	17.4189	55.3571	OK	36.6376	18.0493	55.2413	OK	35.1867	17.1616	53.1701	OK	34.9102	15.5921	54.2122	OK	32.7463	16.0424	49.4522	OK	31.7109	15.2319	48.1271	OK	34.8736	16.5956	53.0029	OK	32.8927
ANAPC4	-	-	ANAPC4	ANAPC4	TSS4334	4:25378847-25420120	-	-	19.8069	10.8417	28.7551	OK	19.3753	10.6077	28.1311	OK	22.6463	12.4926	32.811	OK	16.9712	9.20371	24.6992	OK	17.4968	9.5287	25.4532	OK	18.7409	10.2177	27.2211	OK	20.8303	11.4136	30.237	OK	18.7694	10.2437	27.2861	OK	19.1343	10.4517	27.8061	OK	19.0162	10.3867	27.6111	OK	23.8662
ANAPC5	-	-	ANAPC5	ANAPC5	TSS15084,TSS7988	12:121746047-121792012	-	-	63.4502	33.8115	93.0699	OK	60.7885	32.1687	89.521	OK	72.3429	38.1772	106.621	OK	64.2748	34.0605	94.4811	OK	65.9853	34.6329	97.382	OK	65.3374	34.0487	96.8655	OK	77.5881	41.3092	114.032	OK	61.5598	32.471	90.7387	OK	59.4541	31.4313	87.5124	OK	57.478	30.7782	84.1444	OK	69.2208
ANAPC7	-	-	ANAPC7	ANAPC7	TSS13932	12:110810704-110841535	-	-	15.9478	8.13998	23.7632	OK	15.9959	8.10875	23.952	OK	21.2912	11.0698	31.5252	OK	15.6344	7.79951	23.4922	OK	16.3509	8.19925	24.524	OK	17.2325	8.79632	25.7603	OK	21.1184	10.93	31.2982	OK	15.9181	8.00595	23.856	OK	15.0361	7.61718	22.4723	OK	13.7288	6.96775	20.4948	OK	20.4103
ANG	-	-	ANG	ANG	TSS18372,TSS6444	14:21152335-21168758	-	-	2.67224	0.227397	5.11636	OK	2.58428	0.312671	4.83219	OK	2.16487	0.12205	4.20999	OK	3.24271	0.414647	6.06609	OK	2.49444	0.198972	4.7987	OK	3.15429	0.367835	5.94205	OK	5.23788	1.20548	9.26727	OK	2.7818	0.310985	5.23841	OK	7.29842	1.85258	12.7401	OK	6.18209	1.33251	11.0264	OK	6.82865
ANGEL1	-	-	ANGEL1	ANGEL1	TSS18817	14:77253585-77279283	-	-	9.92475	5.38218	14.4567	OK	9.99617	5.39907	14.5665	OK	6.40165	3.33746	9.46317	OK	9.60664	5.19629	14.0004	OK	10.5124	5.73704	15.2847	OK	9.16618	4.93437	13.4005	OK	6.30664	3.28676	9.32798	OK	9.75259	5.26389	14.2201	OK	9.21876	4.96816	13.4766	OK	8.29735	4.45276	12.1669	OK	5.09764
ANGEL2	-	-	ANGEL2	ANGEL2	TSS16396	1:213165523-213189168	-	-	9.11663	4.96853	13.2395	OK	9.30987	5.05072	13.5308	OK	12.1546	6.67203	17.6252	OK	8.40444	4.53519	12.2682	OK	8.64276	4.6622	12.6268	OK	9.79999	5.33463	14.263	OK	12.0306	6.61973	17.4384	OK	8.58832	4.64726	12.4923	OK	8.55995	4.62484	12.4998	OK	8.14029	4.38576	11.9021	OK	10.0827
ANGPT1	-	-	ANGPT1	ANGPT1	TSS25992	8:108261709-108510254	-	-	0.330996	0.0333647	0.625612	OK	0.340294	0.0333401	0.650131	OK	0.155666	0	0.317306	OK	0.351066	0.0501026	0.651466	OK	0.317875	0.0333609	0.608836	OK	0.374721	0.0500579	0.700811	OK	0.17153	0	0.342633	OK	0.213451	0.0166793	0.416983	OK	0.433057	0.0667448	0.800823	OK	0.288892	0.0250142	0.550325	OK	0.287043
ANGPT2	-	-	ANGPT2	ANGPT2	TSS23870	8:6264112-6501140	-	-	0.0906277	0	0.427903	OK	0.0278345	0	0.165068	OK	0.0276107	0	0.1762	OK	0.0422434	0	0.230932	OK	0.0587808	0	0.312437	OK	0.0470334	0	0.244516	OK	0.0262737	0	0.1762	OK	0.0503755	0	0.271685	OK	0.061251	0	0.297	OK	0.0608787	0	0.326022	OK	0.0619937
ANGPT4	-	-	ANGPT4	ANGPT4	TSS15342	20:853295-896960	-	-	0.118262	0	0.253012	OK	0.0809733	0	0.180723	OK	0.0390589	0	0.108434	OK	0.0398401	0	0.108434	OK	0.0369287	0	0.0903613	OK	0.0759855	0	0.180723	OK	0.0185979	0	0.0542168	OK	0.020332	0	0.0542168	OK	0	0	0	OK	0.150449	0	0.307228	OK	0.105494
ANGPTL1	-	-	ANGPTL1	ANGPTL1	TSS24961	1:178694299-178889238	-	-	0.12262	0	0.731311	OK	0.0840283	0	0.545411	OK	0.0606921	0	0.350548	OK	0.0309588	0	0.144314	OK	0.0861629	0	0.535532	OK	0.0886117	0	0.515146	OK	0.0096274	0	0.0206331	OK	0.0527139	0	0.308936	OK	0.113079	0	0.669403	OK	0.0668829	0	0.391226	OK	0
ANGPTL2	-	-	ANGPTL2	ANGPTL2	TSS14563	9:129677052-129985445	-	-	0.0202833	0	0.112435	OK	0	0	0.0291726	OK	0.0100436	0	0.0511564	OK	0	0	0.0291726	OK	0.00950041	0	0.0306597	OK	0.0195409	0	0.102241	OK	0.00955362	0	0.0409499	OK	0.0104621	0	0.0306573	OK	0.0102013	0	0.0306592	OK	0	0	0.0194484	OK	0
ANGPTL3	-	-	ANGPTL3	ANGPTL3	TSS6102	1:62920396-63153969	-	-	0	0	0.0326763	OK	0	0	0.0326763	OK	0	0	0.0326763	OK	0	0	0.0326763	OK	0	0	0.0326763	OK	0	0	0.0326763	OK	0	0	0.0326763	OK	0	0	0.0326763	OK	0	0	0.0326763	OK	0	0	0.0326763	OK	0
ANGPTL4	-	-	ANGPTL4	ANGPTL4	TSS28818	19:8429010-8439257	-	-	0.0639969	0	0.172033	OK	0	0	0	OK	0.08456	0	0.215481	OK	0.0646859	0	0.189585	OK	0.0999182	0	0.255139	OK	0.061681	0	0.172129	OK	0	0	0	OK	0.0880184	0	0.233602	OK	0.0214553	0	0.0859876	OK	0.023258	0	0.101757	OK	0.038075
ANGPTL5	-	-	ANGPTL5	ANGPTL5	TSS1185	11:101761404-101871793	-	-	0	0	0.0293369	OK	0.0161345	0	0.0880107	OK	0.015554	0	0.0733423	OK	0	0	0.0293369	OK	0	0	0.0293369	OK	0	0	0.0293369	OK	0	0	0.0293369	OK	0.0324016	0	0.205358	OK	0.0157973	0	0.0880107	OK	0	0	0.0293369	OK	0
ANGPTL6	-	-	ANGPTL6	ANGPTL6	TSS22483	19:10196805-10213425	-	-	13.6545	1.11431	26.9498	OK	12.6983	0.741518	25.5206	OK	15.3761	0.889062	30.3315	OK	12.3936	0.227343	25.173	OK	12.446	0.866439	24.9617	OK	13.2785	1.07362	26.7578	OK	15.5899	0.890153	30.9276	OK	12.4378	0.825047	24.8958	OK	10.9547	0.16503	22.0934	OK	11.2726	0.536026	22.8223	OK	15.3429
ANGPTL7	-	-	ANGPTL7	ANGPTL7	TSS6968	1:11166587-11322608	-	-	0	0	0.0155205	OK	0	0	0.0155205	OK	0.0165351	0	0.0168536	OK	0	0	0.0155205	OK	0.0156385	0	0.0168228	OK	0	0	0.0155205	OK	0	0	0.031041	OK	0	0	0.0155205	OK	0.0167919	0	0.0168223	OK	0	0	0.0155205	OK	0
ANHX	-	-	ANHX	ANHX	TSS4281	12:133794897-133812422	-	-	0	0	0	OK	0	0	0	OK	0	0	0	OK	0	0	0	OK	0.0202856	0	0.0590395	OK	0	0	0	OK	0	0	0	OK	0	0	0	OK	0	0	0	OK	0	0	0	OK	0
ANK1	-	-	ANK1	ANK1	TSS14873,TSS17911,TSS4937	8:41510743-41754280	-	-	1.01949	0.353127	1.69863	OK	1.23771	0.395201	2.07755	OK	1.1656	0.296129	2.03655	OK	1.08441	0.344155	1.82348	OK	1.11144	0.404673	1.82054	OK	1.00319	0.34532	1.67354	OK	1.49771	0.387011	2.61317	OK	1.08936	0.36367	1.82161	OK	1.20025	0.34172	2.0649	OK	1.40432	0.445269	2.37677	OK	1.55263
ANK2	-	-	ANK2	ANK2	TSS6287,TSS6564	4:113739238-114304896	-	-	0.00881564	0	0.027163	OK	0.00907036	0	0.0311032	OK	0	0	0	OK	0.00444752	0	0.0182783	OK	0.00412788	0	0.0177791	OK	0.00472039	0	0.0216758	OK	0	0	0	OK	0.00454637	0	0.0187641	OK	0.00443275	0	0.0186589	OK	0	0	0	OK	0.00782908
ANK3	-	-	ANK3	ANK3	TSS10771,TSS14617,TSS3850,TSS4533	10:61786055-62493284	-	-	1.64265	0.751105	2.54143	OK	1.64308	0.713333	2.57624	OK	1.47286	0.617879	2.32624	OK	1.64753	0.748089	2.54755	OK	1.69314	0.772135	2.61521	OK	1.47821	0.653749	2.3047	OK	1.25082	0.47985	2.02144	OK	1.82034	0.821551	2.82082	OK	1.42712	0.620187	2.23857	OK	1.50135	0.645548	2.35943	OK	1.10155
ANKAR	-	-	ANKAR	ANKAR	TSS96	2:190540710-190611376	-	-	0.625452	0.16518	1.08547	OK	0.601275	0.149448	1.04614	OK	0.506476	0.125851	0.888823	OK	0.656158	0.180911	1.13266	OK	0.547957	0.141582	0.959614	OK	0.579136	0.157314	1.00681	OK	0.550838	0.141582	0.959614	OK	0.720772	0.204508	1.24278	OK	0.678274	0.188777	1.17199	OK	0.602612	0.157314	1.054	OK	0.47664
ANKDD1A	-	-	ANKDD1A	ANKDD1A	TSS6619	15:65204100-65251042	-	-	2.1806	0.870325	3.4813	OK	2.32551	0.948431	3.70446	OK	1.90358	0.736429	3.06845	OK	1.76434	0.669481	2.85645	OK	1.53773	0.546743	2.53287	OK	1.43467	0.502111	2.37666	OK	1.11587	0.357056	1.8857	OK	2.38281	0.981905	3.79372	OK	2.58289	1.09349	4.07267	OK	2.78788	1.21622	4.36278	OK	1.84683
ANKDD1B	-	-	ANKDD1B	ANKDD1B	TSS28929	5:74916139-74966865	-	-	0.141775	0	0.300085	OK	0	0	0	OK	0.0562362	0	0.150043	OK	0.114702	0	0.250071	OK	0	0	0	OK	0.0546682	0	0.150043	OK	0.0267908	0	0.0750214	OK	0.0292438	0	0.0750214	OK	0.0855532	0	0.200057	OK	0.0309072	0	0.100028	OK	0.101427
ANKFN1	-	-	ANKFN1	ANKFN1	TSS25760	17:54230835-54560007	-	-	0	0	0	OK	0	0	0	OK	0	0	0	OK	0	0	0	OK	0	0	0	OK	0	0	0	OK	0	0	0	OK	0	0	0	OK	0	0	0	OK	0	0	0	OK	0
ANKFY1	-	-	ANKFY1	ANKFY1	TSS27214,TSS9641	17:4066664-4167274	-	-	16.188	8.72755	23.6787	OK	16.4893	8.84471	24.1354	OK	14.3102	7.67594	20.936	OK	14.761	7.83605	21.7264	OK	15.7515	8.4627	23.0325	OK	14.2583	7.57373	20.933	OK	12.263	6.5116	18.0082	OK	16.253	8.72835	23.7899	OK	19.3332	10.3448	28.3149	OK	19.1535	10.2454	28.0527	OK	13.2391
ANKH	-	-	ANKH	ANKH	TSS3007	5:14704908-14871887	-	-	11.3329	5.49782	17.213	OK	11.8054	5.81102	17.7886	OK	8.75091	4.06306	13.4419	OK	11.6609	5.89989	17.4457	OK	11.7884	5.94222	17.6658	OK	10.6535	5.13807	16.1676	OK	7.13872	3.55094	10.7417	OK	11.4597	5.55284	17.3738	OK	8.97682	4.41857	13.5224	OK	9.2818	4.37625	14.1868	OK	5.39436
ANKHD1	-	-	ANKHD1	ANKHD1	TSS23313	5:139781398-139929163	-	-	24.8712	9.84694	39.9734	OK	25.4301	10.3494	40.5082	OK	19.5227	8.50099	30.563	OK	25.0776	10.9446	39.2089	OK	25.1392	9.25593	41.027	OK	22.079	9.70458	34.5391	OK	14.3093	6.36193	22.275	OK	27.3901	10.7689	44.0064	OK	26.8324	10.0516	43.5813	OK	25.7464	10.255	41.3558	OK	16.5449
ANKHD1-EIF4EBP3	-	-	ANKHD1-EIF4EBP3	ANKHD1-EIF4EBP3	TSS23313	5:139781398-139929163	-	-	9.54066	1.20665	17.8789	OK	9.79401	1.16797	18.4328	OK	5.48047	0.425049	11.0088	OK	6.40369	0.497266	13.1117	OK	8.85382	0.947422	16.9516	OK	6.50603	0.526907	12.6628	OK	2.9927	0.110541	6.45812	OK	10.1238	1.03661	19.2112	OK	10.7933	1.59743	19.9764	OK	10.4898	1.78415	19.1966	OK	4.38409
ANKIB1	-	-	ANKIB1	ANKIB1	TSS24626	7:91875547-92030698	-	-	11.5791	6.43746	16.702	OK	11.5651	6.42604	16.6906	OK	9.67405	5.34647	13.9716	OK	11.3661	6.3118	16.3821	OK	11.2319	6.23183	16.1936	OK	9.908	5.48355	14.3029	OK	7.03004	3.82706	10.236	OK	12.3933	6.90014	17.8958	OK	12.1603	6.76305	17.5531	OK	11.1257	6.17471	16.0394	OK	8.80059
ANKK1	-	-	ANKK1	ANKK1	TSS28471	11:113258512-113271140	-	-	0.930824	0.245862	1.62542	OK	0.86677	0.218544	1.50249	OK	1.13788	0.327817	1.95324	OK	0.719963	0.163908	1.27029	OK	0.681286	0.150249	1.21565	OK	0.728801	0.163908	1.28395	OK	0.795311	0.191226	1.39322	OK	0.63019	0.13659	1.1337	OK	0.409662	0.0546361	0.751246	OK	0.428303	0.0682951	0.778564	OK	0.686602
ANKLE1	-	-	ANKLE1	ANKLE1	TSS27739	19:17392453-17398454	-	-	1.59654	0.583054	2.60215	OK	1.69913	0.647838	2.75331	OK	1.87208	0.723419	3.01244	OK	1.5782	0.583054	2.58055	OK	1.67614	0.63704	2.72092	OK	1.71294	0.647838	2.7749	OK	1.50447	0.539865	2.46178	OK	1.48365	0.529067	2.44019	OK	2.57437	1.10132	4.04898	OK	2.91498	1.28488	4.53486	OK	2.70046
ANKLE2	-	-	ANKLE2	ANKLE2	TSS7643	12:133302253-133338451	-	-	26.4136	14.7806	38.0463	OK	26.5939	14.8741	38.319	OK	28.2993	15.8169	40.7734	OK	24.4701	13.7132	35.2024	OK	25.7427	14.4144	37.0724	OK	26.1698	14.6482	37.6801	OK	25.9383	14.5079	37.3607	OK	24.6727	13.8223	35.514	OK	23.2641	13.0353	33.496	OK	23.7981	13.3314	34.2674	OK	23.7123
ANKMY1	-	-	ANKMY1	ANKMY1	TSS1656	2:241418838-241497405	-	-	15.2917	7.79249	22.8122	OK	14.9341	7.70004	22.2366	OK	12.4676	6.149	18.7706	OK	14.2542	7.04881	21.4471	OK	14.3064	7.14693	21.4988	OK	13.6243	6.96526	20.2701	OK	8.73618	4.25981	13.2204	OK	14.2168	7.29492	21.164	OK	8.98356	4.37961	13.6245	OK	10.1265	4.97339	15.2773	OK	7.63662
ANKMY2	-	-	ANKMY2	ANKMY2	TSS17037	7:16639400-16685442	-	-	7.33671	3.6978	10.9711	OK	7.73193	3.91532	11.5556	OK	6.62085	3.28996	9.96504	OK	7.36797	3.68421	11.039	OK	7.51061	3.77937	11.2294	OK	7.11182	3.53467	10.6856	OK	6.31671	3.14041	9.48922	OK	7.55404	3.80656	11.2973	OK	7.4241	3.72499	11.107	OK	6.18701	3.05885	9.2717	OK	7.19217
ANKRA2	-	-	ANKRA2	ANKRA2	TSS22671	5:72848024-72861511	-	-	12.9544	6.79527	19.1216	OK	11.839	6.13155	17.5571	OK	13.355	6.9691	19.7379	OK	12.7112	6.63724	18.7897	OK	13.1407	6.85848	19.3902	OK	12.9108	6.73206	19.09	OK	12.459	6.51082	18.4104	OK	13.2409	6.90589	19.5324	OK	11.079	5.75227	16.4035	OK	10.786	5.57844	16.0084	OK	10.8945
ANKRD1	-	-	ANKRD1	ANKRD1	TSS11083	10:92671856-92681032	-	-	0	0	0	OK	0.0196596	0	0.0527886	OK	0	0	0	OK	0	0	0	OK	0	0	0	OK	0	0	0	OK	0.0361183	0	0.087981	OK	0	0	0	OK	0	0	0	OK	0	0	0	OK	0
ANKRD10	-	-	ANKRD10	ANKRD10	TSS413	13:111530886-111567416	-	-	35.2417	18.3907	52.0536	OK	36.2257	18.7527	53.6825	OK	51.2505	28.4422	74.0222	OK	36.3834	19.4488	53.223	OK	34.8937	18.4046	51.3297	OK	34.6046	18.516	50.7032	OK	53.9424	30.6697	77.1825	OK	36.8472	19.407	54.2393	OK	33.3459	16.9568	49.7287	OK	33.1103	16.7479	49.4502	OK	51.0041
ANKRD10-IT1	-	-	ANKRD10-IT1	ANKRD10-IT1	TSS2513	13:111530886-111567416	-	-	10.3295	0.22263	20.8074	OK	11.868	1.00887	23.392	OK	4.30824	0	12.0759	OK	7.77646	0.222918	16.9589	OK	8.75379	0.393791	18.0459	OK	7.17128	0.188463	15.7967	OK	0.81721	0	3.98361	OK	9.56931	0.564929	19.5671	OK	12.0484	0.907403	23.3014	OK	12.3026	1.06096	23.5465	OK	1.18118
ANKRD11	-	-	ANKRD11	ANKRD11	TSS22138	16:89334028-89556969	-	-	34.5169	15.4086	53.6932	OK	36.3385	16.0381	56.6222	OK	34.031	14.4777	53.5661	OK	32.9143	14.6416	51.1682	OK	35.6989	15.7357	55.6446	OK	31.6085	14.0418	49.1744	OK	25.2526	11.3943	39.0915	OK	34.1915	15.681	52.7778	OK	29.4358	13.8351	45.0975	OK	32.2254	14.6439	50.1816	OK	27.6664
ANKRD12	-	-	ANKRD12	ANKRD12	TSS24792,TSS7893	18:9136750-9285983	-	-	12.2327	6.4941	17.9623	OK	12.8775	6.83022	18.9357	OK	10.088	5.40236	14.7904	OK	11.0638	5.82129	16.3189	OK	11.744	6.26055	17.2364	OK	10.4633	5.70932	15.2771	OK	7.6707	4.07944	11.2605	OK	13.0955	7.08308	19.0967	OK	12.6917	6.67627	18.7058	OK	12.8585	6.85157	18.8731	OK	7.89675
ANKRD13A	-	-	ANKRD13A	ANKRD13A	TSS15434	12:110437234-110477237	-	-	35.5171	19.8904	51.063	OK	34.9094	19.5706	50.219	OK	33.3574	18.7	48.007	OK	35.6895	19.9703	51.3828	OK	35.7481	20.0592	51.4005	OK	34.3367	19.2419	49.3395	OK	27.0895	15.2176	38.9635	OK	36.6742	20.5211	52.7597	OK	38.3946	21.4983	55.2471	OK	36.7953	20.5833	52.9463	OK	31.0709
ANKRD13B	-	-	ANKRD13B	ANKRD13B	TSS23126	17:27920526-27948441	-	-	1.28678	0.273675	2.29887	OK	1.49967	0.394093	2.59444	OK	2.04745	0.667768	3.42642	OK	1.21843	0.262728	2.16751	OK	1.49621	0.394093	2.60539	OK	1.66058	0.492616	2.83528	OK	1.68899	0.481669	2.89001	OK	1.52911	0.40504	2.66013	OK	1.42165	0.328411	2.51781	OK	1.44126	0.328411	2.55066	OK	1.46212
ANKRD13C	-	-	ANKRD13C	ANKRD13C	TSS18167	1:70724684-70820417	-	-	4.92425	2.5498	7.2939	OK	5.24409	2.73981	7.74134	OK	5.61147	2.97885	8.24394	OK	5.14891	2.70916	7.60036	OK	5.05465	2.654	7.46552	OK	4.91344	2.54367	7.27551	OK	5.00284	2.61722	7.3981	OK	5.08105	2.66626	7.50842	OK	5.04259	2.64787	7.46552	OK	5.01691	2.62948	7.42874	OK	4.98893
ANKRD13D	-	-	ANKRD13D	ANKRD13D	TSS11561,TSS4231	11:67056761-67069955	-	-	86.3824	45.4454	127.38	OK	84.9697	44.648	125.278	OK	110.146	58.3122	162.08	OK	86.8072	45.6261	128.087	OK	92.8929	48.7865	137.037	OK	91.1041	48.3836	133.821	OK	118.927	63.1051	174.86	OK	79.7422	41.9455	117.682	OK	98.8532	52.1166	145.452	OK	108.416	55.6612	161.11	OK	162.061
ANKRD16	-	-	ANKRD16	ANKRD16	TSS19320	10:5903688-5979558	-	-	2.86482	0	7.99273	OK	2.83284	0	8.01823	OK	2.9925	0	7.96433	OK	3.29113	0	9.25592	OK	3.41806	0	9.40772	OK	2.98885	0	8.29653	OK	2.87261	0	7.7833	OK	2.93783	0	8.25688	OK	2.11386	0	6.58528	OK	2.35099	0	7.06986	OK	2.38948
ANKRD17	-	-	ANKRD17	ANKRD17	TSS8131	4:73940501-74124502	-	-	15.1203	7.94532	22.3032	OK	14.9972	8.00305	21.9919	OK	11.0365	5.85618	16.2254	OK	13.9876	7.41846	20.5669	OK	15.7501	8.38025	23.1601	OK	12.9381	6.73472	19.1365	OK	6.92171	3.63755	10.2457	OK	16.66	8.85751	24.4631	OK	16.4369	8.74234	24.1504	OK	16.1969	8.64278	23.7513	OK	9.77542
ANKRD18A	-	-	ANKRD18A	ANKRD18A	TSS24858	9:38571360-38620360	-	-	0.725091	0.19514	1.26376	OK	0.506849	0.111508	0.90136	OK	0.421078	0.0836314	0.761975	OK	0.351479	0.0557542	0.641174	OK	0.434784	0.0836314	0.780559	OK	0.400555	0.074339	0.724805	OK	0.2277	0.0278771	0.436742	OK	0.618449	0.15797	1.08721	OK	0.116715	0.00929237	0.232309	OK	0.221486	0.0278771	0.418157	OK	0.0343975
ANKRD18B	-	-	ANKRD18B	ANKRD18B	TSS28511	9:33524410-33573001	-	-	0	0	0	OK	0	0	0	OK	0	0	0	OK	0	0	0	OK	0	0	0	OK	0.00927619	0	0.0277657	OK	0	0	0	OK	0.00993319	0	0.0277657	OK	0	0	0	OK	0.0105028	0	0.0370209	OK	0
ANKRD18CP	-	-	ANKRD18CP	ANKRD18CP	TSS29117	9:99918822-99983517	-	-	0.0609188	0	0.138847	OK	0.0751298	0	0.161988	OK	0.048253	0	0.115706	OK	0.0615318	0	0.138847	OK	0.0684886	0	0.150418	OK	0.0352203	0	0.0925647	OK	0.0114827	0	0.0347117	OK	0.0502803	0	0.115706	OK	0.0367704	0	0.0925647	OK	0.0265801	0	0.0694235	OK	0.010845
ANKRD18DP	-	-	ANKRD18DP	ANKRD18DP	TSS9596	3:197784401-197807542	-	-	0.0126535	0	0.0359699	OK	0.0390116	0	0.0959196	OK	0.0250579	0	0.0719397	OK	0.0511252	0	0.1199	OK	0.0237096	0	0.0599498	OK	0.0975434	0	0.203829	OK	0.0596314	0	0.131889	OK	0.0391638	0	0.0959196	OK	0.0127293	0	0.0359699	OK	0.0552088	0	0.131889	OK	0.0675879
ANKRD19P	-	-	ANKRD19P	ANKRD19P	TSS3531	9:95571892-95600739	-	-	1.43763	0.451689	2.42406	OK	2.15737	0.797984	3.50812	OK	1.24796	0.361351	2.12294	OK	1.22404	0.346295	2.09283	OK	1.31655	0.40652	2.22833	OK	1.04296	0.271013	1.80676	OK	1.00538	0.271013	1.73147	OK	1.44976	0.451689	2.43912	OK	1.5599	0.511914	2.60474	OK	1.28602	0.376408	2.18316	OK	0.906857
ANKRD2	-	-	ANKRD2	ANKRD2	TSS10118	10:99332255-99343641	-	-	0	0	0	OK	0	0	0	OK	0	0	0	OK	0	0	0	OK	0	0	0	OK	0	0	0	OK	0.0276328	0	0.118457	OK	0	0	0	OK	0	0	0	OK	0	0	0	OK	0.0241163
ANKRD20A1	-	-	ANKRD20A1	ANKRD20A1	TSS27443	9:67926760-67969840	-	-	0	0	0	OK	0.0106136	0	0.0296795	OK	0	0	0	OK	0	0	0	OK	0.00967404	0	0.0296795	OK	0.00994903	0	0.0296795	OK	0	0	0	OK	0.0106533	0	0.0296795	OK	0.0103877	0	0.0296795	OK	0.011264	0	0.0395726	OK	0
ANKRD20A11P	-	-	ANKRD20A11P	ANKRD20A11P	TSS13640	21:15316089-15352765	-	-	0.224423	0	0.444099	OK	0.383548	0.0317214	0.729591	OK	0.222741	0	0.444099	OK	0.189264	0	0.380656	OK	0.140123	0	0.285492	OK	0.216394	0	0.412378	OK	0.106171	0	0.22205	OK	0.231412	0	0.444099	OK	0.338518	0.0317214	0.666149	OK	0.203769	0	0.412378	OK	0.033536
ANKRD20A12P	-	-	ANKRD20A12P	ANKRD20A12P	TSS5666	1:142697420-142713605	-	-	0.0438892	0	0.119501	OK	0	0	0	OK	0.0434958	0	0.119501	OK	0.0221819	0	0.0597504	OK	0.0205568	0	0.0597504	OK	0.021151	0	0.0597504	OK	0.0414267	0	0.099584	OK	0.0679069	0	0.159334	OK	0.441456	0.0597504	0.816589	OK	0.430681	0.0597504	0.796672	OK	0.0979403
ANKRD20A19P	-	-	ANKRD20A19P	ANKRD20A19P	TSS15644,TSS398	13:24481422-24523454	-	-	0.0131407	0	0.0476623	OK	0.0135042	0	0.0529224	OK	0	0	0	OK	0	0	0	OK	0	0	0	OK	0	0	0	OK	0	0	0	OK	0	0	0	OK	0	0	0	OK	0.00763807	0	0.0389551	OK	0.00622215
ANKRD20A2	-	-	ANKRD20A2	ANKRD20A2	TSS5564	9:42368302-42411410	-	-	0	0	0	OK	0	0	0	OK	0	0	0	OK	0	0	0	OK	0	0	0	OK	0	0	0	OK	0	0	0	OK	0.0106533	0	0.0296795	OK	0	0	0	OK	0.011264	0	0.0395726	OK	0
ANKRD20A3	-	-	ANKRD20A3	ANKRD20A3	TSS16770	9:43089971-43133544	-	-	0.0181828	0	0.0525755	OK	0.0373845	0	0.0876259	OK	0.00899884	0	0.0262878	OK	0.0183615	0	0.0525755	OK	0.017036	0	0.0438129	OK	0.0350387	0	0.0876259	OK	0.00856416	0	0.0262878	OK	0.0187607	0	0.0525755	OK	0	0	0	OK	0	0	0	OK	0
ANKRD20A4	-	-	ANKRD20A4	ANKRD20A4	TSS4251	9:69381980-69425109	-	-	0.23706	0.0296289	0.444433	OK	0.169513	0.0197526	0.325917	OK	0.112235	0	0.227155	OK	0.12491	0.00987628	0.246907	OK	0.251074	0.0296289	0.464185	OK	0.178761	0.0197526	0.34567	OK	0.0679773	0	0.148144	OK	0.20205	0.0197526	0.385175	OK	0	0	0	OK	0.0112438	0	0.0395051	OK	0
ANKRD20A5P	-	-	ANKRD20A5P	ANKRD20A5P	TSS19319	18:14179095-14227049	-	-	0.916754	0.271732	1.55543	OK	1.14289	0.384173	1.90213	OK	0.77232	0.215512	1.33055	OK	0.906111	0.271732	1.54606	OK	0.968572	0.299843	1.63976	OK	0.808141	0.224882	1.38677	OK	0.321581	0.0468504	0.590315	OK	1.02637	0.327953	1.72409	OK	0.95172	0.299843	1.61165	OK	0.702203	0.178032	1.21811	OK	0.451102
ANKRD20A8P	-	-	ANKRD20A8P	ANKRD20A8P	TSS13664	2:95421070-95522820	-	-	0	0	0	OK	0.0101313	0	0.0397044	OK	0.0195125	0	0.0596653	OK	0.0497667	0	0.119307	OK	0.0277025	0	0.0695344	OK	0.0474823	0	0.119249	OK	0	0	0.0189291	OK	0.010169	0	0.0297981	OK	0.0594922	0	0.139066	OK	0.0537599	0	0.129096	OK	0.0263013
ANKRD20A9P	-	-	ANKRD20A9P	ANKRD20A9P	TSS16474	13:19408542-19446109	-	-	0.234068	0.0882462	0.378994	OK	0.290099	0.122606	0.456985	OK	0.217832	0.0780351	0.356732	OK	0.177631	0.0613122	0.295413	OK	0.1727	0.0575915	0.288887	OK	0.210387	0.0780301	0.344633	OK	0.133515	0.0418068	0.226686	OK	0.218726	0.0817422	0.356693	OK	0.215114	0.0798849	0.352051	OK	0.222263	0.0835982	0.362259	OK	0.10711
ANKRD22	-	-	ANKRD22	ANKRD22	TSS1396	10:90562486-90611732	-	-	0.424831	0.0637794	0.792687	OK	0.399566	0.04552	0.755632	OK	0.304193	0.0182385	0.583631	OK	0.40162	0.045588	0.756761	OK	0.398035	0.045551	0.756146	OK	0.609637	0.118476	1.09362	OK	0.578998	0.10949	1.04928	OK	0.326417	0.0273286	0.628559	OK	0.427399	0.0546603	0.801684	OK	0.571944	0.109292	1.02916	OK	0.393887
ANKRD23	-	-	ANKRD23	ANKRD23	TSS5760	2:97503650-97509758	-	-	6.18131	3.04031	9.30927	OK	5.92515	2.90578	8.90569	OK	4.56273	2.17934	6.9416	OK	5.60851	2.71745	8.43485	OK	5.7776	2.85197	8.69045	OK	5.15684	2.51566	7.80257	OK	3.54779	1.58742	5.50216	OK	5.29942	2.56947	8.03127	OK	3.74241	1.69504	5.79812	OK	4.49463	2.12553	6.87433	OK	2.39589
ANKRD24	-	-	ANKRD24	ANKRD24	TSS4614	19:4183350-4224811	-	-	1.59223	0.612563	2.57104	OK	1.51731	0.569424	2.45888	OK	2.31972	1.02669	3.61498	OK	1.15621	0.405499	1.91534	OK	1.24875	0.448637	2.05338	OK	1.42208	0.534914	2.30358	OK	1.63467	0.638446	2.63143	OK	1.45824	0.552169	2.36397	OK	1.1069	0.370989	1.84632	OK	1.2784	0.465893	2.09652	OK	1.94893
ANKRD26	-	-	ANKRD26	ANKRD26	TSS27120	10:27293044-27389427	-	-	1.94112	0.841525	3.05592	OK	1.99619	0.872689	3.1439	OK	1.46128	0.578969	2.34222	OK	1.54362	0.636787	2.45244	OK	1.60869	0.657498	2.56681	OK	1.51817	0.604937	2.43567	OK	0.815288	0.268409	1.3631	OK	2.00298	0.878257	3.14006	OK	1.84256	0.757279	2.92918	OK	1.99842	0.878189	3.13434	OK	1.07567
ANKRD26P1	-	-	ANKRD26P1	ANKRD26P1	TSS23039	16:46503248-46603009	-	-	0	0	0	OK	0	0	0	OK	0	0	0	OK	0	0	0	OK	0.00542704	0	0.0170186	OK	0.00558029	0	0.0170186	OK	0	0	0	OK	0.00597662	0	0.0170186	OK	0.0582744	0	0.11913	OK	0.0189596	0	0.0453828	OK	0.077194
ANKRD26P3	-	-	ANKRD26P3	ANKRD26P3	TSS4919	13:19836939-19919113	-	-	0	0	0	OK	0	0	0	OK	0	0	0	OK	0	0	0	OK	0	0	0	OK	0	0	0	OK	0	0	0	OK	0	0	0	OK	0.0292772	0	0.0745784	OK	0.0423302	0	0.102545	OK	0.034514
ANKRD27	-	-	ANKRD27	ANKRD27	TSS27187	19:33087906-33166102	-	-	9.29261	5.03122	13.5414	OK	9.0985	4.92981	13.2684	OK	9.70713	5.28083	14.1342	OK	8.74083	4.7114	12.7769	OK	9.40072	5.08582	13.6896	OK	8.70501	4.6958	12.7067	OK	9.76857	5.31203	14.2278	OK	9.62137	5.21842	14.0016	OK	9.24361	5.00001	13.4712	OK	9.16312	4.95321	13.3776	OK	8.31188
ANKRD28	-	-	ANKRD28	ANKRD28	TSS1737,TSS21650,TSS24271	3:15708742-15901053	-	-	8.03174	4.22848	11.8581	OK	8.44656	4.4316	12.4969	OK	8.18289	4.318	12.0416	OK	7.97771	4.14151	11.8134	OK	7.83742	4.12557	11.5471	OK	7.70395	3.95789	11.4581	OK	6.85143	3.59218	10.1277	OK	8.28716	4.36032	12.2617	OK	6.00028	3.0812	8.92211	OK	5.82434	3.00427	8.65019	OK	5.37584
ANKRD29	-	-	ANKRD29	ANKRD29	TSS14023	18:21179976-21242849	-	-	0.164069	0	0.320771	OK	0.0168556	0	0.0458244	OK	0.13001	0	0.259672	OK	0.0165773	0	0.0458244	OK	0.107593	0	0.229122	OK	0.110679	0	0.229122	OK	0.061892	0	0.137473	OK	0.0677024	0	0.152748	OK	0.0660167	0	0.152748	OK	0.0357866	0	0.0916488	OK	0.102352
ANKRD30A	-	-	ANKRD30A	ANKRD30A	TSS28522	10:37414784-37521495	-	-	0	0	0	OK	0	0	0	OK	0	0	0	OK	0	0	0	OK	0	0	0	OK	0	0	0	OK	0	0	0	OK	0	0	0	OK	0	0	0	OK	0	0	0	OK	0
ANKRD30B	-	-	ANKRD30B	ANKRD30B	TSS18008	18:14748238-14852737	-	-	0	0	0	OK	0	0	0	OK	0	0	0	OK	0	0	0	OK	0	0	0	OK	0	0	0	OK	0	0	0	OK	0	0	0	OK	0	0	0	OK	0.00846119	0	0.0312588	OK	0
ANKRD30BL	-	-	ANKRD30BL	ANKRD30BL	TSS14821,TSS3101	2:132905163-133015542	-	-	0	0	0	OK	0.0282642	0	0.110767	OK	0	0	0	OK	0	0	0	OK	0	0	0	OK	0	0	0	OK	0	0	0	OK	0	0	0	OK	0	0	0	OK	0	0	0	OK	0
ANKRD30BP2	-	-	ANKRD30BP2	ANKRD30BP2	TSS976	21:14410486-14490572	-	-	0	0	0	OK	0	0	0	OK	0	0	0	OK	0	0	0	OK	0	0	0	OK	0	0	0	OK	0	0	0	OK	0	0	0	OK	0	0	0	OK	0	0	0	OK	0
ANKRD31	-	-	ANKRD31	ANKRD31	TSS20165	5:74364121-74532703	-	-	0.164586	0.0230185	0.31075	OK	0.126934	0.0115092	0.247449	OK	0.0988795	0.00575462	0.195657	OK	0.124622	0.0115092	0.241694	OK	0.148704	0.0172639	0.281976	OK	0.107599	0.00575462	0.212921	OK	0.0719474	0	0.143866	OK	0.121306	0.0115092	0.235939	OK	0.0768809	0	0.155375	OK	0.102618	0.00575462	0.201412	OK	0.0731187
ANKRD32	-	-	ANKRD32	ANKRD32	TSS16790	5:93954390-94031573	-	-	2.34822	1.02027	3.67117	OK	2.19979	0.938288	3.45254	OK	2.4931	1.11137	3.88069	OK	2.21837	0.956508	3.47987	OK	2.45737	1.08404	3.83514	OK	2.20782	0.947398	3.46165	OK	2.31029	1.00206	3.61651	OK	2.4326	1.07493	3.7987	OK	2.70533	1.22069	4.1813	OK	2.59275	1.15692	4.03555	OK	2.4086
ANKRD33	-	-	ANKRD33	ANKRD33	TSS22155	12:52281792-52285505	-	-	0	0	0	OK	0	0	0	OK	0	0	0	OK	0	0	0	OK	0	0	0	OK	0	0	0	OK	0.020258	0	0.0847123	OK	0	0	0	OK	0	0	0	OK	0	0	0	OK	0.0191563
ANKRD33B	-	-	ANKRD33B	ANKRD33B	TSS19789	5:10564434-10657928	-	-	0.748676	0.282851	1.21328	OK	0.831928	0.327512	1.3361	OK	0.621571	0.223304	1.01975	OK	0.858262	0.346121	1.37704	OK	0.733232	0.27913	1.19095	OK	0.728504	0.275408	1.18351	OK	0.541783	0.186086	0.896937	OK	0.962786	0.398225	1.52963	OK	0.68513	0.253078	1.12024	OK	0.685596	0.253078	1.12024	OK	0.514474
ANKRD34A	-	-	ANKRD34A	ANKRD34A	TSS3232	1:145470507-145475647	-	-	0.881951	0.259646	1.50979	OK	0.83447	0.240413	1.43286	OK	1.00202	0.307729	1.70213	OK	0.921044	0.269263	1.56749	OK	0.98594	0.307729	1.67328	OK	0.878759	0.25003	1.50018	OK	0.679846	0.173097	1.18283	OK	0.796215	0.22118	1.36555	OK	0.77636	0.211564	1.34631	OK	0.841862	0.25003	1.44248	OK	0.820218
ANKRD34B	-	-	ANKRD34B	ANKRD34B	TSS21745	5:79852573-79866304	-	-	0.311491	0.0441358	0.573766	OK	0.291962	0.0441358	0.538457	OK	0.235775	0.0353087	0.432531	OK	0.40707	0.0794445	0.741482	OK	0.291844	0.0441358	0.538457	OK	0.388398	0.0794445	0.706173	OK	0.198497	0.0176543	0.379568	OK	0.349748	0.0617901	0.644383	OK	0.29494	0.0441358	0.547284	OK	0.259864	0.0353087	0.485494	OK	0.268877
ANKRD34C	-	-	ANKRD34C	ANKRD34C	TSS9139	15:79484048-79590581	-	-	0	0	0	OK	0	0	0	OK	0	0	0	OK	0	0	0	OK	0	0	0	OK	0	0	0	OK	0	0	0	OK	0	0	0	OK	0	0	0	OK	0	0	0	OK	0
ANKRD35	-	-	ANKRD35	ANKRD35	TSS4630	1:145549208-145568526	-	-	0.291725	0.0413142	0.537084	OK	0.211007	0.0206571	0.402813	OK	0.213927	0.0206571	0.413142	OK	0.283718	0.0413142	0.526756	OK	0.283441	0.0413142	0.526756	OK	0.301915	0.0413142	0.557741	OK	0.203615	0.0206571	0.392485	OK	0.211804	0.0206571	0.402813	OK	0.239132	0.0309856	0.454456	OK	0.412526	0.0722998	0.753984	OK	0.442227
ANKRD36	-	-	ANKRD36	ANKRD36	TSS10076	2:97779232-97930258	-	-	4.86191	2.53766	7.18634	OK	5.7903	3.08619	8.49949	OK	2.6012	1.26883	3.93392	OK	3.78404	1.93926	5.62939	OK	4.07873	2.08886	6.06711	OK	3.06644	1.54033	4.59881	OK	0.974049	0.360148	1.58465	OK	4.64929	2.41576	6.88714	OK	4.32278	2.22738	6.42172	OK	4.16993	2.14427	6.20009	OK	1.19543
ANKRD36B	-	-	ANKRD36B	ANKRD36B	TSS23893	2:98121260-98206428	-	-	3.88919	1.98452	5.79108	OK	4.43213	2.27465	6.58605	OK	3.12098	1.56092	4.68277	OK	3.16631	1.58994	4.7466	OK	3.53295	1.76982	5.29785	OK	3.0901	1.54352	4.64215	OK	2.60683	1.27079	3.94003	OK	3.64602	1.83945	5.45453	OK	3.3701	1.68858	5.05994	OK	3.44141	1.7292	5.15279	OK	1.75944
ANKRD36BP1	-	-	ANKRD36BP1	ANKRD36BP1	TSS20867	1:168214802-168216668	-	-	7.79886	3.85323	11.7272	OK	9.22219	4.63504	13.8121	OK	3.5915	1.47056	5.69608	OK	5.78306	2.68051	8.87918	OK	7.76361	3.83461	11.69	OK	6.33898	3.03418	9.64238	OK	0.960766	0.223376	1.69393	OK	8.17075	4.0766	12.2484	OK	10.4049	5.26794	15.5246	OK	9.96931	5.00733	14.9289	OK	1.48975
ANKRD36BP2	-	-	ANKRD36BP2	ANKRD36BP2	TSS22897	2:89065418-89106110	-	-	2.5447	0.902987	4.17381	OK	2.79472	1.02338	4.55507	OK	3.59649	1.44478	5.73898	OK	2.48278	0.88292	4.09354	OK	2.3423	0.822721	3.87281	OK	2.26073	0.762522	3.75241	OK	2.90327	1.08358	4.7156	OK	3.08131	1.18392	4.97646	OK	2.18118	0.742456	3.63201	OK	2.36437	0.822721	3.89288	OK	2.48883
ANKRD37	-	-	ANKRD37	ANKRD37	TSS16693	4:186317839-186347139	-	-	1.90366	0	4.64867	OK	1.81134	0	4.46273	OK	2.70122	0	5.76436	OK	1.83588	0	4.49992	OK	1.95246	0	4.57429	OK	1.66109	0	4.05364	OK	2.14691	0	4.98338	OK	2.19622	0	4.94619	OK	1.91405	0	4.53711	OK	2.1228	0	4.87181	OK	2.48467
ANKRD39	-	-	ANKRD39	ANKRD39	TSS10965	2:97513721-97523756	-	-	14.8508	6.67682	22.9636	OK	12.201	5.28742	19.1042	OK	12.8683	5.55758	20.1076	OK	15.0886	6.7926	23.2724	OK	13.329	5.86634	20.7637	OK	14.4606	6.48385	22.3847	OK	11.6904	5.01726	18.3323	OK	12.424	5.36461	19.4129	OK	10.7812	4.51554	16.9815	OK	10.9546	4.66991	17.2517	OK	10.6233
ANKRD40	-	-	ANKRD40	ANKRD40	TSS19814	17:48770550-48785270	-	-	11.29	6.1738	16.4135	OK	11.2078	6.11547	16.2885	OK	11.149	6.07382	16.2135	OK	11.6793	6.42375	16.9467	OK	11.6528	6.39042	16.9217	OK	11.5677	6.31543	16.8134	OK	11.6256	6.35709	16.88	OK	10.8658	5.91551	15.7969	OK	12.0786	6.62371	17.5466	OK	11.922	6.5154	17.3133	OK	11.1436
ANKRD42	-	-	ANKRD42	ANKRD42	TSS1035	11:82905290-82960013	-	-	1.44284	0.460963	2.41327	OK	1.28982	0.406732	2.18279	OK	1.08595	0.311828	1.87097	OK	1.63252	0.569424	2.69799	OK	1.52746	0.515194	2.53529	OK	1.33477	0.420289	2.25058	OK	0.829779	0.216924	1.45068	OK	1.41409	0.447405	2.3726	OK	2.0175	0.759233	3.26741	OK	2.25038	0.881252	3.60635	OK	1.32368
ANKRD44	-	-	ANKRD44	ANKRD44	TSS21928	2:197851385-198175521	-	-	40.6992	20.4426	60.947	OK	41.4002	21.0809	61.7273	OK	35.6074	18.525	52.6681	OK	37.3689	19.0681	55.6711	OK	38.5558	19.382	57.732	OK	35.738	18.6174	52.8812	OK	34.5986	17.9921	51.2501	OK	41.8088	21.1542	62.4611	OK	39.9644	20.4105	59.5156	OK	39.1772	20.1675	58.1932	OK	28.9675
ANKRD45	-	-	ANKRD45	ANKRD45	TSS1773	1:173577474-173639001	-	-	0	0	0	OK	0.0141793	0	0.0416761	OK	0.0136643	0	0.0417826	OK	0	0	0	OK	0	0	0	OK	0	0	0	OK	0	0	0	OK	0.0284714	0	0.0834298	OK	0.013881	0	0.0417184	OK	0.0150505	0	0.0556021	OK	0
ANKRD46	-	-	ANKRD46	ANKRD46	TSS19585,TSS20251	8:101521979-101572014	-	-	3.67212	1.37749	5.96174	OK	4.16088	1.52725	6.79123	OK	4.38365	1.69219	7.07672	OK	3.9298	1.45921	6.40328	OK	3.99308	1.54956	6.44049	OK	3.67896	1.33287	6.02686	OK	4.4455	1.81957	7.08792	OK	3.98483	1.44897	6.53232	OK	3.19593	1.11198	5.28766	OK	3.4293	1.29484	5.56851	OK	3.1753
ANKRD49	-	-	ANKRD49	ANKRD49	TSS1388	11:94227152-94232744	-	-	18.1722	9.64554	26.6392	OK	18.2954	9.73671	26.8033	OK	20.6091	11.0131	30.213	OK	17.9837	9.53614	26.3475	OK	18.31	9.73671	26.8398	OK	19.9887	10.7031	29.2284	OK	17.2035	9.06207	25.217	OK	17.6161	9.31734	25.8916	OK	17.4381	9.1897	25.6364	OK	16.1258	8.46036	23.7765	OK	17.3832
ANKRD5	-	-	ANKRD5	ANKRD5	TSS6341	20:10004459-10288066	-	-	1.53541	0.570433	2.50149	OK	1.79338	0.672852	2.91979	OK	1.52221	0.563668	2.48568	OK	1.90637	0.743527	3.06655	OK	1.88905	0.744455	3.03291	OK	1.46453	0.531615	2.39954	OK	1.36161	0.460785	2.25587	OK	1.91673	0.778942	3.05395	OK	1.27974	0.431672	2.13145	OK	1.40899	0.496664	2.32117	OK	1.22809
ANKRD50	-	-	ANKRD50	ANKRD50	TSS25333	4:125585202-125633887	-	-	1.5383	0.688716	2.39238	OK	1.63965	0.744836	2.53647	OK	0.897324	0.342475	1.45451	OK	1.50442	0.66878	2.34073	OK	1.52375	0.680622	2.36808	OK	1.23177	0.519612	1.94552	OK	0.883081	0.308791	1.45954	OK	1.69869	0.7692	2.6338	OK	3.30448	1.67204	4.93347	OK	3.20024	1.61879	4.79195	OK	1.6089
ANKRD52	-	-	ANKRD52	ANKRD52	TSS24840	12:56623819-56652143	-	-	15.3236	8.31285	22.3546	OK	15.9857	8.6496	23.3371	OK	11.5792	6.16947	16.9763	OK	14.5948	7.93856	21.2146	OK	14.6131	7.91109	21.3215	OK	13.7958	7.48236	20.1127	OK	10.2786	5.52355	15.0299	OK	15.4895	8.40629	22.5778	OK	15.1232	8.17719	22.0747	OK	15.1164	8.09024	22.1458	OK	8.03793
ANKRD53	-	-	ANKRD53	ANKRD53	TSS11866	2:71205574-71212629	-	-	0.17047	0	0.381856	OK	0.155637	0	0.360908	OK	0.157858	0	0.357544	OK	0.114849	0	0.285555	OK	0.159695	0	0.362667	OK	0.164289	0	0.362943	OK	0.214437	0	0.459579	OK	0.0976914	0	0.246859	OK	0.231599	0	0.499575	OK	0.270494	0	0.570647	OK	0.135137
ANKRD54	-	-	ANKRD54	ANKRD54	TSS21770	22:38226861-38240378	-	-	7.77423	3.35762	12.2058	OK	8.02216	3.54997	12.5248	OK	10.8538	5.22334	16.4748	OK	8.09085	3.58105	12.6389	OK	7.95101	3.50041	12.4308	OK	9.18025	4.2436	14.1373	OK	11.4492	5.51925	17.3895	OK	7.39145	3.08621	11.6992	OK	7.36763	3.21383	11.5142	OK	7.69026	3.49725	11.8979	OK	12.0548
ANKRD55	-	-	ANKRD55	ANKRD55	TSS875	5:55395506-55529186	-	-	4.08838	1.87568	6.29396	OK	3.78983	1.68117	5.89104	OK	4.81181	2.32029	7.29433	OK	3.87594	1.75064	5.9883	OK	3.39999	1.48665	5.30749	OK	3.82559	1.72285	5.91883	OK	4.16196	1.93126	6.40511	OK	3.98855	1.82011	6.15502	OK	1.93715	0.708592	3.15393	OK	1.9872	0.73638	3.23729	OK	2.81058
ANKRD6	-	-	ANKRD6	ANKRD6	TSS26731,TSS3723,TSS6590	6:90142896-90348474	-	-	1.36981	0.105401	2.67486	OK	1.16964	0.0194593	2.40638	OK	1.17217	0.0390097	2.50417	OK	1.16954	0.0331135	2.48866	OK	1.2308	0.0259458	2.47133	OK	1.04365	0.0129729	2.24023	OK	0.815914	0.00648644	1.85033	OK	1.11285	0.0194593	2.39887	OK	1.10199	0.0389186	2.32871	OK	0.893465	0.0132323	1.98115	OK	0.951751
ANKRD60	-	-	ANKRD60	ANKRD60	TSS8024	20:56793550-56804039	-	-	0	0	0	OK	0	0	0	OK	0	0	0	OK	0	0	0	OK	0	0	0	OK	0	0	0	OK	0	0	0	OK	0	0	0	OK	0	0	0	OK	0	0	0	OK	0
ANKRD62P1-PARP4P3	-	-	ANKRD62P1-PARP4P3	ANKRD62P1-PARP4P3	TSS28391	22:17134597-17156430	-	-	0.0757191	0	0.180558	OK	0.0518189	0	0.135419	OK	0	0	0	OK	0	0	0	OK	0	0	0	OK	0	0	0	OK	0.0238358	0	0.0677093	OK	0.0260326	0	0.0677093	OK	0.0253858	0	0.0677093	OK	0	0	0	OK	0.0451012
ANKRD63	-	-	ANKRD63	ANKRD63	TSS1799	15:40573644-40574787	-	-	0	0	0	OK	0.0364614	0	0.0911677	OK	0.0352788	0	0.0911677	OK	0	0	0	OK	0	0	0	OK	0	0	0	OK	0.0672562	0	0.151946	OK	0.10998	0	0.243114	OK	0.107254	0	0.243114	OK	0.0387389	0	0.121557	OK	0
ANKRD65	-	-	ANKRD65	ANKRD65	TSS25606	1:1353799-1356824	-	-	0.165393	0	0.385101	OK	0.0485047	0	0.165774	OK	0.140513	0	0.334225	OK	0.103521	0	0.275721	OK	0.0885216	0	0.238114	OK	0.0455339	0	0.158689	OK	0.111236	0	0.273582	OK	0.121847	0	0.306885	OK	0.071284	0	0.213988	OK	0.0772688	0	0.214146	OK	0.148139
ANKRD7	-	-	ANKRD7	ANKRD7	TSS14791	7:117864711-117882785	-	-	0	0	0	OK	0	0	0	OK	0.0288562	0	0.0767339	OK	0.0588557	0	0.153468	OK	0.0272543	0	0.0767339	OK	0.0561004	0	0.153468	OK	0.0274953	0	0.0767339	OK	0	0	0	OK	0.0585278	0	0.153468	OK	0.0317152	0	0.102312	OK	0.052052
ANKRD9	-	-	ANKRD9	ANKRD9	TSS3212	14:102973197-102976128	-	-	2.70495	0.961298	4.44333	OK	2.97199	1.08947	4.87058	OK	5.66807	2.52074	8.82258	OK	2.85451	1.04675	4.67832	OK	2.44491	0.833125	4.03745	OK	2.8817	1.04675	4.72104	OK	3.33798	1.28173	5.38327	OK	2.39844	0.811763	3.97336	OK	1.86151	0.555416	3.1616	OK	1.91429	0.598141	3.24705	OK	3.15738
ANKS1A	-	-	ANKS1A	ANKS1A	TSS15874	6:34857037-35059190	-	-	4.68023	2.43926	6.92401	OK	4.48015	2.32441	6.63961	OK	4.07904	2.0947	6.0544	OK	4.77001	2.48849	7.0498	OK	4.73543	2.47208	6.99511	OK	4.28331	2.20409	6.36068	OK	4.24358	2.19315	6.30052	OK	4.95596	2.5924	7.31779	OK	5.92105	3.16667	8.66321	OK	5.84321	3.12291	8.55383	OK	4.44555
ANKS1B	-	-	ANKS1B	ANKS1B	TSS13631,TSS17680,TSS18715,TSS20746,TSS21290	12:99039077-100378432	-	-	3.49276	0	8.62742	OK	3.59425	0	8.76601	OK	6.72858	0.779586	12.6686	OK	3.68177	0.0173241	8.91165	OK	3.73031	0	9.17452	OK	4.47172	0.0669089	9.72704	OK	11.1363	3.0144	19.2527	OK	4.12705	0	9.92673	OK	5.76643	0	14.1121	OK	5.73047	0	13.8527	OK	13.0835
ANKS3	-	-	ANKS3	ANKS3	TSS21456,TSS834	16:4746510-4799397	-	-	8.7717	4.42759	13.1147	OK	8.44535	4.2493	12.625	OK	12.9295	6.88431	18.9519	OK	8.60194	4.37435	12.8278	OK	9.16074	4.6643	13.6493	OK	8.51294	4.30108	12.7189	OK	14.2682	7.52632	21.0146	OK	7.67936	3.78196	11.5733	OK	6.73588	3.20083	10.2542	OK	7.50449	3.71823	11.2836	OK	12.6753
ANKS4B	-	-	ANKS4B	ANKS4B	TSS26008	16:21245015-21263750	-	-	0	0	0	OK	0	0	0	OK	0	0	0	OK	0	0	0	OK	0	0	0	OK	0.0243055	0	0.0717169	OK	0	0	0	OK	0	0	0	OK	0	0	0	OK	0	0	0	OK	0
ANKS6	-	-	ANKS6	ANKS6	TSS8296	9:101494290-101558794	-	-	3.32568	1.68644	4.95727	OK	3.28291	1.67186	4.89409	OK	3.08515	1.5455	4.62192	OK	3.11286	1.5698	4.65594	OK	3.42168	1.7399	5.09335	OK	2.93261	1.45316	4.41294	OK	2.90284	1.44344	4.35948	OK	3.11553	1.56494	4.67052	OK	2.12294	1.03033	3.2125	OK	2.15681	1.04491	3.26596	OK	1.80408
ANKUB1	-	-	ANKUB1	ANKUB1	TSS4310	3:149478886-149510610	-	-	0.0149674	0	0.0420859	OK	0	0	0	OK	0.0148233	0	0.0420859	OK	0.0151212	0	0.0420859	OK	0	0	0	OK	0	0	0	OK	0.0141122	0	0.0420859	OK	0	0	0	OK	0	0	0	OK	0.0163244	0	0.0561145	OK	0.0133334
ANKZF1	-	-	ANKZF1	ANKZF1	TSS13284,TSS9528	2:220094478-220101391	-	-	57.5283	31.1891	83.8702	OK	55.6266	29.545	81.7113	OK	64.1519	34.101	94.3458	OK	53.3874	28.3573	78.4577	OK	54.197	28.956	79.3913	OK	59.0962	32.0476	86.3733	OK	62.7537	33.2684	92.2286	OK	54.3424	29.0899	79.6182	OK	48.4988	26.4359	70.6303	OK	50.7842	27.3195	74.2519	OK	54.5025
ANLN	-	-	ANLN	ANLN	TSS1953	7:36363758-36493400	-	-	0.179933	0	0.408089	OK	0.161874	0	0.362503	OK	0.304207	0.00756262	0.650385	OK	0.211958	0	0.461251	OK	0.189659	0	0.438271	OK	0.166135	0	0.362817	OK	0.162394	0	0.363168	OK	0.270748	0.00755596	0.566697	OK	0.286621	0.0151126	0.559166	OK	0.22085	0	0.453279	OK	0.233256
ANO1	-	-	ANO1	ANO1	TSS27688,TSS7580	11:69924407-70035651	-	-	0	0	0	OK	0	0	0	OK	0	0	0	OK	0	0	0	OK	0.00943908	0	0.0379586	OK	0	0	0	OK	0	0	0	OK	0	0	0	OK	0	0	0	OK	0	0	0	OK	0
ANO1-AS2	-	-	ANO1-AS2	ANO1-AS2	TSS8074	11:69918539-69921541	-	-	0	0	0	OK	0	0	0	OK	0	0	0	OK	0	0	0	OK	0	0	0	OK	0	0	0	OK	0	0	0	OK	0	0	0	OK	0	0	0	OK	0	0	0	OK	0
ANO10	-	-	ANO10	ANO10	TSS21027	3:43407817-43663560	-	-	5.30431	2.28159	8.32833	OK	4.49477	1.88051	7.10678	OK	4.19056	1.68224	6.70106	OK	5.42686	2.38822	8.46158	OK	5.19826	2.23806	8.16951	OK	4.72942	2.01561	7.45189	OK	5.76861	2.52762	9.05374	OK	4.78176	2.00519	7.5489	OK	6.21241	2.79108	9.63925	OK	6.16104	2.78841	9.54239	OK	6.38786
ANO2	-	-	ANO2	ANO2	TSS27879	12:5671816-6055398	-	-	0	0	0	OK	0.00999707	0	0.0280346	OK	0.00962673	0	0.0280346	OK	0	0	0	OK	0.00911168	0	0.0280346	OK	0.00937046	0	0.0280346	OK	0.0183241	0	0.0467244	OK	0.0100341	0	0.0280346	OK	0.0195677	0	0.0560692	OK	0	0	0	OK	0
ANO3	-	-	ANO3	ANO3	TSS27746	11:26353677-26684836	-	-	0	0	0	OK	0	0	0	OK	0	0	0	OK	0	0	0	OK	0	0	0	OK	0	0	0	OK	0	0	0	OK	0	0	0	OK	0	0	0	OK	0	0	0	OK	0
ANO4	-	-	ANO4	ANO4	TSS6987	12:101188373-101522419	-	-	0	0	0	OK	0	0	0	OK	0	0	0	OK	0	0	0	OK	0	0	0	OK	0	0	0	OK	0	0	0	OK	0	0	0	OK	0	0	0	OK	0	0	0	OK	0
ANO5	-	-	ANO5	ANO5	TSS28925	11:22214721-22304913	-	-	0.191312	0.0214272	0.364262	OK	0.240403	0.0321156	0.449653	OK	0.147196	0.0107141	0.284037	OK	0.171677	0.0160769	0.332255	OK	0.159301	0.0107078	0.310597	OK	0.214933	0.0267753	0.406985	OK	0.140054	0.0107175	0.273375	OK	0.15895	0.0107074	0.305168	OK	0.395653	0.0803452	0.712394	OK	0.371023	0.0695994	0.674639	OK	0.226504
ANO6	-	-	ANO6	ANO6	TSS10893,TSS13553	12:45566816-45834187	-	-	14.3817	7.37796	21.4069	OK	14.0571	7.25259	20.8516	OK	8.45774	4.11236	12.789	OK	13.6973	7.14971	20.2485	OK	14.8012	7.73318	21.8815	OK	12.6607	6.60068	18.7156	OK	9.06342	4.47004	13.6419	OK	15.5793	8.07919	23.117	OK	19.8184	10.3916	29.2499	OK	18.9918	9.8625	28.1241	OK	9.53798
ANO7	-	-	ANO7	ANO7	TSS14631	2:242127923-242164791	-	-	0.0261431	0	0.125737	OK	0.0179176	0	0.113078	OK	0.0345012	0	0.134535	OK	0.0351989	0	0.139498	OK	0.0163295	0	0.109249	OK	0.0251889	0	0.121899	OK	0.032834	0	0.134545	OK	0.0179827	0	0.113098	OK	0.0350683	0	0.135597	OK	0.0508474	0	0.140491	OK	0.0432066
ANO8	-	-	ANO8	ANO8	TSS27416	19:17420336-17445638	-	-	14.0581	5.45698	22.6661	OK	14.2744	5.56617	22.9539	OK	13.7429	4.95467	22.5625	OK	13.4348	4.91014	21.9733	OK	14.0073	5.11584	22.8991	OK	14.0123	4.96043	23.038	OK	5.83361	1.06664	10.7188	OK	13.3789	5.12422	21.6841	OK	13.3676	5.26417	21.4932	OK	14.7417	5.92615	23.5911	OK	11.3993
ANO9	-	-	ANO9	ANO9	TSS9842	11:417929-442011	-	-	36.9558	20.7322	53.1595	OK	36.3531	20.3818	52.3138	OK	45.8256	25.6495	65.9298	OK	36.1825	20.2731	52.0963	OK	33.1889	18.63	47.7348	OK	37.1841	20.8772	53.4736	OK	44.1387	24.7433	63.5256	OK	34.7316	19.4757	49.9578	OK	21.2898	11.7917	30.7842	OK	23.7382	13.1932	34.2516	OK	28.1533
ANP32A	-	-	ANP32A	ANP32A	TSS1223	15:69070873-69113261	-	-	59.1278	33.3269	84.9435	OK	58.5443	32.8904	84.1832	OK	66.1188	37.4945	94.7853	OK	64.0166	35.7909	91.9975	OK	66.4725	37.4805	95.4752	OK	63.1765	35.6923	90.6599	OK	79.0844	45.1821	112.948	OK	62.1615	35.1291	89.1674	OK	65.9037	36.2837	95.5737	OK	63.5707	35.1714	91.8848	OK	81.6006
ANP32A-IT1	-	-	ANP32A-IT1	ANP32A-IT1	TSS16903	15:69070873-69113261	-	-	1.88526	0	6.18177	OK	2.23409	0	6.96854	OK	0.494053	0	2.88714	OK	1.46726	0	5.73945	OK	1.72474	0	6.31493	OK	1.36777	0	5.56856	OK	0.0417995	0	0.0783852	OK	1.61328	0	5.87852	OK	3.68163	0	10.4502	OK	3.73808	0	10.2121	OK	0.128286
ANP32AP1	-	-	ANP32AP1	ANP32AP1	TSS18559	15:35529526-35530264	-	-	0.0610685	0	0.141199	OK	0.0624893	0	0.141199	OK	0.121497	0	0.282397	OK	0	0	0	OK	0.057175	0	0.141199	OK	0	0	0	OK	0	0	0	OK	0	0	0	OK	0	0	0	OK	0	0	0	OK	0
ANP32B	-	-	ANP32B	ANP32B	TSS6013	9:100745488-100778225	-	-	123.294	67.515	179.045	OK	120.159	65.9254	174.19	OK	154.704	83.6473	224.799	OK	133.842	73.0786	194.167	OK	134.727	73.6801	195.564	OK	129.45	70.6942	187.981	OK	216.591	115.89	316.975	OK	125.496	68.632	182.374	OK	109.385	60.1685	158.144	OK	102.167	56.3878	147.747	OK	162.251
ANP32C	-	-	ANP32C	ANP32C	TSS9514	4:164445449-165304407	-	-	0	0	0.0985387	OK	0	0	0.0985387	OK	0	0	0.0985387	OK	0	0	0.0985387	OK	0	0	0.0985387	OK	0	0	0.0985387	OK	0	0	0.0985387	OK	0	0	0.0985387	OK	0	0	0.0492693	OK	0	0	0.0492693	OK	0
ANP32D	-	-	ANP32D	ANP32D	TSS26312	12:48866447-48866843	-	-	0	0	0	OK	0	0	0	OK	0	0	0	OK	0	0	0	OK	0	0	0	OK	0	0	0	OK	0	0	0	OK	0	0	0	OK	0	0	0	OK	0	0	0	OK	0
ANP32E	-	-	ANP32E	ANP32E	TSS2011,TSS21148	1:150190716-150208504	-	-	21.4912	11.6054	31.3934	OK	20.6141	10.995	30.2395	OK	22.5141	11.9476	33.0879	OK	22.4561	11.9474	32.9577	OK	23.3118	12.3805	34.3107	OK	20.9668	11.1567	30.7936	OK	23.7215	12.5597	34.9075	OK	23.5005	12.7302	34.375	OK	19.6734	10.4634	28.8827	OK	19.0475	10.2978	27.8474	OK	24.0826
ANPEP	-	-	ANPEP	ANPEP	TSS12153	15:90328125-90358072	-	-	50.7229	28.2352	73.2002	OK	48.5024	27.0742	70.0979	OK	37.6504	21.1359	54.1484	OK	51.3746	28.5778	74.1899	OK	52.6124	29.2344	76.0456	OK	48.0898	26.8077	69.3746	OK	45.5366	25.4469	65.6156	OK	53.2952	29.596	76.9782	OK	85.9721	46.2688	125.702	OK	90.7819	48.6764	132.859	OK	74.915
ANTXR1	-	-	ANTXR1	ANTXR1	TSS5191	2:69240275-69476459	-	-	0	0	0	OK	0.0243233	0	0.0904585	OK	0.0216665	0	0.08086	OK	0.0243314	0	0.096341	OK	0	0	0	OK	0.0210847	0	0.0804174	OK	0.00567293	0	0.0636559	OK	0.024582	0	0.100975	OK	0.0181853	0	0.0849464	OK	0.00657397	0	0.0667239	OK	0
ANTXR2	-	-	ANTXR2	ANTXR2	TSS21190	4:80822770-80994477	-	-	13.4685	5.80281	21.1343	OK	14.9117	6.40035	23.4394	OK	6.20101	3.11222	9.2996	OK	14.638	6.24346	23.0417	OK	16.3569	6.99919	25.7096	OK	12.2752	5.31108	19.2579	OK	6.19864	3.17622	9.21848	OK	14.257	6.14309	22.3723	OK	17.1065	7.18593	27.0294	OK	17.0421	7.116	26.9756	OK	6.77951
ANTXRL	-	-	ANTXRL	ANTXRL	TSS6452	10:47658232-47680921	-	-	0	0	0	OK	0	0	0	OK	0	0	0	OK	0.0158591	0	0.0439868	OK	0	0	0	OK	0.0302535	0	0.0879736	OK	0	0	0	OK	0.0161934	0	0.0439868	OK	0	0	0	OK	0.0171195	0	0.058649	OK	0
ANXA1	-	-	ANXA1	ANXA1	TSS13064	9:75766780-75785307	-	-	307.278	160.789	452.199	OK	308.915	161.881	455.973	OK	261.98	138.542	384.765	OK	332.646	172.93	490.36	OK	309.843	162.08	456.395	OK	309.931	161.955	455.998	OK	287.713	151.105	424.019	OK	328.949	171.639	486.015	OK	476.179	238.427	713.766	OK	451.705	229.315	674.612	OK	373.776
ANXA10	-	-	ANXA10	ANXA10	TSS24788	4:169013687-169108893	-	-	0	0	0	OK	0	0	0	OK	0	0	0	OK	0	0	0	OK	0	0	0	OK	0	0	0	OK	0	0	0	OK	0	0	0	OK	0	0	0	OK	0	0	0	OK	0
ANXA11	-	-	ANXA11	ANXA11	TSS8259	10:81914879-81965328	-	-	106.352	55.0379	157.667	OK	104.755	53.9924	155.544	OK	102.889	52.5364	153.219	OK	112.622	57.5148	167.667	OK	114.473	58.1884	170.954	OK	106.949	54.8513	159.144	OK	123.817	62.7775	185.207	OK	103.391	53.2811	153.528	OK	97.9442	50.0597	145.815	OK	100.222	51.561	148.909	OK	118.474
ANXA13	-	-	ANXA13	ANXA13	TSS8972	8:124693033-124749647	-	-	0	0	0	OK	0	0	0	OK	0	0	0	OK	0	0	0	OK	0	0	0	OK	0	0	0	OK	0	0	0	OK	0	0	0	OK	0	0	0	OK	0	0	0	OK	0
ANXA2	-	-	ANXA2	ANXA2	TSS8064	15:60639349-60690185	-	-	163.507	85.0828	241.735	OK	160.501	84.7658	236.233	OK	156.985	84.2943	230.025	OK	180.384	94.786	265.91	OK	168.09	89.7676	246.499	OK	176.254	92.573	259.877	OK	233.276	117.006	349.583	OK	174.94	91.0196	258.853	OK	270.989	134.597	407.135	OK	249.384	128.181	370.528	OK	298.881
ANXA2P1	-	-	ANXA2P1	ANXA2P1	TSS8550	4:154074269-154260474	-	-	0.058941	0	0.356479	OK	0	0	0.0517273	OK	0.0292274	0	0.208533	OK	0	0	0.0517273	OK	0	0	0.0517273	OK	0.0284103	0	0.178377	OK	0	0	0.0517273	OK	0.0303935	0	0.178125	OK	0	0	0.0517273	OK	0	0	0.0517273	OK	0.0263627
ANXA2P2	-	-	ANXA2P2	ANXA2P2	TSS5229	9:33624222-33625532	-	-	0.363917	0.0265152	0.689395	OK	0.466756	0.0530304	0.875001	OK	0.511338	0.0795456	0.954547	OK	0.214717	0	0.424243	OK	0.624913	0.106061	1.14015	OK	0.467777	0.0530304	0.875001	OK	0.515921	0.0795456	0.954547	OK	0.50041	0.0795456	0.928031	OK	0.670989	0.106061	1.2197	OK	0.429691	0.0530304	0.795456	OK	0.786917
ANXA2P3	-	-	ANXA2P3	ANXA2P3	TSS15970	10:66585284-66586634	-	-	0	0	0	OK	0	0	0	OK	0	0	0	OK	0	0	0	OK	0	0	0	OK	0	0	0	OK	0	0	0	OK	0	0	0	OK	0	0	0	OK	0	0	0	OK	0
ANXA2R	-	-	ANXA2R	ANXA2R	TSS24586	5:43039181-43040447	-	-	20.6324	10.5083	30.6743	OK	20.9091	10.7003	31.0858	OK	27.6952	14.3768	40.963	OK	23.1046	11.8252	34.3508	OK	22.7231	11.6332	33.6649	OK	22.6894	11.6332	33.5551	OK	38.2922	20.0562	56.3002	OK	22.2212	11.3862	32.9515	OK	17.7991	8.91693	26.6685	OK	18.2228	9.16387	27.2721	OK	27.5886
ANXA3	-	-	ANXA3	ANXA3	TSS20905	4:79472741-79531605	-	-	0.381746	0.0429356	0.708437	OK	0.440914	0.0644034	0.815776	OK	0.283795	0.0214678	0.536695	OK	0.361809	0.0429356	0.686969	OK	0.223496	0	0.429356	OK	0.298966	0.0214678	0.558163	OK	0.247798	0.0214678	0.493759	OK	0.39375	0.0429356	0.729905	OK	0.31197	0.0429356	0.601098	OK	0.130059	0	0.279081	OK	0.340938
ANXA4	-	-	ANXA4	ANXA4	TSS2198	2:69969126-70053596	-	-	18.2425	9.77831	26.7079	OK	16.4196	8.74048	24.1133	OK	18.4355	9.89182	26.9836	OK	19.2296	10.3621	28.0863	OK	19.304	10.4107	28.1998	OK	18.205	9.74588	26.6268	OK	22.2107	12.0486	32.3511	OK	18.4937	9.94047	27.0485	OK	20.2523	10.9459	29.562	OK	19.4742	10.4594	28.4593	OK	22.2872
ANXA5	-	-	ANXA5	ANXA5	TSS2551	4:122589151-122618147	-	-	94.9195	52.4173	137.223	OK	91.962	50.9402	132.922	OK	84.167	46.5739	121.778	OK	98.4309	54.4158	142.35	OK	95.9118	52.9387	138.744	OK	98.5532	54.5896	142.48	OK	126.425	69.0788	183.862	OK	93.4399	51.8308	134.834	OK	155.754	84.3282	226.635	OK	151.402	82.1342	220.379	OK	169.194
ANXA6	-	-	ANXA6	ANXA6	TSS21767,TSS23414	5:150480266-150537443	-	-	157.008	74.7362	239.289	OK	151.931	72.6997	231.131	OK	129.555	64.6516	194.511	OK	167.515	80.7492	254.218	OK	178.498	84.4112	272.531	OK	153.083	73.7519	232.371	OK	170.975	81.1059	261.096	OK	159.236	77.4288	241.025	OK	155.205	74.9476	235.436	OK	156.608	75.7369	237.696	OK	143.059
ANXA7	-	-	ANXA7	ANXA7	TSS12348	10:75135188-75173841	-	-	45.6859	24.1903	67.163	OK	46.6331	24.718	68.6631	OK	41.367	21.9111	60.777	OK	49.9413	26.6136	73.1811	OK	49.5382	26.3059	72.767	OK	48.1456	25.5642	70.7307	OK	46.9941	25.0726	68.9408	OK	46.6635	24.7649	68.5612	OK	48.912	25.9444	71.8808	OK	45.9295	24.3308	67.6032	OK	43.7813
ANXA8	-	-	ANXA8	ANXA8	TSS20677	10:48255224-48271369	-	-	0	0	0	OK	0	0	0	OK	0	0	0	OK	0	0	0	OK	0	0	0	OK	0	0	0	OK	0	0	0	OK	0	0	0	OK	0	0	0	OK	0	0	0	OK	0
ANXA8L1	-	-	ANXA8L1	ANXA8L1	TSS25059	10:47157988-47174040	-	-	0	0	0	OK	0	0	0	OK	0	0	0	OK	0	0	0	OK	0	0	0	OK	0	0	0	OK	0	0	0	OK	0	0	0	OK	0	0	0	OK	0	0	0	OK	0
ANXA8L2	-	-	ANXA8L2	ANXA8L2	TSS8857	10:47746919-47763041	-	-	0	0	0	OK	0	0	0	OK	0	0	0	OK	0	0	0	OK	0	0	0	OK	0	0	0	OK	0	0	0	OK	0	0	0	OK	0	0	0	OK	0	0	0	OK	0
ANXA9	-	-	ANXA9	ANXA9	TSS10083	1:150954498-150968114	-	-	1.83751	0.590341	3.06596	OK	1.84412	0.590341	3.08501	OK	1.24149	0.342779	2.15189	OK	1.81502	0.571298	3.04692	OK	1.76045	0.552254	2.97075	OK	1.73076	0.533211	2.91362	OK	1.57648	0.457038	2.6851	OK	1.61541	0.476081	2.74223	OK	1.84827	0.590341	3.10405	OK	1.63929	0.495125	2.79936	OK	1.26703
AOAH	-	-	AOAH	AOAH	TSS15541	7:36552548-36764154	-	-	57.9908	30.3	85.6743	OK	56.2769	31.4282	80.9929	OK	34.452	18.4779	50.402	OK	57.5595	32.1798	82.9296	OK	59.4463	33.8904	84.9948	OK	53.3579	30.0828	76.5965	OK	46.1793	24.1374	68.2605	OK	59.142	33.1918	85.0735	OK	76.4318	39.5895	113.166	OK	73.9202	41.421	106.259	OK	44.4652
AOAH-IT1	-	-	AOAH-IT1	AOAH-IT1	TSS21783	7:36552548-36764154	-	-	0	0	0	OK	0.176229	0	0.345319	OK	0	0	0.121239	OK	0.175333	0	0.350277	OK	0.0807737	0	0.0868909	OK	0.083324	0	0.0871931	OK	0	0	0.0606194	OK	0.0888971	0	0.173664	OK	0	0	0.0606194	OK	0.187656	0	0.346636	OK	0
AOC2	-	-	AOC2	AOC2	TSS3008	17:40996608-41002724	-	-	0.529877	0.0557707	1.00996	OK	0.727665	0.111404	1.34722	OK	0.602682	0.0698056	1.13085	OK	0.475076	0.0418719	0.921183	OK	0.570179	0.0696998	1.07338	OK	0.483693	0.0418431	0.928521	OK	0.534612	0.0558907	1.02001	OK	0.613609	0.0696922	1.15689	OK	0.699176	0.0841061	1.32426	OK	0.502923	0.0566718	0.94985	OK	0.834905
AOC3	-	-	AOC3	AOC3	TSS20016	17:41003200-41010141	-	-	0.178902	0.0172553	0.345106	OK	0.312658	0.0517659	0.578052	OK	0.301032	0.0431382	0.552169	OK	0.261954	0.0345106	0.483148	OK	0.175999	0.00862764	0.336478	OK	0.215466	0.0258829	0.405499	OK	0.193801	0.0172553	0.370989	OK	0.239964	0.0345106	0.448637	OK	0.269975	0.0345106	0.500403	OK	0.23421	0.0345106	0.44001	OK	0.294329
AOC4	-	-	AOC4	AOC4	TSS6214	17:41019161-41021234	-	-	0	0	0	OK	0.0186365	0	0.0502676	OK	0	0	0	OK	0	0	0	OK	0	0	0	OK	0	0	0	OK	0	0	0	OK	0	0	0	OK	0	0	0	OK	0	0	0	OK	0
AOX1	-	-	AOX1	AOX1	TSS5750	2:201450730-201536218	-	-	0.0217166	0	0.0563192	OK	0	0	0	OK	0.00716387	0	0.0211197	OK	0.00730896	0	0.0211197	OK	0.00678245	0	0.0211197	OK	0	0	0	OK	0.0136342	0	0.0351995	OK	0	0	0	OK	0.00728282	0	0.0211197	OK	0	0	0	OK	0
AOX2P	-	-	AOX2P	AOX2P	TSS9650	2:201560445-201658946	-	-	0.0580073	0	0.130093	OK	0.0596293	0	0.139386	OK	0.0191399	0	0.0650466	OK	0.0292899	0	0.0836314	OK	0.054348	0	0.126672	OK	0.0652066	0	0.146217	OK	0	0	0.0185847	OK	0.1197	0	0.250894	OK	0.126441	0	0.263083	OK	0.0632816	0	0.146116	OK	0.0429968
AP1AR	-	-	AP1AR	AP1AR	TSS14474	4:113152894-113191211	-	-	7.53599	3.59517	11.5143	OK	8.23911	3.86199	12.6149	OK	8.32316	4.1082	12.5281	OK	8.0198	3.85286	12.2198	OK	7.90797	3.72214	12.0983	OK	7.24751	3.39124	11.0899	OK	7.89632	3.76804	12.0465	OK	9.32105	4.54095	14.106	OK	8.88673	4.2914	13.4898	OK	8.70004	4.20396	13.1954	OK	8.58716
AP1B1	-	-	AP1B1	AP1B1	TSS6936	22:29723668-29784572	-	-	35.7031	19.0236	52.4755	OK	35.0856	18.5913	51.5963	OK	32.6816	17.5275	47.8078	OK	35.7466	19.0789	52.4076	OK	39.0851	20.5923	57.5867	OK	34.4379	18.0885	50.7931	OK	33.8577	17.7431	49.9765	OK	36.0138	18.9238	53.0896	OK	39.8293	21.3179	58.4625	OK	41.8149	21.8656	61.7676	OK	40.0332
AP1B1P1	-	-	AP1B1P1	AP1B1P1	TSS25472	22:32517963-32529456	-	-	0	0	0	OK	0	0	0	OK	0	0	0	OK	0	0	0	OK	0	0	0	OK	0	0	0	OK	0	0	0	OK	0	0	0	OK	0	0	0	OK	0	0	0	OK	0
AP1G1	-	-	AP1G1	AP1G1	TSS13439	16:71762902-71842976	-	-	16.3774	8.82969	23.9677	OK	16.5397	8.82637	24.2394	OK	19.9674	10.8714	29.0794	OK	15.2975	8.22945	22.3378	OK	15.2781	8.21	22.3709	OK	15.6478	8.54212	22.7767	OK	16.5919	8.88457	24.2918	OK	16.9844	9.17693	24.8161	OK	18.0581	9.78285	26.3619	OK	18.3105	9.7504	26.8807	OK	18.3053
AP1G2	-	-	AP1G2	AP1G2	TSS9646	14:23980968-24048009	-	-	87.8603	45.7737	129.942	OK	87.1995	45.4959	128.915	OK	102.337	53.5396	150.981	OK	86.7646	44.9887	128.529	OK	81.024	41.6191	120.425	OK	89.7494	46.752	132.732	OK	91.9586	49.5298	134.543	OK	84.0145	43.1771	124.821	OK	73.3259	37.7905	108.794	OK	73.2329	36.9209	109.374	OK	79.3541
AP1M1	-	-	AP1M1	AP1M1	TSS17636	19:16308664-16346156	-	-	49.8635	26.4112	73.3809	OK	47.0812	25.1308	68.9502	OK	45.2392	24.3355	66.1937	OK	51.4279	27.3425	75.5159	OK	53.999	28.9438	79.0193	OK	50.5415	27.4572	73.612	OK	47.6883	25.717	69.7912	OK	48.2291	25.5685	70.8793	OK	51.1139	27.287	75.0568	OK	52.4843	28.2771	76.7861	OK	49.7682
AP1M2	-	-	AP1M2	AP1M2	TSS14795	19:10683346-10697991	-	-	0.109236	0	0.238046	OK	0.201904	0	0.396743	OK	0.194861	0	0.376906	OK	0.19875	0	0.396743	OK	0.163725	0	0.317395	OK	0.273742	0.0198372	0.515767	OK	0.247453	0.0198372	0.476092	OK	0.202817	0	0.396743	OK	0.0439497	0	0.119023	OK	0.0476413	0	0.119023	OK	0.175505
AP1S1	-	-	AP1S1	AP1S1	TSS28639	7:100797685-100804557	-	-	9.54067	4.05093	15.0596	OK	8.593	3.5156	13.7232	OK	11.6539	5.24138	18.0812	OK	10.5501	4.68028	16.4275	OK	9.16607	3.80191	14.5585	OK	9.9371	4.30177	15.5668	OK	13.6569	6.36958	20.973	OK	10.029	4.32633	15.7602	OK	10.7675	4.72895	16.814	OK	9.06092	3.76741	14.3594	OK	13.5612
AP1S2	-	-	AP1S2	AP1S2	TSS3928	X:15843928-15873100	-	-	49.4518	27.6601	71.1282	OK	49.2603	27.5688	70.9152	OK	44.7911	25.1953	64.3425	OK	53.9103	30.3835	77.4574	OK	48.7461	27.3862	70.1392	OK	50.6634	28.3296	73.0148	OK	58.2686	32.6201	83.7411	OK	49.9029	27.9035	71.8128	OK	102.333	56.1722	148.297	OK	95.7308	52.9315	138.605	OK	107.694
AP1S3	-	-	AP1S3	AP1S3	TSS22043	2:224620046-224702319	-	-	1.03514	0.338496	1.73588	OK	1.18444	0.407931	1.95286	OK	1.09586	0.364534	1.82267	OK	1.09075	0.364534	1.82267	OK	0.936112	0.28642	1.58833	OK	0.96267	0.303778	1.62304	OK	0.797029	0.225664	1.36266	OK	1.10518	0.373213	1.84003	OK	0.796892	0.234343	1.36266	OK	1.01145	0.329817	1.69248	OK	0.44827
AP2A1	-	-	AP2A1	AP2A1	TSS9815	19:50270179-50316567	-	-	40.7785	21.8244	59.6857	OK	39.8832	21.9964	57.7225	OK	32.1109	17.413	46.7752	OK	40.5218	22.0571	58.9572	OK	40.9859	22.0539	59.9478	OK	40.5654	21.8042	59.2709	OK	34.5373	18.6777	50.3671	OK	38.5569	20.934	56.222	OK	50.82	27.8648	73.8205	OK	56.0525	29.9795	82.1071	OK	45.8448
AP2A2	-	-	AP2A2	AP2A2	TSS6993	11:925808-1012245	-	-	23.0981	12.2581	33.9908	OK	23.2012	12.3194	34.0897	OK	23.3465	12.3287	34.4109	OK	23.3848	12.3274	34.4175	OK	23.9335	12.5759	35.2422	OK	22.0619	11.6325	32.472	OK	23.7327	12.6229	34.9266	OK	22.6187	11.9305	33.3436	OK	19.8575	10.6125	29.151	OK	20.9039	11.0612	30.7637	OK	20.4518
AP2B1	-	-	AP2B1	AP2B1	TSS19033	17:33914281-34053436	-	-	31.4634	16.5972	46.3305	OK	30.3461	16.127	44.5802	OK	25.4937	13.6449	37.3849	OK	32.726	17.4174	48.0876	OK	33.5343	17.7315	49.3366	OK	29.3871	15.9224	42.7984	OK	29.2406	15.2586	43.3184	OK	33.8678	17.9998	49.7469	OK	32.8368	17.2314	48.4615	OK	31.1462	16.5105	45.9026	OK	28.5364
AP2M1	-	-	AP2M1	AP2M1	TSS21179	3:183892633-183901879	-	-	121.328	64.6941	178.269	OK	116.114	60.5286	171.609	OK	99.7798	53.0688	146.53	OK	135.182	70.9026	199.439	OK	138.373	72.4876	204.07	OK	124.205	66.2806	182.388	OK	128.069	67.5936	188.336	OK	125.934	66.4825	185.731	OK	131.938	68.3051	195.628	OK	129.152	67.2387	191.12	OK	108.864
AP2S1	-	-	AP2S1	AP2S1	TSS10451	19:47341422-47354203	-	-	60.5249	31.0063	90.0029	OK	60.485	31.245	89.7259	OK	79.2572	41.5659	117.067	OK	65.7791	33.7897	97.7669	OK	58.4225	30.1837	86.8303	OK	64.7875	33.8432	95.7832	OK	110.168	58.5522	162.367	OK	56.5055	29.5059	83.5157	OK	78.5911	41.189	115.983	OK	82.9421	43.4053	122.522	OK	125.564
AP3B1	-	-	AP3B1	AP3B1	TSS14135	5:77298149-77590528	-	-	11.4614	6.2481	16.6616	OK	11.3365	6.17838	16.496	OK	7.85535	4.1654	11.5463	OK	11.0719	6.03024	16.1126	OK	12.1104	6.62281	17.5766	OK	10.6425	5.81239	15.459	OK	9.25545	5.00196	13.5158	OK	12.3199	6.75352	17.8729	OK	13.5495	7.45937	19.607	OK	12.0503	6.60538	17.4807	OK	10.2571
AP3B2	-	-	AP3B2	AP3B2	TSS24748	15:83211950-83378635	-	-	0.107341	0	0.275419	OK	0.10031	0	0.255523	OK	0.125573	0	0.305213	OK	0.147819	0	0.334685	OK	0.118854	0	0.295051	OK	0.0752193	0	0.216456	OK	0.128706	0	0.295539	OK	0.161091	0	0.363869	OK	0.0687198	0	0.186863	OK	0.106455	0	0.265466	OK	0.0694396
AP3D1	-	-	AP3D1	AP3D1	TSS12219	19:2100986-2151556	-	-	38.2897	20.2692	56.2828	OK	37.9908	19.8844	56.0775	OK	39.0257	20.5078	57.6526	OK	38.1577	20.0881	56.2845	OK	39.0432	20.4949	57.5862	OK	35.9384	18.985	52.9132	OK	33.6387	17.6494	49.6388	OK	37.5709	19.6401	55.5343	OK	39.2607	20.7009	57.87	OK	42.468	22.149	62.8888	OK	40.7133
AP3M1	-	-	AP3M1	AP3M1	TSS9038	10:75880014-75910826	-	-	11.4103	5.91549	16.9338	OK	11.47	6.00143	16.9481	OK	9.15199	4.77572	13.5419	OK	11.2102	5.78651	16.6331	OK	12.2087	6.40651	18.0131	OK	10.8805	5.65576	16.0937	OK	10.2931	5.48071	15.1491	OK	11.8779	6.23053	17.5251	OK	14.1554	7.50414	20.8032	OK	12.6224	6.66424	18.5701	OK	10.9871
AP3M2	-	-	AP3M2	AP3M2	TSS7840	8:42010463-42028701	-	-	8.77006	4.38476	13.1922	OK	8.39938	4.25883	12.5465	OK	7.82004	3.91905	11.7348	OK	7.90313	3.92767	11.8765	OK	8.24302	4.12366	12.3606	OK	7.89035	3.90298	11.8886	OK	8.28627	4.0965	12.4727	OK	8.10937	4.01782	12.2358	OK	6.18837	3.00735	9.38663	OK	6.33492	3.06383	9.6117	OK	4.79252
AP3S1	-	-	AP3S1	AP3S1	TSS10609	5:115177618-115249778	-	-	27.0044	14.0395	39.8549	OK	25.583	13.285	37.8608	OK	33.7421	17.7582	49.7175	OK	27.7525	14.4976	40.9866	OK	26.2484	13.6353	38.8309	OK	30.1742	15.791	44.5437	OK	39.105	20.6146	57.3436	OK	27.8174	14.4976	40.9866	OK	31.9436	16.815	47.0767	OK	32.4623	17.0576	47.8582	OK	43.7155
AP3S2	-	-	AP3S2	AP3S2	TSS8472	15:90373830-90456222	-	-	5.05349	1.99293	8.11135	OK	5.13925	2.00352	8.27223	OK	4.25338	1.78867	6.71408	OK	4.98187	1.92706	8.03675	OK	4.77244	1.83492	7.70704	OK	5.38093	2.26418	8.48495	OK	5.61438	2.54261	8.69469	OK	4.44203	1.55962	7.32865	OK	7.15655	2.62084	11.6893	OK	5.26278	1.34345	9.18095	OK	6.08967
AP4B1	-	-	AP4B1	AP4B1	TSS13108,TSS16828	1:114356432-114447741	-	-	20.3919	5.45707	35.3454	OK	20.9828	6.09071	36.1387	OK	29.6883	10.3161	49.1791	OK	18.8884	5.20078	32.5819	OK	18.7911	4.99516	32.6086	OK	23.0302	7.40254	38.661	OK	31.7833	12.2947	51.2529	OK	20.0255	5.43123	34.6577	OK	19.1238	4.21621	34.0546	OK	19.6271	4.80737	34.5308	OK	29.7908
AP4B1-AS1	-	-	AP4B1-AS1	AP4B1-AS1	TSS8331	1:114356432-114447741	-	-	1.61222	0	6.33	OK	1.2246	0	5.1281	OK	1.20383	0	5.30839	OK	1.31719	0	5.5688	OK	1.48957	0	5.98946	OK	1.7455	0	7.11124	OK	1.25079	0	5.54877	OK	1.38962	0	5.60886	OK	1.93264	0	7.87244	OK	1.63743	0	6.79073	OK	1.38001
AP4E1	-	-	AP4E1	AP4E1	TSS27920	15:51200868-51298097	-	-	4.06583	2.05562	6.07437	OK	4.37374	2.25596	6.49429	OK	3.60356	1.80381	5.40629	OK	3.93025	2.02479	5.83797	OK	4.27949	2.2149	6.35132	OK	4.00475	2.01911	5.99472	OK	3.50752	1.737	5.27781	OK	4.23773	2.18915	6.28869	OK	4.65869	2.4357	6.88844	OK	4.32792	2.22521	6.4341	OK	3.86104
AP4M1	-	-	AP4M1	AP4M1	TSS4896	7:99690403-99723131	-	-	4.06771	0	14.634	OK	4.67878	0	15.6939	OK	5.56226	0	18.2228	OK	4.85121	0	16.884	OK	4.76318	0	16.9026	OK	5.13576	0	16.8282	OK	4.6638	0	15.8055	OK	4.6575	0	15.9171	OK	6.03507	0	18.26	OK	6.38703	0	17.9067	OK	6.2967
AP4S1	-	-	AP4S1	AP4S1	TSS2120,TSS29768,TSS5751	14:31363004-31565656	-	-	3.75894	1.08562	6.4815	OK	4.32121	1.13677	7.52193	OK	3.46054	0.376934	6.56193	OK	3.49274	0.70746	6.36044	OK	3.8641	1.05579	6.69122	OK	3.91382	0.802358	7.02429	OK	3.35577	0.577288	6.15295	OK	3.4532	0.674186	6.22728	OK	2.54028	0.363779	4.75168	OK	2.99059	0.642365	5.33041	OK	2.29017
AP5B1	-	-	AP5B1	AP5B1	TSS1570	11:65541368-65548062	-	-	19.1257	10.6864	27.5878	OK	18.9397	10.5442	27.335	OK	12.3135	6.86271	17.744	OK	18.2626	10.1861	26.3553	OK	18.9712	10.56	27.3771	OK	17.5678	9.79108	25.3178	OK	10.0741	5.60393	14.5418	OK	17.6088	9.84375	25.3704	OK	26.6609	14.7788	38.5692	OK	28.2642	15.5951	40.9182	OK	16.4285
AP5M1	-	-	AP5M1	AP5M1	TSS21600	14:57669193-57756797	-	-	10.345	2.88422	17.7999	OK	11.0022	3.12528	18.8426	OK	9.05204	2.19416	15.9809	OK	10.05	2.51274	17.6311	OK	10.3193	3.09052	17.5592	OK	9.81657	2.72711	16.9014	OK	10.3168	2.83379	17.8162	OK	11.5127	3.52201	19.5845	OK	11.337	3.27261	19.4098	OK	11.0249	2.88091	19.1757	OK	8.81632
AP5S1	-	-	AP5S1	AP5S1	TSS19194	20:3801170-3805954	-	-	6.17223	2.43566	9.92591	OK	6.01735	2.37211	9.67893	OK	6.14248	2.57145	9.7158	OK	7.09015	3.00414	11.2171	OK	6.76413	2.87238	10.6659	OK	5.96158	2.56931	9.35945	OK	6.3195	2.543	10.1111	OK	5.6668	2.30338	9.01828	OK	5.6049	2.22086	9.03294	OK	6.06751	2.55942	9.60895	OK	6.69699
AP5Z1	-	-	AP5Z1	AP5Z1	TSS28806	7:4815261-4834026	-	-	20.3649	11.0275	29.7035	OK	20.4962	11.0991	29.8942	OK	24.4967	13.2191	35.7624	OK	20.8537	11.2865	30.4202	OK	20.0294	10.8446	29.207	OK	20.5707	11.1334	30.001	OK	24.2142	13.0811	35.3404	OK	18.9911	10.2203	27.7501	OK	18.2382	9.80487	26.6661	OK	20.9185	11.3427	30.5134	OK	26.1579
APAF1	-	-	APAF1	APAF1	TSS26141	12:99039077-100378432	-	-	10.5667	5.67488	15.4828	OK	10.6438	5.56838	15.702	OK	8.24763	4.02712	12.4701	OK	10.0524	5.33068	14.782	OK	11.518	6.07577	16.961	OK	9.49845	5.00139	13.9952	OK	8.46593	3.76181	13.1738	OK	12.0303	6.35674	17.7216	OK	17.8665	9.37672	26.3553	OK	17.347	9.27685	25.4203	OK	11.2629
APBA1	-	-	APBA1	APBA1	TSS10289	9:72042448-72287275	-	-	0.290281	0.0633078	0.52229	OK	0.204537	0.0316539	0.379847	OK	0.212758	0.0316539	0.395674	OK	0.200794	0.0316539	0.374571	OK	0.246802	0.0422052	0.453706	OK	0.331451	0.0738591	0.585597	OK	0.161949	0.0211026	0.305988	OK	0.266249	0.0474809	0.480084	OK	0.443488	0.116064	0.770245	OK	0.392988	0.0949617	0.685835	OK	0.334292
APBA2	-	-	APBA2	APBA2	TSS19010	15:29213839-29410518	-	-	34.4143	18.2321	50.6245	OK	33.0222	17.8917	48.1706	OK	33.5216	18.128	48.9091	OK	34.6755	18.7529	50.5922	OK	36.6414	19.8295	53.4632	OK	31.8814	16.9502	46.8382	OK	30.0202	16.1809	43.8661	OK	32.803	17.7722	47.8488	OK	15.9319	8.34494	23.5157	OK	17.6159	9.32455	25.9183	OK	16.3403
APBA3	-	-	APBA3	APBA3	TSS3454	19:3708334-3761673	-	-	17.8871	8.47249	27.3606	OK	18.3032	8.70406	27.9124	OK	20.5746	10.2049	30.9304	OK	19.0393	9.09716	28.9917	OK	21.6213	10.4305	32.7967	OK	19.2129	9.24693	29.2119	OK	21.638	10.6544	32.6301	OK	17.1444	8.10181	26.2128	OK	14.0973	6.68514	21.4904	OK	16.8932	8.02858	25.7474	OK	19.8465
APBB1	-	-	APBB1	APBB1	TSS11140,TSS15791,TSS25416,TSS28410,TSS5297	11:6416354-6440644	-	-	41.2348	21.5466	60.8931	OK	39.2336	20.5774	58.0733	OK	44.7825	23.095	66.4709	OK	42.9404	22.7763	63.0715	OK	44.1874	23.533	64.8478	OK	40.2684	21.1482	59.4504	OK	48.8426	25.3219	72.3941	OK	38.832	19.7843	57.9957	OK	20.729	10.5569	31.0221	OK	22.3051	11.3774	33.2195	OK	27.127
APBB1IP	-	-	APBB1IP	APBB1IP	TSS25151	10:26727265-26856732	-	-	68.3508	38.0674	98.6065	OK	64.3701	35.9467	92.7581	OK	60.5937	33.905	87.318	OK	64.7944	36.197	93.3508	OK	69.9066	38.9631	100.885	OK	69.5587	38.7524	100.319	OK	68.4581	38.1728	98.6856	OK	69.1443	38.5548	99.7261	OK	65.9581	36.8556	95.05	OK	64.908	36.3024	93.5484	OK	66.1292
APBB2	-	-	APBB2	APBB2	TSS15241,TSS29715,TSS6702	4:40812043-41216635	-	-	0.0979165	0.00394658	0.199689	OK	0.0968413	0.0039452	0.198193	OK	0.0600422	0	0.134197	OK	0.0612726	0	0.130969	OK	0.127929	0.00792525	0.254694	OK	0.0584589	0	0.127518	OK	0.0952136	0	0.198998	OK	0.0678386	0	0.142768	OK	0.0865552	0.00394633	0.188726	OK	0.0551642	0	0.12066	OK	0.0628906
APBB3	-	-	APBB3	APBB3	TSS9660	5:139937852-139944189	-	-	26.981	14.1164	39.8465	OK	26.3869	13.5441	39.2483	OK	33.3259	17.4785	49.1883	OK	24.4569	12.8578	36.0493	OK	23.4959	12.0965	34.9134	OK	26.242	13.9553	38.5253	OK	28.866	15.1288	42.6028	OK	23.3615	11.9854	34.7147	OK	25.1602	13.2165	37.1968	OK	27.2662	14.4651	40.2046	OK	29.5072
APC	-	-	APC	APC	TSS18457,TSS7934	5:112043201-112181936	-	-	4.20448	2.16822	6.24254	OK	4.50264	2.37375	6.63138	OK	3.8776	2.01571	5.74549	OK	4.09286	2.09467	6.09568	OK	4.28496	2.2099	6.36316	OK	4.11156	2.1338	6.09077	OK	2.28781	1.09497	3.4844	OK	4.95986	2.62014	7.30638	OK	5.63131	2.94212	8.32666	OK	5.33967	2.81692	7.86619	OK	3.84464
APC2	-	-	APC2	APC2	TSS21762	19:1450147-1479228	-	-	0.210678	0	0.615928	OK	0.163405	0	0.520117	OK	0.0956684	0	0.400353	OK	0.198713	0	0.612506	OK	0.142391	0	0.496164	OK	0.149725	0	0.506429	OK	0.071513	0	0.352447	OK	0.11761	0	0.424306	OK	0.187646	0	0.557757	OK	0.158291	0	0.520117	OK	0.058265
APCDD1	-	-	APCDD1	APCDD1	TSS4008	18:10454624-10488698	-	-	1.2697	0.393174	2.15568	OK	1.11192	0.325385	1.91164	OK	0.900193	0.244039	1.55914	OK	1.2827	0.406732	2.16924	OK	1.33822	0.420289	2.25058	OK	1.0845	0.29827	1.85741	OK	0.979411	0.271154	1.68116	OK	1.11639	0.325385	1.91164	OK	0.914407	0.230481	1.58625	OK	1.03864	0.284712	1.78962	OK	1.0538
APCDD1L	-	-	APCDD1L	APCDD1L	TSS5099	20:57034425-57089949	-	-	0	0	0	OK	0.0120533	0	0.0334848	OK	0	0	0	OK	0	0	0	OK	0	0	0	OK	0	0	0	OK	0	0	0	OK	0.0241992	0	0.0669696	OK	0	0	0	OK	0	0	0	OK	0
APCDD1L-AS1	-	-	APCDD1L-AS1	APCDD1L-AS1	TSS3498	20:57090434-57194948	-	-	0	0	0	OK	0	0	0	OK	0.0177586	0	0.049716	OK	0.0181145	0	0.049716	OK	0	0	0	OK	0.0345521	0	0.0994319	OK	0.0338196	0	0.0828599	OK	0.0184923	0	0.049716	OK	0.018032	0	0.049716	OK	0	0	0	OK	0.0319654
APCS	-	-	APCS	APCS	TSS22088	1:159557615-159558661	-	-	0	0	0	OK	0	0	0	OK	0	0	0	OK	0	0	0	OK	0	0	0	OK	0	0	0	OK	0	0	0	OK	0	0	0	OK	0	0	0	OK	0	0	0	OK	0
APEH	-	-	APEH	APEH	TSS9115	3:49711434-49720934	-	-	35.1354	19.6596	50.5281	OK	34.8591	19.5211	50.188	OK	34.2108	19.1432	49.2434	OK	38.846	21.7628	55.931	OK	37.8268	21.1835	54.3819	OK	35.2062	19.7352	50.6036	OK	38.5494	21.6243	55.5028	OK	34.5015	19.3825	49.6339	OK	34.9296	19.5966	50.2384	OK	35.6477	19.9619	51.2837	OK	39.216
APEX1	-	-	APEX1	APEX1	TSS14547	14:20923289-20925931	-	-	77.7987	41.0722	114.38	OK	74.8072	39.7351	109.944	OK	82.7454	44.036	121.611	OK	81.234	42.8524	119.737	OK	77.6176	41.3481	113.889	OK	80.2592	43.753	116.782	OK	102.934	54.7723	151.286	OK	77.96	39.9855	115.967	OK	70.2232	37.4618	103.078	OK	68.9861	36.6051	101.371	OK	76.2073
APEX2	-	-	APEX2	APEX2	TSS6008	X:55026779-55034212	-	-	14.2363	7.41433	21.0307	OK	12.8164	6.64127	18.9751	OK	13.0068	6.76426	19.221	OK	13.8657	7.20349	20.5212	OK	14.5359	7.60759	21.4348	OK	14.7149	7.67787	21.7335	OK	18.1913	9.69836	26.6529	OK	13.7393	7.15078	20.2928	OK	13.3975	6.97509	19.8184	OK	13.6279	7.08051	20.1522	OK	17.1114
APH1A	-	-	APH1A	APH1A	TSS15071	1:150237798-150241609	-	-	76.6554	40.7671	112.565	OK	74.8718	40.1428	109.959	OK	73.4692	38.9243	108.132	OK	86.7615	46.2092	127.385	OK	83.5895	43.2794	123.899	OK	77.7554	40.8832	114.6	OK	96.8869	50.2607	143.393	OK	75.7385	40.2835	111.208	OK	81.2	41.9327	120.54	OK	79.8462	41.4518	118.208	OK	86.2172
APH1B	-	-	APH1B	APH1B	TSS12832	15:63569748-63601325	-	-	5.64067	2.70924	8.5722	OK	5.41693	2.57517	8.27153	OK	4.91989	2.34003	7.51907	OK	5.79737	2.80779	8.77828	OK	5.02691	2.34282	7.7201	OK	5.85908	2.83097	8.88607	OK	5.54352	2.65967	8.43638	OK	5.40655	2.6297	8.18156	OK	6.56772	3.28345	9.86374	OK	6.52622	3.16969	9.8857	OK	4.72648
API5	-	-	API5	API5	TSS16172	11:43333504-43366080	-	-	25.2923	13.3062	37.2741	OK	26.6636	13.9115	39.4268	OK	25.0278	13.6422	36.4498	OK	26.544	13.7686	39.3849	OK	27.7	14.4741	40.9699	OK	25.8337	13.4046	38.2685	OK	28.2018	14.9761	41.4077	OK	28.2305	14.6153	41.8025	OK	27.541	14.3673	40.7466	OK	27.0705	14.1431	40.0108	OK	27.2672
APIP	-	-	APIP	APIP	TSS7417	11:34903841-35017675	-	-	10.7003	3.58661	17.7951	OK	10.0657	3.3383	16.8019	OK	10.8033	3.80732	17.7675	OK	11.4985	3.91768	19.0642	OK	9.21921	2.81411	15.6155	OK	9.76494	3.11759	16.4156	OK	12.5767	4.46946	20.554	OK	10.1508	3.42107	16.857	OK	10.6972	3.44866	17.933	OK	10.6927	3.72455	17.6295	OK	13.5572
APITD1	-	-	APITD1	APITD1	TSS12951,TSS14386	1:10490158-10512060	-	-	1.50569	0.315551	2.69432	OK	1.31055	0.267005	2.34776	OK	1.58998	0.315551	2.86423	OK	1.36128	0.240486	2.4836	OK	1.356	0.267005	2.43466	OK	1.45189	0.315551	2.57295	OK	1.69884	0.388371	3.00987	OK	1.99542	0.555217	3.4274	OK	1.59209	0.364097	2.81936	OK	0.986387	0.194185	1.77989	OK	1.5068
APITD1-CORT	-	-	APITD1-CORT	APITD1-CORT	TSS12951,TSS14386	1:10490158-10512060	-	-	0.197568	0	0.82086	OK	0.126923	0	0.627879	OK	0.145857	0	0.694486	OK	0.313327	0	1.0721	OK	0.318275	0	1.06042	OK	0.137043	0	0.642925	OK	0.228921	0	0.874502	OK	0.181712	0	0.776723	OK	0.209071	0	0.817316	OK	0.11748	0	0.548719	OK	0.0869974
APLF	-	-	APLF	APLF	TSS21460	2:68694690-68807294	-	-	0.750071	0.207561	1.29951	OK	0.85781	0.252683	1.47098	OK	0.965189	0.297805	1.63342	OK	0.975227	0.306829	1.65146	OK	1.02778	0.333903	1.72366	OK	1.01179	0.324878	1.69659	OK	1.07757	0.351951	1.79585	OK	1.05444	0.342927	1.75976	OK	0.745169	0.207561	1.28146	OK	0.818283	0.234634	1.39878	OK	0.850574
APLN	-	-	APLN	APLN	TSS22927	X:128779235-128788933	-	-	0.011297	0	0.0323215	OK	0.0116112	0	0.0323215	OK	0.0223687	0	0.0646431	OK	0.0114099	0	0.0323215	OK	0	0	0	OK	0.0108854	0	0.0323215	OK	0.042582	0	0.0969646	OK	0.0233109	0	0.0646431	OK	0.0113649	0	0.0323215	OK	0.0123233	0	0.0430954	OK	0.0201063
APLNR	-	-	APLNR	APLNR	TSS1470	11:57001050-57004927	-	-	0.009305	0	0.0544945	OK	0	0	0	OK	0	0	0	OK	0	0	0	OK	0.00871806	0	0.0536032	OK	0.00896551	0	0.0536032	OK	0.0183659	0	0.0684354	OK	0.0192013	0	0.0723585	OK	0	0	0	OK	0	0	0	OK	0
APLP1	-	-	APLP1	APLP1	TSS356	19:36359400-36370699	-	-	0	0	0	OK	0	0	0	OK	0	0	0	OK	0.0153042	0	0.0611489	OK	0.042575	0	0.122051	OK	0	0	0	OK	0.0142833	0	0.0612227	OK	0.0156277	0	0.0610584	OK	0.0304769	0	0.0915558	OK	0.033065	0	0.106845	OK	0.0404859
APLP2	-	-	APLP2	APLP2	TSS24976,TSS964	11:129939715-130014706	-	-	141.505	67.3801	216.173	OK	143.49	66.9231	219.973	OK	85.9209	42.8987	128.999	OK	144.249	69.0868	219.685	OK	157.034	74.2886	240.819	OK	128.828	63.8744	193.888	OK	133.228	62.7511	203.549	OK	152.527	71.9747	233.306	OK	226.137	96.983	355.493	OK	215.405	94.9008	336.474	OK	145.639
APMAP	-	-	APMAP	APMAP	TSS2930	20:24943579-24973425	-	-	82.4583	45.7919	119.093	OK	82.9808	46.1516	119.828	OK	76.4272	42.6015	110.179	OK	90.0863	49.8737	130.166	OK	90.1158	49.905	130.322	OK	85.7591	47.4809	123.926	OK	92.5014	51.2656	133.513	OK	81.3659	45.2289	117.31	OK	74.5825	41.5223	107.317	OK	71.534	40.0835	102.954	OK	67.7047
APOA1	-	-	APOA1	APOA1	TSS11099	11:116706468-116708338	-	-	0.381147	0.0387234	0.735745	OK	0.244051	0	0.464681	OK	0.567994	0.0774468	1.04553	OK	0.0965057	0	0.23234	OK	0.3123	0	0.619574	OK	0.183805	0	0.387234	OK	0.225755	0	0.425957	OK	0.196464	0	0.387234	OK	0.0958045	0	0.23234	OK	0.259433	0	0.503404	OK	0.385589
APOA1BP	-	-	APOA1BP	APOA1BP	TSS26466	1:156561557-156564091	-	-	27.8649	14.0985	41.3968	OK	27.6806	14.0675	41.2729	OK	37.184	19.1801	54.9685	OK	32.3568	16.5773	47.7489	OK	26.0974	13.1689	38.9489	OK	29.7785	15.152	44.1235	OK	52.3086	27.2054	77.3401	OK	26.9703	13.6647	40.1884	OK	24.29	12.2083	36.3461	OK	25.5263	12.859	38.1743	OK	36.9424
APOA2	-	-	APOA2	APOA2	TSS15332	1:161192082-161193418	-	-	0	0	0	OK	0.234474	0	0.440612	OK	0.230236	0	0.440612	OK	0.351582	0	0.660918	OK	0.107702	0	0.220306	OK	0.333694	0	0.660918	OK	0	0	0	OK	0.355521	0	0.660918	OK	0.231258	0	0.440612	OK	0.249998	0	0.440612	OK	0.105576
APOA4	-	-	APOA4	APOA4	TSS3466	11:116691417-116694011	-	-	0	0	0	OK	0	0	0	OK	0	0	0	OK	0	0	0	OK	0	0	0	OK	0	0	0	OK	0	0	0	OK	0	0	0	OK	0	0	0	OK	0	0	0	OK	0.0239463
APOA5	-	-	APOA5	APOA5	TSS3689	11:116660085-116663136	-	-	0	0	0	OK	0	0	0	OK	0	0	0	OK	0	0	0	OK	0	0	0	OK	0	0	0	OK	0	0	0	OK	0.0204804	0	0.0798064	OK	0	0	0	OK	0	0	0	OK	0
APOB	-	-	APOB	APOB	TSS12246	2:21224300-21266945	-	-	0	0	0	OK	0	0	0	OK	0	0	0	OK	0	0	0	OK	0	0	0	OK	0	0	0	OK	0	0	0	OK	0	0	0	OK	0	0	0	OK	0	0	0	OK	0
APOBEC1	-	-	APOBEC1	APOBEC1	TSS19269	12:7801995-7818502	-	-	0	0	0	OK	0	0	0	OK	0	0	0	OK	0	0	0	OK	0	0	0	OK	0	0	0	OK	0	0	0	OK	0	0	0	OK	0	0	0	OK	0	0	0	OK	0
APOBEC2	-	-	APOBEC2	APOBEC2	TSS20110	6:41020939-41032630	-	-	0.424758	0.0425152	0.786531	OK	0.411866	0.0425152	0.765273	OK	0.233898	0.0212576	0.467667	OK	0.190847	0	0.382636	OK	0.375781	0.0425152	0.7015	OK	0.272943	0.0212576	0.510182	OK	0.178235	0	0.361379	OK	0.438118	0.0637727	0.807788	OK	0.474698	0.0637727	0.871561	OK	0.591725	0.106288	1.08414	OK	0.126442
APOBEC3A	-	-	APOBEC3A	APOBEC3A	TSS27589	22:39353526-39359188	-	-	28.8023	14.6081	43.0142	OK	25.4144	13.0676	37.9194	OK	33.1905	17.1622	49.2672	OK	25.1272	12.7141	37.5273	OK	23.8967	11.872	35.9718	OK	31.4727	16.0724	46.8745	OK	28.8496	14.856	42.8748	OK	23.9985	12.2443	35.8275	OK	16.2761	7.65442	24.8996	OK	17.9026	8.5332	27.2808	OK	18.0556
APOBEC3B	-	-	APOBEC3B	APOBEC3B	TSS22426	22:39378403-39388784	-	-	1.54075	0.280065	2.82611	OK	1.46974	0.254031	2.69205	OK	1.47735	0.255221	2.70534	OK	1.57182	0.256581	2.88553	OK	1.27762	0.229063	2.34154	OK	1.77732	0.356683	3.21014	OK	1.3532	0.204486	2.50943	OK	1.76689	0.332283	3.22016	OK	4.59675	1.58888	7.59433	OK	3.93327	1.26473	6.61966	OK	5.11249
APOBEC3C	-	-	APOBEC3C	APOBEC3C	TSS4994	22:39410264-39414843	-	-	51.0413	26.6291	75.4798	OK	47.4884	24.8106	70.0554	OK	36.7698	19.0472	54.4293	OK	55.8189	29.2796	82.2295	OK	52.5435	27.5229	77.0517	OK	43.8462	22.6532	64.6001	OK	35.119	18.0917	51.9636	OK	50.2093	26.1667	73.7539	OK	48.5289	25.3038	71.3498	OK	52.5043	27.4304	77.0825	OK	39.2994
APOBEC3D	-	-	APOBEC3D	APOBEC3D	TSS29243	22:39417117-39429256	-	-	11.0806	5.75908	16.3752	OK	10.3972	5.38439	15.3899	OK	13.6549	7.25783	20.0388	OK	10.9403	5.70357	16.1532	OK	11.1986	5.82847	16.5417	OK	12.2888	6.45295	18.0544	OK	12.8882	6.786	18.9842	OK	10.7598	5.57868	15.9311	OK	8.88453	4.53788	13.2112	OK	8.30968	4.23258	12.3647	OK	10.5952
APOBEC3F	-	-	APOBEC3F	APOBEC3F	TSS2899	22:39436672-39451977	-	-	6.03798	1.59498	10.6685	OK	5.97237	1.6594	10.408	OK	6.29694	1.68005	11.1381	OK	6.19057	1.65034	11.1144	OK	5.72117	1.53972	10.1899	OK	6.58354	1.77876	11.6091	OK	6.6046	1.9088	11.47	OK	5.76923	1.33551	10.1919	OK	5.40281	1.76377	9.13351	OK	5.76242	1.8927	9.68827	OK	5.54084
APOBEC3G	-	-	APOBEC3G	APOBEC3G	TSS15420	22:39473009-39483748	-	-	44.4988	24.5834	64.2046	OK	40.0496	22.1402	57.9925	OK	42.5318	23.5228	61.288	OK	44.3046	24.5265	63.8258	OK	43.6684	24.1478	63.0493	OK	43.1082	23.8826	62.197	OK	45.7158	25.2652	66.0796	OK	41.0199	22.7084	59.2804	OK	44.1332	24.4129	63.7122	OK	42.3877	23.5038	61.269	OK	51.3927
APOBEC3H	-	-	APOBEC3H	APOBEC3H	TSS17302	22:39493228-39500072	-	-	4.44505	1.12139	7.76871	OK	3.71927	0.902314	6.56276	OK	5.46153	1.59884	9.31968	OK	4.20059	1.11739	7.29742	OK	4.14021	1.02573	7.29214	OK	4.6497	1.27465	8.02102	OK	6.78656	2.22888	11.3618	OK	3.73168	0.832803	6.63139	OK	3.92662	0.992326	6.87282	OK	4.5118	1.1495	7.90032	OK	6.37672
APOBEC4	-	-	APOBEC4	APOBEC4	TSS15506	1:183605207-183897666	-	-	0	0	0.0249981	OK	0	0	0.0249981	OK	0	0	0.0249981	OK	0.0133608	0	0.0934217	OK	0	0	0.0249981	OK	0	0	0.0249981	OK	0	0	0.0249981	OK	0.0136457	0	0.093301	OK	0.0133057	0	0.0799787	OK	0	0	0.0249981	OK	0
APOBR	-	-	APOBR	APOBR	TSS11435	16:28505969-28510291	-	-	52.5512	29.2114	75.9001	OK	49.655	27.4985	71.714	OK	46.5223	25.813	67.2072	OK	48.7414	27.1687	70.4224	OK	47.5766	26.3901	68.7187	OK	51.4692	28.616	74.462	OK	54.2978	30.1274	78.4833	OK	54.3779	30.164	78.6115	OK	69.7887	38.0233	101.594	OK	78.6077	42.5026	114.638	OK	80.5392
APOC1	-	-	APOC1	APOC1	TSS1090	19:45417920-45422606	-	-	0.11993	0	0.226041	OK	0.24415	0	0.452081	OK	0.359924	0	0.678122	OK	0.244251	0	0.452081	OK	0.336561	0	0.602775	OK	0.23177	0	0.452081	OK	0.11495	0	0.226041	OK	0	0	0	OK	0.481771	0	0.904162	OK	0.130185	0	0.301387	OK	0.110133
APOC1P1	-	-	APOC1P1	APOC1P1	TSS4575	19:45430059-45434643	-	-	0	0	0	OK	0	0	0	OK	0	0	0	OK	0	0	0	OK	0	0	0	OK	0	0	0	OK	0	0	0	OK	0	0	0	OK	0	0	0	OK	0	0	0	OK	0
APOC2	-	-	APOC2	APOC2	TSS27621	19:45445494-45452822	-	-	0	0	0	LOWDATA	0.126993	0	0.373262	LOWDATA	0	0	0	LOWDATA	0	0	0	LOWDATA	0	0	0.0952946	LOWDATA	0.0598768	0	0.187972	LOWDATA	0.294724	0	0.694805	LOWDATA	0.0639564	0	0.187412	LOWDATA	0	0	0.0952946	LOWDATA	0.0330306	0	0.187143	LOWDATA	0.0560383
APOC3	-	-	APOC3	APOC3	TSS10	11:116700623-116703787	-	-	0	0	0	OK	0	0	0	OK	0	0	0	OK	0	0	0	OK	0	0	0	OK	0	0	0	OK	0	0	0	OK	0	0	0	OK	0	0	0	OK	0	0	0	OK	0
APOC4	-	-	APOC4	APOC4	TSS18982	19:45445494-45452822	-	-	0	0	0	LOWDATA	0	0	0.112959	LOWDATA	0	0	0	LOWDATA	0	0	0	LOWDATA	0	0	0.112959	LOWDATA	0	0	0.112959	LOWDATA	0	0	0.112959	LOWDATA	0	0	0.112959	LOWDATA	0.0784775	0	0.235859	LOWDATA	0	0	0.112959	LOWDATA	0.0708456
APOC4-APOC2	-	-	APOC4-APOC2	APOC4-APOC2	TSS18982	19:45445494-45452822	-	-	0	0	0	OK	0	0	0.041891	OK	0	0	0	OK	0	0	0	OK	0.0195015	0	0.0629351	OK	0	0	0.0419918	OK	0	0	0.0421051	OK	0	0	0.0419498	OK	0	0	0.0419552	OK	0.0342976	0	0.104824	OK	6.53522e-07
APOD	-	-	APOD	APOD	TSS9728	3:195295572-195311076	-	-	0.0720697	0	0.184433	OK	0.0369555	0	0.0922165	OK	0.10728	0	0.245911	OK	0	0	0	OK	0.101248	0	0.215172	OK	0.104233	0	0.245911	OK	0.0681756	0	0.153694	OK	0	0	0	OK	0	0	0	OK	0.0392647	0	0.122955	OK	0.0322958
APOE	-	-	APOE	APOE	TSS19749	19:45409038-45412650	-	-	0.616397	0.088309	1.11858	OK	0.245874	0	0.470982	OK	0.849434	0.176618	1.53069	OK	0.311823	0.0294363	0.618163	OK	0.449023	0.0588727	0.853654	OK	0.429214	0.0588727	0.794781	OK	0.51816	0.0588727	0.971399	OK	0.317818	0.0294363	0.618163	OK	0.275501	0	0.529854	OK	0.2239	0	0.441545	OK	0.429453
APOF	-	-	APOF	APOF	TSS18525	12:56754354-56756583	-	-	0	0	0	OK	0	0	0	OK	0.067617	0	0.164523	OK	0.0459769	0	0.123392	OK	0	0	0	OK	0	0	0	OK	0.0429357	0	0.102827	OK	0	0	0	OK	0	0	0	OK	0.0247943	0	0.0822614	OK	0
APOH	-	-	APOH	APOH	TSS4803	17:64208146-64225556	-	-	0	0	0	OK	0	0	0	OK	0	0	0	OK	0	0	0	OK	0	0	0	OK	0	0	0	OK	0	0	0	OK	0	0	0	OK	0	0	0	OK	0	0	0	OK	0
APOL1	-	-	APOL1	APOL1	TSS716	22:36649116-36663577	-	-	13.5434	6.85595	20.2716	OK	12.6517	6.39178	18.9135	OK	12.2529	6.13003	18.3632	OK	12.5699	6.1912	18.9773	OK	14.5939	7.52959	21.656	OK	14.1317	7.14133	21.1163	OK	18.0111	9.37172	26.6118	OK	14.1094	7.06149	21.1391	OK	14.1509	7.03927	21.2667	OK	13.6819	6.94738	20.4125	OK	15.1739
APOL2	-	-	APOL2	APOL2	TSS1920,TSS912	22:36622254-36636000	-	-	30.1245	15.8859	44.3695	OK	28.5047	15.1258	41.9274	OK	33.5607	17.9984	49.1399	OK	29.1265	15.4563	42.8339	OK	28.1678	14.9373	41.3729	OK	31.0459	16.558	45.5294	OK	45.5271	24.1043	66.9471	OK	29.3991	15.6101	43.2425	OK	32.8476	17.5006	48.167	OK	31.9055	17.0473	46.7737	OK	43.8794
APOL3	-	-	APOL3	APOL3	TSS18646,TSS19408	22:36536370-36562225	-	-	51.8872	27.4367	76.5225	OK	51.4589	27.289	75.5975	OK	66.5297	36.1254	97.059	OK	53.1899	27.8186	78.5728	OK	54.605	28.6938	80.5754	OK	54.9404	29.2518	80.7058	OK	66.1659	35.7811	96.6194	OK	54.6644	28.9849	80.3542	OK	55.0943	29.4389	80.9457	OK	56.4961	29.8119	83.2309	OK	72.4056
APOL4	-	-	APOL4	APOL4	TSS1776	22:36585175-36600879	-	-	0.36147	0.0321494	0.69657	OK	0.395141	0.0321189	0.760808	OK	0.346485	0.0227847	0.672147	OK	0.411102	0.0429004	0.782933	OK	0.380553	0.0321446	0.729635	OK	0.478485	0.0643166	0.893409	OK	0.393623	0.0456001	0.752401	OK	0.51291	0.0857117	0.944155	OK	0.449237	0.0428586	0.846458	OK	0.533585	0.0749793	0.996153	OK	0.653239
APOL5	-	-	APOL5	APOL5	TSS4438	22:36113918-36125530	-	-	0.027256	0	0.072465	OK	0	0	0	OK	0.0540509	0	0.14493	OK	0	0	0	OK	0	0	0	OK	0	0	0	OK	0	0	0	OK	0	0	0	OK	0	0	0	OK	0	0	0	OK	0
APOL6	-	-	APOL6	APOL6	TSS2216	22:36044423-36064456	-	-	15.1179	8.31459	21.9221	OK	15.1332	8.32486	21.9495	OK	12.9821	7.1909	18.7977	OK	13.1971	7.31081	19.1129	OK	14.4182	7.94117	20.9081	OK	13.4782	7.43071	19.5309	OK	10.6813	5.94388	15.4575	OK	15.6931	8.61949	22.7718	OK	17.4756	9.5479	25.3891	OK	16.8481	9.21901	24.4881	OK	12.4285
APOLD1	-	-	APOLD1	APOLD1	TSS20185,TSS25301	12:12878850-12944400	-	-	0.294439	0.0228305	0.57092	OK	0.263918	0.0228151	0.509538	OK	0.29887	0.022847	0.571333	OK	0.274428	0.0228436	0.533018	OK	0.247578	0.0228281	0.479391	OK	0.298231	0.0304467	0.570876	OK	0.298627	0.0304765	0.571433	OK	0.280437	0.0228268	0.540234	OK	0.281035	0.0228278	0.540258	OK	0.395375	0.0608607	0.730329	OK	0.26845
APOM	-	-	APOM	APOM	TSS14998,TSS5483	6:31606804-31625987	-	-	3.49035	0	20.4375	OK	3.9996	0	21.5103	OK	3.56766	0	20.6625	OK	4.16458	0	23.0562	OK	4.24974	0	22.8091	OK	3.32904	0	19.7272	OK	4.57451	0	26.6541	OK	3.44556	0	18.4404	OK	3.6811	0	21.8201	OK	3.92747	0	21.9081	OK	5.88594
APOO	-	-	APOO	APOO	TSS4757	X:23851464-23926057	-	-	2.8291	0.618145	5.05424	OK	2.28092	0.383749	4.20704	OK	3.37692	0.750906	6.00816	OK	2.87311	0.575698	5.17213	OK	2.81231	0.559434	5.06874	OK	3.24266	0.748851	5.75545	OK	4.14964	1.04521	7.24628	OK	2.79697	0.558633	5.0472	OK	2.49631	0.493858	4.53883	OK	2.14306	0.326722	3.96409	OK	3.6451
APOOL	-	-	APOOL	APOOL	TSS18165	X:84258897-84363974	-	-	2.03689	0.9292	3.14209	OK	2.1059	0.966798	3.24414	OK	1.9071	0.843262	2.97559	OK	1.98448	0.902344	3.0669	OK	2.14451	0.993653	3.29785	OK	2.29472	1.07959	3.50733	OK	1.51559	0.617676	2.41699	OK	2.11309	0.972169	3.25489	OK	2.2862	1.07422	3.50196	OK	2.41968	1.11719	3.72217	OK	1.34747
APOPT1	-	-	APOPT1	APOPT1	TSS18907	14:104029298-104057236	-	-	10.9423	5.17508	16.7065	OK	11.5918	5.56883	17.5784	OK	12.7878	6.18759	19.4065	OK	11.8249	5.68133	17.8315	OK	10.857	5.14695	16.5096	OK	11.8016	5.65321	17.8315	OK	14.8272	7.22823	22.416	OK	10.2127	4.7532	15.6377	OK	10.2206	4.7532	15.6377	OK	10.2618	4.80945	15.694	OK	14.6807
APP	-	-	APP	APP	TSS10845,TSS11137,TSS18675	21:27252860-27543446	-	-	42.5001	22.2227	62.7704	OK	40.811	21.133	60.485	OK	24.1971	13.2597	35.1291	OK	46.3822	24.2209	68.6176	OK	49.1886	25.9364	72.3573	OK	38.4316	20.4252	56.4368	OK	33.5844	17.8424	49.3951	OK	48.5584	25.0569	72.0752	OK	53.9213	28.4343	79.404	OK	52.3228	27.116	77.4666	OK	33.07
APPBP2	-	-	APPBP2	APPBP2	TSS3513	17:58520519-58603580	-	-	6.263	3.37253	9.14557	OK	6.2435	3.35642	9.12408	OK	5.74205	3.06642	8.41521	OK	5.99119	3.22216	8.75354	OK	6.1709	3.31883	9.03279	OK	6.37145	3.45308	9.29593	OK	5.36042	2.85161	7.86744	OK	6.16314	3.31346	9.00594	OK	6.61517	3.58734	9.63963	OK	6.33198	3.41549	9.2476	OK	5.07775
APPL1	-	-	APPL1	APPL1	TSS17585	3:57261764-57326710	-	-	8.9026	4.83114	12.9747	OK	9.10049	4.8254	13.3702	OK	7.17595	3.79958	10.5563	OK	8.86378	4.74517	12.9805	OK	9.44926	5.12914	13.7828	OK	8.21048	4.39559	12.0291	OK	6.84453	3.57607	10.1207	OK	9.28884	4.98587	13.5879	OK	9.66941	5.29534	14.0636	OK	9.8287	5.35265	14.3043	OK	7.35358
APPL2	-	-	APPL2	APPL2	TSS23288,TSS890	12:105567074-105630008	-	-	11.9306	5.92037	17.922	OK	11.5858	5.91514	17.2793	OK	12.8598	6.3778	19.3691	OK	10.841	5.48869	16.1976	OK	10.9495	5.5794	16.3178	OK	11.6601	6.00172	17.3225	OK	12.7122	6.46308	18.9789	OK	11.6924	5.8352	17.5821	OK	11.8867	6.0452	17.7351	OK	11.5025	5.88242	17.1048	OK	11.8494
APRT	-	-	APRT	APRT	TSS11011	16:88875876-88878342	-	-	157.827	83.1381	232.737	OK	151.517	79.8113	223.111	OK	181.264	95.7512	266.731	OK	176.484	92.9619	260.053	OK	163.798	86.2872	241.813	OK	175.668	92.7173	258.672	OK	233.472	122.34	344.312	OK	148.821	77.591	219.864	OK	142.146	74.8703	209.495	OK	160.534	84.6154	236.457	OK	208.887
APTX	-	-	APTX	APTX	TSS1622,TSS22165,TSS9324	9:32972603-33001639	-	-	8.17001	3.5317	12.8086	OK	7.56048	3.23427	11.8842	OK	10.8959	5.19413	16.5957	OK	8.78187	3.95868	13.6144	OK	7.85225	3.44516	12.2826	OK	8.71155	3.80784	13.6205	OK	12.041	5.64796	18.4295	OK	8.15976	3.49479	12.8288	OK	8.74119	3.87106	13.6268	OK	8.68075	3.92582	13.431	OK	12.8229
AQP1	-	-	AQP1	AQP1	TSS12392,TSS13982,TSS21527,TSS2743	7:30951414-30965131	-	-	0.182968	0	0.386757	OK	0.172298	0	0.388924	OK	0.226481	0	0.488886	OK	0.0979294	0	0.251276	OK	0.0856895	0	0.226113	OK	0.132217	0	0.317083	OK	0.172495	0	0.385102	OK	0.125817	0	0.291887	OK	0.122683	0	0.290507	OK	0.097479	0	0.251448	OK	0.16298
AQP10	-	-	AQP10	AQP10	TSS7176	1:154293591-154297801	-	-	0.34091	0.0387883	0.640006	OK	0.262559	0.0193941	0.504247	OK	0.358948	0.0387883	0.678795	OK	0.301507	0.0387883	0.581824	OK	0.279434	0.0193941	0.523642	OK	0.164288	0	0.3297	OK	0.361969	0.0387883	0.678795	OK	0.417584	0.0581824	0.775765	OK	0.514357	0.0969707	0.950312	OK	0.720193	0.155153	1.29941	OK	0.798643
AQP11	-	-	AQP11	AQP11	TSS23123	11:77300679-77321401	-	-	1.06201	0.290399	1.83919	OK	0.751145	0.161333	1.33906	OK	0.724348	0.145199	1.29066	OK	0.756461	0.161333	1.33906	OK	0.668706	0.129066	1.19386	OK	0.822136	0.177466	1.45199	OK	0.65686	0.129066	1.17773	OK	0.772277	0.177466	1.37133	OK	0.647976	0.129066	1.16159	OK	0.588576	0.112933	1.06479	OK	0.481124
AQP12A	-	-	AQP12A	AQP12A	TSS18711	2:241631261-241637900	-	-	0	0	0	OK	0	0	0	OK	0	0	0	OK	0	0	0	OK	0	0	0	OK	0	0	0	OK	0	0	0	OK	0	0	0	OK	0	0	0	OK	0	0	0	OK	0
AQP12B	-	-	AQP12B	AQP12B	TSS14220	2:241615834-241622317	-	-	0.18324	0	0.374164	OK	0.112747	0	0.249443	OK	0.0363707	0	0.093541	OK	0.111257	0	0.249443	OK	0.0686464	0	0.155902	OK	0.0353362	0	0.093541	OK	0.0693424	0	0.155902	OK	0	0	0	OK	0	0	0	OK	0	0	0	OK	0
AQP2	-	-	AQP2	AQP2	TSS3959	12:50344523-50352664	-	-	0	0	0	OK	0	0	0	OK	0	0	0	OK	0	0	0	OK	0	0	0	OK	0.00828935	0	0.0249353	OK	0	0	0	OK	0	0	0	OK	0.00865546	0	0.0249353	OK	0.00938612	0	0.0332471	OK	0
AQP3	-	-	AQP3	AQP3	TSS16443	9:33441151-33447631	-	-	65.557	36.5171	94.5881	OK	63.9693	35.6446	91.9147	OK	57.7973	32.1915	83.2449	OK	70.1153	39.0048	101.012	OK	65.4825	36.4614	94.4767	OK	66.9012	37.2411	96.4817	OK	85.3321	47.4147	123.197	OK	62.8489	35.0134	90.6709	OK	40.1899	22.2036	58.1452	OK	39.4942	21.9066	56.9385	OK	37.2782
AQP4	-	-	AQP4	AQP4	TSS14716,TSS26632	18:24432006-24765302	-	-	0	0	0.0202363	OK	0	0	0.0202363	OK	0	0	0.0202363	OK	0	0	0	OK	0	0	0	OK	0	0	0.0202363	OK	0	0	0.0202363	OK	0	0	0.0202363	OK	0	0	0.0202363	OK	0	0	0.0202363	OK	0
AQP4-AS1	-	-	AQP4-AS1	AQP4-AS1	TSS15330	18:24432006-24765302	-	-	0.0155342	0	0.0469757	OK	0.0159602	0	0.0625475	OK	0.0153855	0	0.0470456	OK	0	0	0	OK	0	0	0	OK	0.0149698	0	0.0469948	OK	0.0146479	0	0.0470893	OK	0.0160256	0	0.062613	OK	0.0156265	0	0.0469642	OK	0.0338843	0	0.0938857	OK	0
AQP5	-	-	AQP5	AQP5	TSS14701	12:50355278-50359461	-	-	0	0	0	OK	0	0	0	OK	0	0	0	OK	0	0	0	OK	0	0	0	OK	0	0	0	OK	0	0	0	OK	0	0	0	OK	0	0	0	OK	0	0	0	OK	0
AQP6	-	-	AQP6	AQP6	TSS8638	12:50366619-50370922	-	-	0	0	0	OK	0.0142763	0	0.0392633	OK	0	0	0	OK	0	0	0	OK	0.013016	0	0.0392633	OK	0	0	0	OK	0	0	0	OK	0.0143332	0	0.0392633	OK	0	0	0	OK	0.0151536	0	0.052351	OK	0
AQP7	-	-	AQP7	AQP7	TSS9106	9:33384947-33402517	-	-	0.191037	0	0.387172	OK	0.0653304	0	0.165931	OK	0.189504	0	0.387172	OK	0.0644161	0	0.165931	OK	0.0894654	0	0.193586	OK	0.061392	0	0.165931	OK	0.120398	0	0.248897	OK	0.13134	0	0.276552	OK	0.0960616	0	0.221241	OK	0.1388	0	0.304207	OK	0.228011
AQP7P1	-	-	AQP7P1	AQP7P1	TSS15810	9:67270214-67289492	-	-	0.0687741	0	0.152921	OK	0.0706859	0	0.152921	OK	0.0340446	0	0.0873834	OK	0.0463083	0	0.109229	OK	0.0429561	0	0.0983063	OK	0.0552239	0	0.120152	OK	0.0648095	0	0.141998	OK	0.035478	0	0.0873834	OK	0.103781	0	0.218458	OK	0.125036	0	0.251227	OK	0.0714053
AQP7P3	-	-	AQP7P3	AQP7P3	TSS9680	9:42858151-42893138	-	-	0.193439	0	0.393225	OK	0.0986548	0	0.196613	OK	0	0	0	OK	0.196645	0	0.393225	OK	0.0905068	0	0.196613	OK	0.0934036	0	0.196613	OK	0.554209	0	1.0486	OK	0.0996008	0	0.196613	OK	0.0971697	0	0.196613	OK	0.105101	0	0.26215	OK	0.617568
AQP8	-	-	AQP8	AQP8	TSS5066	16:25228284-25240253	-	-	0.0303799	0	0.0796672	OK	0.0311718	0	0.0796672	OK	0.120528	0	0.265557	OK	0	0	0	OK	0	0	0	OK	0.234301	0	0.451447	OK	0.114852	0	0.239002	OK	0.0939922	0	0.212446	OK	0.0611065	0	0.159334	OK	0	0	0	OK	0.190283
AQP9	-	-	AQP9	AQP9	TSS23702	15:58430407-58478110	-	-	9.22207	4.81758	13.6134	OK	8.8311	4.61062	13.0615	OK	5.06866	2.49503	7.64605	OK	9.35149	4.88657	13.8089	OK	9.97798	5.266	14.6712	OK	9.09616	4.7371	13.4524	OK	7.82445	4.03573	11.6128	OK	10.426	5.51895	15.3266	OK	16.4241	8.99129	23.835	OK	15.7757	8.63486	22.9151	OK	9.39351
AQPEP	-	-	AQPEP	AQPEP	TSS17229	5:115298150-115363299	-	-	0.0154967	0	0.0451005	OK	0	0	0	OK	0	0	0	OK	0.00782367	0	0.0225502	OK	0	0	0	OK	0.0149307	0	0.0451005	OK	0.0145949	0	0.0375837	OK	0.0079948	0	0.0225502	OK	0	0	0	OK	0	0	0	OK	0.0206646
AQR	-	-	AQR	AQR	TSS27669	15:35148551-35261995	-	-	11.2164	6.17433	16.2461	OK	11.3234	6.24271	16.4102	OK	8.93146	4.86152	12.9914	OK	10.1052	5.52476	14.6871	OK	10.8251	5.94185	15.7128	OK	10.0893	5.51792	14.6529	OK	7.7516	4.19143	11.3025	OK	11.2183	6.17433	16.2666	OK	11.4118	6.29057	16.5264	OK	11.2569	6.20168	16.3145	OK	8.00286
AR	-	-	AR	AR	TSS16273,TSS19049	X:66763873-66950461	-	-	0.0956364	0.00331368	0.189108	OK	0.0405744	0	0.0871944	OK	0.0429494	0	0.0936412	OK	0.0350774	0	0.0788369	OK	0.0691552	0	0.141284	OK	0.0538397	0	0.112675	OK	0.0449752	0	0.0986389	OK	0.0474945	0	0.0994033	OK	0.074293	0	0.152168	OK	0.0616743	0	0.126845	OK	0.0424341
ARAF	-	-	ARAF	ARAF	TSS10153	X:47420498-47479256	-	-	59.9218	28.3597	91.4975	OK	56.9	27.3858	86.4827	OK	67.705	32.4677	103.202	OK	61.2257	29.14	93.292	OK	57.7517	27.8118	87.4115	OK	60.7221	29.1864	92.2895	OK	69.7171	30.3789	108.881	OK	54.7014	25.8158	83.5318	OK	53.5722	23.4727	83.696	OK	56.9936	24.8023	89.1335	OK	66.0169
ARAP1	-	-	ARAP1	ARAP1	TSS19124,TSS25618	11:72396113-72463434	-	-	75.3923	38.6893	112.075	OK	76.2369	38.928	113.608	OK	68.753	36.2439	101.243	OK	77.2742	38.9077	115.791	OK	80.5828	40.6185	120.472	OK	70.2809	36.6681	103.984	OK	79.3484	41.1824	117.501	OK	75.3722	38.2498	112.483	OK	110.354	52.7299	167.894	OK	118.887	57.685	180.276	OK	112.255
ARAP1-AS2	-	-	ARAP1-AS2	ARAP1-AS2	TSS9275	11:72396113-72463434	-	-	3.7065	0	17.4294	OK	3.93903	0	19.6244	OK	2.13445	0	11.5416	OK	3.08177	0	15.7764	OK	3.79753	0	19.6146	OK	2.83305	0	14.51	OK	0.999008	0	5.92476	OK	3.37189	0	17.6248	OK	4.81198	0	23.7722	OK	5.7344	0	28.8903	OK	1.56294
ARAP2	-	-	ARAP2	ARAP2	TSS20237	4:36067619-36245979	-	-	13.3938	7.49239	19.2972	OK	14.3068	7.98308	20.6277	OK	12.0852	6.73277	17.4052	OK	13.1435	7.35085	18.9386	OK	13.5424	7.55845	19.5283	OK	11.7444	6.54877	16.9192	OK	8.51554	4.72285	12.3143	OK	14.7161	8.1954	21.2316	OK	14.5753	8.13406	21.024	OK	13.5425	7.57732	19.5236	OK	10.3938
ARAP3	-	-	ARAP3	ARAP3	TSS9029	5:141032967-141061800	-	-	4.61189	2.36979	6.85852	OK	4.47747	2.29058	6.66049	OK	3.34419	1.66347	5.03002	OK	4.17775	2.11895	6.23802	OK	4.67647	2.40939	6.93774	OK	4.12362	2.08594	6.15881	OK	4.13241	2.09914	6.17201	OK	4.11581	2.09254	6.15221	OK	9.11634	4.97061	13.2748	OK	9.79037	5.34027	14.2451	OK	8.83555
ARC	-	-	ARC	ARC	TSS23729	8:143692404-143695833	-	-	0.0745254	0	0.164955	OK	0.0382953	0	0.0942602	OK	0.122983	0	0.247433	OK	0.0627306	0	0.14139	OK	0.0930953	0	0.18852	OK	0.119687	0	0.247433	OK	0.0585331	0	0.129608	OK	0.0897028	0	0.18852	OK	0.149944	0.0117825	0.294563	OK	0.203229	0.0117825	0.388823	OK	0.21008
ARCN1	-	-	ARCN1	ARCN1	TSS618	11:118443101-118473748	-	-	32.5632	17.3036	47.911	OK	31.5693	16.7545	46.4522	OK	26.3119	13.9691	38.6517	OK	32.0212	17.0938	46.9975	OK	36.533	19.7216	53.4167	OK	31.9236	16.9518	46.9189	OK	30.2576	15.9525	44.5487	OK	33.9074	17.8997	49.9221	OK	36.0438	19.1127	52.9774	OK	34.803	18.3858	51.199	OK	33.0398
AREG	-	-	AREG	AREG	TSS24171	4:75310852-75320726	-	-	1.19799	0.280573	2.10429	OK	1.32864	0.30863	2.35681	OK	2.02356	0.589203	3.45104	OK	1.67046	0.448916	2.91796	OK	0.909779	0.168344	1.62732	OK	0.9989	0.224458	1.79566	OK	0.367334	0.0280573	0.701432	OK	1.20204	0.280573	2.10429	OK	0.293056	0	0.561145	OK	0.35286	0.0280573	0.673374	OK	0.202915
AREGB	-	-	AREGB	AREGB	TSS14610	4:75480838-75490481	-	-	0.121582	0	0.271366	OK	0.332368	0.0339208	0.644495	OK	0.281648	0	0.542733	OK	0.328187	0.0339208	0.644495	OK	0.189771	0	0.373129	OK	0.273564	0	0.542733	OK	0.0383644	0	0.101762	OK	0.292504	0	0.576653	OK	0	0	0	OK	0	0	0	OK	0
ARF1	-	-	ARF1	ARF1	TSS3236,TSS6670	1:228270360-228286913	-	-	191.265	96.0624	286.511	OK	189.418	94.9295	283.749	OK	211.392	105.242	317.43	OK	211.575	104.306	318.948	OK	200.102	100.793	299.673	OK	195.356	97.4114	293.437	OK	248.692	120.999	376.229	OK	195.23	98.1686	291.95	OK	217.47	108.714	326.742	OK	222.36	108.262	336.495	OK	271.977
ARF3	-	-	ARF3	ARF3	TSS183	12:49329991-49351252	-	-	49.7734	27.7722	71.7972	OK	48.2032	26.908	69.4796	OK	40.2554	22.587	57.8915	OK	51.8707	28.8426	74.9103	OK	52.4984	29.2354	75.7549	OK	48.4325	26.9964	69.8331	OK	46.5574	26.0242	67.0343	OK	51.3222	28.6069	74.0265	OK	57.6699	32.0637	83.3068	OK	57.8408	32.1619	83.5818	OK	48.5363
ARF4	-	-	ARF4	ARF4	TSS28205	3:57557089-57583215	-	-	33.023	17.9264	48.0899	OK	33.3669	18.0861	48.5889	OK	34.5586	18.7648	50.1859	OK	36.3824	19.8428	52.821	OK	34.2114	18.6251	49.7867	OK	35.5184	19.4036	51.6232	OK	51.1062	28.2471	73.8416	OK	33.2912	18.126	48.4691	OK	45.1434	24.9133	65.3775	OK	41.115	22.6176	59.5284	OK	51.7472
ARF5	-	-	ARF5	ARF5	TSS18975	7:127228405-127231759	-	-	114.369	61.0396	166.512	OK	109.231	58.5359	159.571	OK	149.927	79.5797	219.755	OK	121.678	64.9378	178.206	OK	113.307	60.691	165.054	OK	123.967	66.047	181.756	OK	197.334	103.571	289.986	OK	112.884	60.4374	164.484	OK	133.232	71.3079	194.021	OK	138.983	74.1603	202.641	OK	215.869
ARF6	-	-	ARF6	ARF6	TSS22565	14:50359735-50363772	-	-	60.173	32.9183	87.3443	OK	59.1113	32.3981	85.7923	OK	66.5266	36.2869	96.7092	OK	63.2783	34.5938	91.9121	OK	64.1632	35.0435	93.3318	OK	62.2628	33.9853	90.4306	OK	74.0122	40.1052	107.882	OK	59.224	32.4333	85.9598	OK	62.0558	33.8972	90.1573	OK	61.4724	33.6062	89.3107	OK	79.161
ARFGAP1	-	-	ARFGAP1	ARFGAP1	TSS28407	20:61904164-61921142	-	-	36.7353	19.5858	53.848	OK	37.5187	19.8527	55.1694	OK	51.4596	27.3676	75.5516	OK	37.002	19.7308	54.3005	OK	38.7298	20.8517	56.6393	OK	37.2748	19.6964	54.79	OK	52.8827	27.8349	77.9416	OK	33.7305	17.9238	49.5784	OK	36.5071	19.4288	53.5325	OK	41.5502	22.3003	60.8513	OK	58.2246
ARFGAP2	-	-	ARFGAP2	ARFGAP2	TSS26459	11:46958250-47198676	-	-	48.7678	24.9268	72.6462	OK	47.8383	24.7434	71.0478	OK	60.2704	30.9922	89.6419	OK	50.32	26.2069	74.5662	OK	51.6745	26.8003	76.5479	OK	49.7431	25.6792	73.8891	OK	74.656	38.3448	111.053	OK	48.5465	24.4569	72.6462	OK	44.0945	22.959	65.2069	OK	44.5391	22.833	66.2168	OK	57.2229
ARFGAP3	-	-	ARFGAP3	ARFGAP3	TSS23247	22:43192531-43253408	-	-	18.0246	9.53514	26.5155	OK	18.8647	9.72185	28.0113	OK	17.0394	8.89306	25.1752	OK	19.3806	10.0414	28.7278	OK	18.9021	9.95131	27.8558	OK	17.968	9.48611	26.4461	OK	20.3752	10.6179	30.1298	OK	18.1948	9.58603	26.8214	OK	23.7716	12.4722	35.0673	OK	22.7136	12.0229	33.4057	OK	22.0647
ARFGEF1	-	-	ARFGEF1	ARFGEF1	TSS8410	8:68109883-68255912	-	-	12.7499	7.13928	18.365	OK	13.0367	7.29793	18.7785	OK	10.2748	5.73066	14.8074	OK	12.9994	7.23543	18.7208	OK	13.7643	7.67773	19.8361	OK	11.709	6.52391	16.8602	OK	9.4862	5.28355	13.692	OK	14.9061	8.31714	21.4948	OK	14.5045	8.11042	20.9082	OK	13.7736	7.70177	19.841	OK	10.4702
ARFGEF2	-	-	ARFGEF2	ARFGEF2	TSS4017	20:47538274-47653230	-	-	10.232	5.69785	14.7712	OK	10.5075	5.85602	15.1763	OK	7.77546	4.28978	11.2645	OK	9.92273	5.52425	14.3237	OK	10.5746	5.89073	15.2611	OK	8.92118	4.94174	12.9041	OK	6.03487	3.31764	8.77631	OK	11.0738	6.17621	15.9902	OK	10.6049	5.91002	15.3113	OK	10.1262	5.63613	14.6169	OK	5.45793
ARFIP1	-	-	ARFIP1	ARFIP1	TSS21413	4:153701111-153833064	-	-	5.75088	2.60324	8.90123	OK	5.87024	2.67672	9.06486	OK	5.61493	2.50259	8.7301	OK	5.9805	2.74307	9.21503	OK	6.04532	2.83134	9.29293	OK	5.97558	2.72586	9.23321	OK	7.99273	3.83125	12.1732	OK	5.81921	2.63516	9.0027	OK	6.59794	3.08288	10.1146	OK	7.08273	3.31766	10.8523	OK	7.30976
ARFIP2	-	-	ARFIP2	ARFIP2	TSS1855	11:6495912-6505911	-	-	10.3836	3.79596	16.9749	OK	9.0639	3.16703	14.952	OK	11.4622	4.50299	18.4201	OK	10.3366	3.80068	16.8844	OK	9.84532	3.42371	16.2824	OK	10.8157	3.92238	17.7101	OK	12.1314	5.14069	19.1164	OK	9.46211	3.30367	15.6224	OK	9.19301	3.22822	15.1689	OK	9.59612	3.55774	15.6586	OK	11.9556
ARFRP1	-	-	ARFRP1	ARFRP1	TSS16581,TSS2005	20:62289162-62367494	-	-	20.5618	3.6242	37.5163	OK	20.1325	3.43308	36.7789	OK	25.897	4.95329	46.8886	OK	22.3011	4.44311	40.1986	OK	21.9175	4.24498	39.4653	OK	21.4279	4.25685	38.5256	OK	35.835	10.5577	60.9892	OK	20.3951	4.0043	36.7006	OK	16.6062	2.33054	30.8664	OK	18.3233	3.00255	33.651	OK	29.4911
ARG1	-	-	ARG1	ARG1	TSS6229	6:131894343-131949379	-	-	0.185796	0	0.920286	OK	0.245177	0	1.29784	OK	0.23683	0	1.25064	OK	0.134193	0	0.637121	OK	0.124298	0	0.542733	OK	0.230254	0	1.22705	OK	0.100284	0	0.471563	OK	0.164237	0	0.825898	OK	0.293645	0	1.581	OK	0.0867876	0	0.306762	OK	0.166058
ARG2	-	-	ARG2	ARG2	TSS9488	14:68086578-68141602	-	-	1.69695	0	4.41857	OK	2.13461	0	5.155	OK	1.32235	0	3.64708	OK	1.84981	0	4.61145	OK	1.76831	0	4.41857	OK	1.80084	0	4.50624	OK	0.989394	0	3.15612	OK	1.92751	0	4.73418	OK	2.58918	0	6.04924	OK	2.24551	0	5.38294	OK	1.13935
ARGFX	-	-	ARGFX	ARGFX	TSS10008	3:121286777-121309469	-	-	0	0	0	OK	0	0	0	OK	0	0	0	OK	0	0	0	OK	0	0	0	OK	0	0	0	OK	0	0	0	OK	0	0	0	OK	0	0	0	OK	0	0	0	OK	0
ARGFXP2	-	-	ARGFXP2	ARGFXP2	TSS13143	17:30469472-30552746	-	-	0.595679	0	2.51578	OK	0.916586	0	3.37343	OK	0.262653	0	1.28648	OK	0.502192	0	2.17272	OK	0.712896	0	3.14472	OK	0.510492	0	2.28707	OK	0.0312908	0	0.0571768	OK	0.750794	0	3.11613	OK	0.798736	0	3.60214	OK	1.04586	0	4.20249	OK	0.0296343
ARGLU1	-	-	ARGLU1	ARGLU1	TSS22505	13:107195661-107220514	-	-	182.25	98.5511	265.481	OK	186.783	100.951	272.503	OK	195.662	105.197	284.981	OK	172.382	93.0165	251.059	OK	167.429	90.6956	244.096	OK	180.796	97.7774	263.1	OK	150.287	81.5109	218.963	OK	178.592	96.3888	260.065	OK	168.261	90.7551	245.346	OK	163.91	88.6523	239.078	OK	143.68
ARHGAP1	-	-	ARHGAP1	ARHGAP1	TSS18417	11:46698624-46722215	-	-	41.5748	23.3044	59.763	OK	41.565	23.3447	59.7327	OK	41.1675	23.0827	59.2287	OK	38.9037	21.8328	56.0133	OK	41.5662	23.3044	59.763	OK	45.3558	25.401	65.2968	OK	46.5842	25.9856	67.1918	OK	37.3535	20.8752	53.6949	OK	41.8675	23.4254	60.3173	OK	44.216	24.7559	63.7042	OK	44.5123
ARHGAP10	-	-	ARHGAP10	ARHGAP10	TSS23524	4:148653452-148993927	-	-	3.25189	1.28948	5.20614	OK	3.20698	1.26403	5.14039	OK	3.94172	1.70117	6.18936	OK	3.88834	1.66458	6.11553	OK	3.89793	1.69894	6.12101	OK	3.37539	1.35016	5.38859	OK	4.58573	2.05252	7.12346	OK	3.60172	1.50601	5.69875	OK	3.536	1.46997	5.60277	OK	3.07772	1.18039	4.98653	OK	3.87336
ARHGAP11A	-	-	ARHGAP11A	ARHGAP11A	TSS15579	15:32907690-32931868	-	-	1.74649	0.536502	2.96196	OK	1.75312	0.53607	2.97283	OK	1.22835	0.357633	2.10285	OK	1.77071	0.554599	2.99209	OK	2.10514	0.658047	3.56106	OK	1.78986	0.482924	3.09543	OK	0.777637	0.221972	1.33524	OK	2.10764	0.667054	3.54626	OK	3.01316	1.0813	4.9469	OK	2.81248	0.977485	4.6677	OK	1.41227
ARHGAP11B	-	-	ARHGAP11B	ARHGAP11B	TSS1451	15:30918878-30931013	-	-	1.75713	0.409851	3.07388	OK	1.25669	0.273234	2.22003	OK	0.892558	0.170771	1.60525	OK	1.86142	0.444005	3.27881	OK	1.4925	0.341543	2.62988	OK	1.30037	0.307388	2.32249	OK	0.270794	0	0.512314	OK	1.47465	0.341543	2.59572	OK	1.68469	0.409851	2.97142	OK	1.46905	0.341543	2.59572	OK	1.13691
ARHGAP12	-	-	ARHGAP12	ARHGAP12	TSS17072,TSS25989	10:32094325-32217804	-	-	6.76051	3.37164	10.1525	OK	6.39454	3.15735	9.61184	OK	7.7286	4.0091	11.4503	OK	5.83059	2.89103	8.78532	OK	6.19292	3.15153	9.2434	OK	6.21488	3.16442	9.27127	OK	7.20859	3.71058	10.709	OK	6.13598	3.07253	9.19783	OK	5.31314	2.5945	8.03523	OK	5.27256	2.61093	7.94913	OK	5.93323
ARHGAP15	-	-	ARHGAP15	ARHGAP15	TSS20178	2:143886898-144525921	-	-	52.2339	28.949	75.4531	OK	52.5877	29.1465	75.9468	OK	61.6092	34.2017	88.96	OK	57.9832	32.1678	83.7666	OK	54.8764	30.4893	79.2445	OK	57.0069	31.5754	82.2263	OK	77.1222	42.8114	111.432	OK	55.0449	30.5485	79.5012	OK	43.881	24.2295	63.5259	OK	41.1915	22.6892	59.6753	OK	54.0527
ARHGAP17	-	-	ARHGAP17	ARHGAP17	TSS5415	16:24930709-25026675	-	-	27.9346	14.9075	40.9222	OK	25.684	13.7947	37.6363	OK	27.63	14.5781	40.6631	OK	26.0722	13.9321	38.2671	OK	27.0173	14.5379	39.5777	OK	27.1249	14.6321	39.7167	OK	29.8565	16.0768	43.6414	OK	27.3046	14.7292	39.9377	OK	27.3489	14.6034	40.0867	OK	27.3528	14.8241	39.95	OK	30.5944
ARHGAP18	-	-	ARHGAP18	ARHGAP18	TSS7330	6:129898239-130031370	-	-	3.40934	1.61812	5.2018	OK	3.9838	1.93578	6.03567	OK	2.85185	1.28059	4.41756	OK	3.98739	1.92586	6.0456	OK	3.5826	1.70746	5.44005	OK	3.35494	1.57841	5.12238	OK	2.14801	0.883511	3.41492	OK	3.36791	1.58833	5.14223	OK	4.66005	2.29316	7.01845	OK	4.23924	2.07476	6.40297	OK	3.56786
ARHGAP19	-	-	ARHGAP19	ARHGAP19	TSS2218,TSS22515	10:98757794-99052430	-	-	7.24355	3.55252	10.9329	OK	7.05695	3.55547	10.5623	OK	5.81579	2.87551	8.76401	OK	6.62007	3.36478	9.88575	OK	7.27551	3.66107	10.8866	OK	7.17389	3.66334	10.7092	OK	6.29137	3.15916	9.43034	OK	7.31577	3.67583	10.963	OK	7.26264	3.65339	10.8827	OK	6.46666	3.11739	9.84046	OK	4.4124
ARHGAP19-SLIT1	-	-	ARHGAP19-SLIT1	ARHGAP19-SLIT1	TSS2218	10:98757794-99052430	-	-	0.133783	0	0.797464	OK	0	0	0.0398029	OK	0	0	0.0399488	OK	0	0	0.0399332	OK	0	0	0.0398622	OK	0	0	0.0398939	OK	0	0	0.0399961	OK	0	0	0.039856	OK	0	0	0.0398608	OK	0	0	0.0398377	OK	0
ARHGAP20	-	-	ARHGAP20	ARHGAP20	TSS24306,TSS27697,TSS6837	11:110447758-110583912	-	-	0.030091	0	0.0837318	OK	0.0353041	0	0.0984627	OK	0.00595291	0	0.0356324	OK	0.0303795	0	0.0840777	OK	0.045112	0	0.109196	OK	0.00579594	0	0.0356121	OK	0.0169981	0	0.0545309	OK	0.0372597	0	0.0965655	OK	0.0363297	0	0.0964579	OK	0.0525338	0	0.127069	OK	0.0160411
ARHGAP21	-	-	ARHGAP21	ARHGAP21	TSS10209	10:24872537-25012597	-	-	6.19872	3.35863	9.04358	OK	6.30381	3.41678	9.19382	OK	5.62612	3.03391	8.21967	OK	5.8796	3.18415	8.588	OK	5.79884	3.14538	8.44746	OK	4.97973	2.65588	7.29883	OK	3.33056	1.69628	4.97251	OK	6.54882	3.55733	9.53792	OK	6.98023	3.80935	10.134	OK	6.61862	3.59611	9.6397	OK	5.15163
ARHGAP22	-	-	ARHGAP22	ARHGAP22	TSS14059,TSS20109,TSS6899,TSS9727	10:49654067-49864310	-	-	1.47061	0.3934	2.54644	OK	1.35425	0.331142	2.3789	OK	1.7743	0.565111	2.98401	OK	1.39365	0.362214	2.43987	OK	1.26041	0.311903	2.21203	OK	1.21471	0.302079	2.14492	OK	1.72571	0.469318	2.99107	OK	1.18847	0.278781	2.09926	OK	2.10421	0.652105	3.55316	OK	2.39583	0.819064	3.97697	OK	3.3286
ARHGAP23	-	-	ARHGAP23	ARHGAP23	TSS5021	17:36584719-36668628	-	-	0.186353	0.0235252	0.352877	OK	0.271986	0.0470503	0.494028	OK	0.22604	0.0352877	0.417571	OK	0.224555	0.0352877	0.417571	OK	0.298521	0.0588129	0.541079	OK	0.243246	0.041169	0.446978	OK	0.249042	0.041169	0.452859	OK	0.279128	0.0470503	0.505791	OK	0.187489	0.0235252	0.352877	OK	0.229567	0.0352877	0.429334	OK	0.128194
ARHGAP24	-	-	ARHGAP24	ARHGAP24	TSS23043,TSS27837,TSS509	4:86396283-86923823	-	-	2.26629	0.94193	3.58984	OK	2.39347	1.00943	3.78149	OK	2.10746	0.863253	3.35838	OK	2.31167	0.964069	3.64822	OK	2.44117	1.04911	3.8477	OK	2.07106	0.845427	3.29523	OK	1.72784	0.638044	2.81015	OK	2.64062	1.14227	4.13665	OK	3.35026	1.50922	5.19247	OK	3.17061	1.46054	4.88576	OK	2.56979
ARHGAP25	-	-	ARHGAP25	ARHGAP25	TSS28923,TSS3229	2:68961912-69053965	-	-	62.081	33.0929	91.4882	OK	59.3178	31.044	87.5956	OK	65.2242	33.8348	96.809	OK	62.2521	32.3872	92.1329	OK	65.7787	33.952	97.6536	OK	59.0334	31.3076	87.2065	OK	63.4851	33.2955	93.6504	OK	60.3469	31.6905	89.028	OK	59.2366	31.4964	87.0022	OK	58.6231	30.7149	86.6468	OK	65.8197
ARHGAP26	-	-	ARHGAP26	ARHGAP26	TSS12664	5:142150291-142608572	-	-	12.9813	6.92992	19.0282	OK	13.2182	7.0224	19.4102	OK	11.2656	5.99901	16.5673	OK	12.2078	6.54705	17.8726	OK	12.4682	6.69146	18.2599	OK	11.486	6.09011	16.8791	OK	9.32339	4.9044	13.735	OK	13.7819	7.35328	20.2142	OK	16.4248	8.90966	23.957	OK	16.5506	8.79535	24.3113	OK	10.8795
ARHGAP26-AS1	-	-	ARHGAP26-AS1	ARHGAP26-AS1	TSS28857	5:142150291-142608572	-	-	0	0	0.0355162	OK	0	0	0.0355162	OK	0	0	0.0355162	OK	0	0	0.0355162	OK	0	0	0.0355162	OK	0	0	0.0355162	OK	0	0	0.0355162	OK	0	0	0.0355162	OK	0	0	0.0355162	OK	0	0	0.0355162	OK	0
ARHGAP27	-	-	ARHGAP27	ARHGAP27	TSS19494,TSS25419	17:43471267-43503012	-	-	85.4735	43.1474	116.271	OK	84.258	42.7858	115.072	OK	89.4124	46.2212	125.179	OK	84.2898	42.7382	114.996	OK	88.6321	44.1942	119.364	OK	82.0831	41.5772	111.513	OK	72.58	38.2655	101.949	OK	80.4199	40.9491	109.391	OK	108.449	51.8739	143.327	OK	114.109	54.215	150.35	OK	111.292
ARHGAP28	-	-	ARHGAP28	ARHGAP28	TSS21420	18:6834431-6915715	-	-	0	0	0	OK	0	0	0	OK	0	0	0	OK	0	0	0	OK	0	0	0	OK	0	0	0	OK	0	0	0	OK	0	0	0	OK	0	0	0	OK	0	0	0	OK	0
ARHGAP29	-	-	ARHGAP29	ARHGAP29	TSS16969	1:94634462-94703307	-	-	0.100179	0.0114297	0.190495	OK	0.0752942	0.0038099	0.148586	OK	0.083862	0.00761981	0.163826	OK	0.0700086	0.0038099	0.137157	OK	0.0866469	0.00761981	0.167636	OK	0.0853748	0.0038099	0.167636	OK	0.050773	0	0.102867	OK	0.0715672	0.0038099	0.140966	OK	0.131807	0.0152396	0.247644	OK	0.151362	0.0228594	0.281933	OK	0.119753
ARHGAP30	-	-	ARHGAP30	ARHGAP30	TSS417	1:161016731-161039760	-	-	162.071	72.5048	251.52	OK	159.657	71.7257	247.59	OK	127.526	60.1487	195.042	OK	165.034	76.1957	253.817	OK	168.615	75.5684	262.251	OK	157.48	73.411	241.571	OK	159.18	72.3917	246.389	OK	167.375	77.4179	257.472	OK	177.951	81.4329	274.534	OK	179.702	82.018	277.736	OK	147.395
ARHGAP31	-	-	ARHGAP31	ARHGAP31	TSS15899	3:119013219-119138323	-	-	3.79667	1.98203	5.61072	OK	3.87779	2.02932	5.72681	OK	2.16494	1.05765	3.28045	OK	3.64779	1.88314	5.40865	OK	4.01488	2.09811	5.92888	OK	3.29653	1.68967	4.90562	OK	1.63716	0.765294	2.50655	OK	3.83677	2.00352	5.66662	OK	6.31973	3.45242	9.18783	OK	5.97887	3.25035	8.70629	OK	3.65454
ARHGAP32	-	-	ARHGAP32	ARHGAP32	TSS25911,TSS6979	11:128834954-129062093	-	-	2.14229	1.00652	3.27885	OK	1.84814	0.854308	2.85005	OK	1.50995	0.668894	2.35213	OK	1.7806	0.799064	2.76456	OK	1.70268	0.771093	2.64265	OK	1.74141	0.793501	2.69597	OK	0.937642	0.360607	1.51624	OK	1.95365	0.905492	3.00752	OK	1.33975	0.601179	2.07966	OK	1.19517	0.488305	1.90202	OK	0.839505
ARHGAP33	-	-	ARHGAP33	ARHGAP33	TSS15572	19:36266416-36279724	-	-	9.24094	4.71262	13.7738	OK	9.04485	4.57198	13.5187	OK	8.82431	4.521	13.1893	OK	7.94315	4.00608	11.8938	OK	8.21622	4.10644	12.3186	OK	8.98927	4.59683	13.3833	OK	7.57809	3.78571	11.3709	OK	7.89679	3.95936	11.8389	OK	6.36902	3.05742	9.69915	OK	7.58123	3.73923	11.4412	OK	5.86672
ARHGAP35	-	-	ARHGAP35	ARHGAP35	TSS350	19:47421932-47508334	-	-	8.94362	4.95878	12.9303	OK	9.30006	5.15416	13.4383	OK	8.06195	4.48596	11.6721	OK	9.11179	5.05647	13.1648	OK	9.6249	5.35345	13.8877	OK	8.37613	4.63444	12.1136	OK	6.4681	3.56766	9.38221	OK	9.62871	5.35345	13.9151	OK	9.62296	5.34954	13.8955	OK	9.43575	5.24013	13.6298	OK	8.1388
ARHGAP36	-	-	ARHGAP36	ARHGAP36	TSS19742	X:130192215-130223857	-	-	0	0	0	OK	0	0	0	OK	0	0	0	OK	0	0	0	OK	0	0	0	OK	0	0	0	OK	0	0	0	OK	0	0	0	OK	0	0	0	OK	0	0	0	OK	0
ARHGAP39	-	-	ARHGAP39	ARHGAP39	TSS17713	8:145754562-145838891	-	-	0.249488	0.0337494	0.465742	OK	0.242275	0.0337494	0.452242	OK	0.246896	0.0404993	0.458992	OK	0.223909	0.0337494	0.418493	OK	0.279212	0.0472492	0.512991	OK	0.173601	0.0202496	0.323994	OK	0.202309	0.0269995	0.377993	OK	0.207373	0.0269995	0.391493	OK	0.0906405	0	0.182247	OK	0.136103	0.0134998	0.263245	OK	0.166305
ARHGAP4	-	-	ARHGAP4	ARHGAP4	TSS22373	X:153172829-153191714	-	-	230.825	103.692	358.109	OK	228.251	101.107	355.589	OK	318.783	133.325	504.842	OK	229.551	102.071	357.282	OK	240.975	104.244	377.594	OK	237.472	104.113	371.562	OK	299.281	126.862	471.272	OK	213.352	97.467	329.168	OK	218.969	97.4281	340.441	OK	247.96	107.542	388.205	OK	343.935
ARHGAP40	-	-	ARHGAP40	ARHGAP40	TSS21943	20:37230576-37279295	-	-	0	0	0	OK	0	0	0	OK	0	0	0	OK	0.0130646	0	0.0367176	OK	0	0	0	OK	0	0	0	OK	0.0121909	0	0.0367176	OK	0.0133436	0	0.0367176	OK	0.0260222	0	0.0734353	OK	0	0	0	OK	0
ARHGAP42	-	-	ARHGAP42	ARHGAP42	TSS12257	11:100558406-100861656	-	-	0.270959	0.0438572	0.504358	OK	0.255373	0.0365477	0.47512	OK	0.201119	0.0292381	0.380096	OK	0.334386	0.0584762	0.606691	OK	0.373758	0.0804048	0.672477	OK	0.145034	0.00730953	0.285072	OK	0.035442	0	0.0804048	OK	0.302877	0.0511667	0.555524	OK	0.151446	0.00730953	0.292381	OK	0.221718	0.0292381	0.416643	OK	0.0802881
ARHGAP44	-	-	ARHGAP44	ARHGAP44	TSS28196	17:12692828-12921381	-	-	0.236351	0	1.0773	OK	0.329768	0	1.51802	OK	0.242285	0	1.1834	OK	0.213091	0	1.02017	OK	0.229354	0	1.11811	OK	0.178925	0	0.865108	OK	0.222622	0	1.06914	OK	0.226447	0	1.08547	OK	0.212306	0	0.99569	OK	0.230229	0	1.0365	OK	0.165122
ARHGAP5	-	-	ARHGAP5	ARHGAP5	TSS23557	14:32546494-32628934	-	-	3.86982	1.98542	5.75014	OK	4.12689	2.14314	6.11256	OK	3.40194	1.71719	5.09979	OK	3.88069	1.97512	5.78893	OK	3.8384	1.95599	5.72049	OK	3.51005	1.79043	5.23159	OK	2.69293	1.33781	4.05029	OK	4.30287	2.23212	6.38315	OK	3.20619	1.57289	4.83287	OK	3.25789	1.63894	4.88042	OK	2.29742
ARHGAP5-AS1	-	-	ARHGAP5-AS1	ARHGAP5-AS1	TSS17801	14:32544624-32545905	-	-	0.964741	0.216924	1.73539	OK	0.830173	0.162693	1.49135	OK	0.709983	0.135577	1.30154	OK	0.944374	0.189808	1.68116	OK	0.816166	0.162693	1.46423	OK	0.960077	0.189808	1.70827	OK	0.970749	0.216924	1.73539	OK	0.770261	0.135577	1.38289	OK	0.688554	0.108462	1.24731	OK	0.407011	0.0542309	0.759233	OK	0.612746
ARHGAP6	-	-	ARHGAP6	ARHGAP6	TSS20040,TSS4620	X:11155662-11683821	-	-	0.440622	0.0622584	0.819141	OK	0.313949	0.0367921	0.607069	OK	0.361577	0.0276407	0.692698	OK	0.324818	0.0254528	0.62641	OK	0.422397	0.0644304	0.785035	OK	0.381436	0.0552463	0.711008	OK	0.292495	0.0162515	0.571553	OK	0.457217	0.0460184	0.872537	OK	0.433442	0.0552252	0.815652	OK	0.482176	0.0622335	0.903446	OK	0.401297
ARHGAP8	-	-	ARHGAP8	ARHGAP8	TSS18696	22:45064426-45258664	-	-	0.0899278	0	0.470218	OK	0.275568	0	1.53542	OK	0.328055	0	1.8368	OK	0	0	0.0770943	OK	0.45274	0	2.38114	OK	0.378215	0	2.14221	OK	0.624682	0	3.29917	OK	0	0	0.0923749	OK	0	0	0.0952417	OK	0.18445	0	1.0066	OK	0.486138
ARHGAP9	-	-	ARHGAP9	ARHGAP9	TSS15407,TSS18967,TSS3186	12:57853917-57873633	-	-	166.857	81.0609	252.675	OK	164.252	79.8223	248.687	OK	203.204	98.1392	308.187	OK	162.072	82.0549	241.64	OK	158.856	80.7994	237.463	OK	178.845	86.9034	270.755	OK	222.108	108.037	336.699	OK	154.854	78.13	231.958	OK	163.34	81.7666	245.145	OK	172.189	86.1114	258.605	OK	241.489
ARHGDIA	-	-	ARHGDIA	ARHGDIA	TSS14262,TSS1505	17:79825596-79829282	-	-	220.127	110.491	330.178	OK	212.953	104.787	321.143	OK	277.193	135.535	418.924	OK	223.121	111.566	334.907	OK	228.505	112.968	344.046	OK	233.361	115.093	351.754	OK	318.03	148.8	487.712	OK	205.825	105.3	306.325	OK	204.693	101.453	307.56	OK	227.736	114.244	341.678	OK	303.856
ARHGDIB	-	-	ARHGDIB	ARHGDIB	TSS5955	12:15094949-15114562	-	-	912.365	424.36	1400.31	OK	900.346	418.904	1379.71	OK	1039.73	472.72	1606.6	OK	1025.96	468.121	1584.75	OK	946.159	436.814	1455.41	OK	962.436	444.784	1481.4	OK	1296.35	561.386	2028.82	OK	974.381	449.126	1497.26	OK	889.737	415.219	1364.6	OK	849.904	400.194	1299.93	OK	1121.67
ARHGDIG	-	-	ARHGDIG	ARHGDIG	TSS24012	16:330605-333003	-	-	0	0	0	OK	0	0	0	OK	0.0445485	0	0.110621	OK	0	0	0	OK	0	0	0	OK	0.0432566	0	0.110621	OK	0	0	0	OK	0	0	0	OK	0	0	0	OK	0.0488536	0	0.147494	OK	0.0403012
ARHGEF1	-	-	ARHGEF1	ARHGEF1	TSS13131,TSS13423	19:42387266-42411604	-	-	496.907	172.921	821.964	OK	498.967	179.024	819.058	OK	598.272	197.581	999.547	OK	478.171	171.866	783.606	OK	482.988	171.087	794.956	OK	496.459	182.868	811.286	OK	503.768	179.742	829.072	OK	460.797	167.966	754.373	OK	360.555	144.749	576.293	OK	410.417	153.897	666.897	OK	473.306
ARHGEF10	-	-	ARHGEF10	ARHGEF10	TSS25213	8:1772148-1906807	-	-	0.750591	0.229868	1.27359	OK	0.739104	0.223655	1.24874	OK	0.799404	0.267144	1.33572	OK	0.892673	0.275844	1.52035	OK	0.876113	0.298207	1.45997	OK	0.680251	0.179563	1.17998	OK	0.527075	0.121946	0.930643	OK	0.807307	0.267144	1.34814	OK	0.838355	0.273356	1.40406	OK	0.742617	0.205122	1.28201	OK	0.785707
ARHGEF10L	-	-	ARHGEF10L	ARHGEF10L	TSS18686,TSS18722	1:17866329-18024370	-	-	10.2687	5.41343	15.161	OK	9.84628	5.10364	14.5806	OK	8.58644	4.31282	12.8598	OK	10.0796	5.26383	14.8901	OK	10.0793	5.17487	14.9888	OK	9.43894	4.84511	14.0253	OK	9.12425	4.72275	13.5202	OK	9.25514	4.69021	13.8242	OK	16.8449	8.84511	24.8454	OK	19.4259	10.3895	28.4331	OK	19.8578
ARHGEF11	-	-	ARHGEF11	ARHGEF11	TSS6077	1:156904631-157015162	-	-	14.2406	7.54612	20.9322	OK	14.4148	7.74895	21.0907	OK	10.6656	5.68721	15.6399	OK	13.3859	7.02728	19.7278	OK	13.8926	7.38173	20.4828	OK	13.7232	7.30326	20.1523	OK	8.70615	4.69676	12.7109	OK	13.557	7.28195	19.8369	OK	19.5431	10.5193	28.6161	OK	19.9442	10.7309	29.1896	OK	13.3964
ARHGEF12	-	-	ARHGEF12	ARHGEF12	TSS12512	11:120207617-120360645	-	-	3.05767	1.52704	4.58985	OK	3.26467	1.65616	4.87328	OK	2.45454	1.18631	3.72319	OK	3.13963	1.54207	4.72694	OK	3.21949	1.62833	4.81195	OK	2.71066	1.34971	4.07433	OK	1.78074	0.803838	2.7555	OK	3.42231	1.73284	5.11389	OK	2.07697	0.984277	3.16995	OK	2.29761	1.12671	3.46927	OK	1.77688
ARHGEF15	-	-	ARHGEF15	ARHGEF15	TSS21166,TSS5373	17:8213555-8225834	-	-	0	0	0	OK	0	0	0	OK	0	0	0	OK	0	0	0	OK	0	0	0	OK	0	0	0	OK	0	0	0	OK	0	0	0	OK	0	0	0	OK	0	0	0	OK	0
ARHGEF16	-	-	ARHGEF16	ARHGEF16	TSS10944	1:3371146-3397677	-	-	0.0378632	0	0.0956884	OK	0.0778235	0	0.167455	OK	0.0374903	0	0.0956884	OK	0.025497	0	0.0717663	OK	0.0354733	0	0.0837274	OK	0.0243233	0	0.0717663	OK	0.0356869	0	0.0837274	OK	0.0651058	0	0.143533	OK	0.0126967	0	0.0358832	OK	0	0	0	OK	0.0112357
ARHGEF17	-	-	ARHGEF17	ARHGEF17	TSS25814	11:73018279-73080425	-	-	0.266135	0.0454689	0.491064	OK	0.231951	0.0363604	0.43178	OK	0.178515	0.0181954	0.341164	OK	0.295977	0.0591298	0.536717	OK	0.236685	0.0363728	0.436474	OK	0.243356	0.0409268	0.450195	OK	0.148615	0.0136502	0.286655	OK	0.21411	0.0318251	0.400087	OK	0.231456	0.0272794	0.43647	OK	0.206726	0.0227298	0.386407	OK	0.156246
ARHGEF18	-	-	ARHGEF18	ARHGEF18	TSS17295,TSS6679	19:7459998-7537371	-	-	49.6719	26.0596	73.2823	OK	49.8948	26.0901	73.7334	OK	48.5941	25.4641	71.7831	OK	50.6548	26.4317	74.9152	OK	52.0306	27.1134	76.9536	OK	45.5276	24.0098	67.0718	OK	40.8453	21.3884	60.3134	OK	48.9492	25.7168	72.1978	OK	35.0736	18.4991	51.665	OK	38.2299	20.3545	56.162	OK	34.6296
ARHGEF19	-	-	ARHGEF19	ARHGEF19	TSS14038	1:16524598-16539104	-	-	5.11706	2.52284	7.71759	OK	4.94894	2.41963	7.47677	OK	5.77139	2.86686	8.66939	OK	5.72925	2.84393	8.61205	OK	5.26899	2.60311	7.924	OK	5.30285	2.61458	7.98134	OK	7.23379	3.69252	10.7679	OK	5.09256	2.4999	7.68319	OK	4.33431	2.08707	6.57085	OK	4.5549	2.20175	6.91487	OK	4.78023
ARHGEF2	-	-	ARHGEF2	ARHGEF2	TSS2473,TSS3113	1:155916629-155948336	-	-	54.799	28.3561	81.3339	OK	54.3942	27.5144	81.3001	OK	49.359	26.0888	72.737	OK	54.5495	27.9101	81.2583	OK	55.2951	28.5355	82.1465	OK	51.3854	26.4731	76.3897	OK	42.3942	22.2201	62.5919	OK	53.2498	27.6223	78.8867	OK	55.1303	28.1576	82.3436	OK	56.6842	29.2112	84.2148	OK	49.4294
ARHGEF25	-	-	ARHGEF25	ARHGEF25	TSS18087,TSS24336	12:58003962-58011028	-	-	1.11318	0.236115	2.00208	OK	0.992872	0.187832	1.805	OK	1.09347	0.218832	1.97222	OK	1.24298	0.26993	2.21954	OK	0.976669	0.175079	1.77942	OK	1.00858	0.188108	1.83803	OK	0.846114	0.129985	1.56847	OK	0.776998	0.116706	1.44424	OK	0.870121	0.131306	1.6113	OK	0.791823	0.116304	1.47183	OK	1.05103
ARHGEF26	-	-	ARHGEF26	ARHGEF26	TSS26995,TSS5211	3:153742189-153975616	-	-	0.0906341	0	0.203625	OK	0.0286707	0	0.0772613	OK	0.0275943	0	0.0771698	OK	0.0492724	0	0.119541	OK	0.0391909	0	0.105412	OK	0.0537346	0	0.133559	OK	0.0262578	0	0.0772019	OK	0.0791308	0	0.181883	OK	0.0701413	0	0.161629	OK	0.0988876	0	0.217613	OK	0.00619169
ARHGEF26-AS1	-	-	ARHGEF26-AS1	ARHGEF26-AS1	TSS13693	3:153742189-153975616	-	-	0.0568573	0	0.173808	OK	0.0146057	0	0.0534794	OK	0.0140763	0	0.0534794	OK	0.0430782	0	0.133699	OK	0.11985	0	0.267397	OK	0.0684866	0	0.187178	OK	0.026801	0	0.093589	OK	0.0586569	0	0.173808	OK	0.0285978	0	0.106959	OK	0.0465109	0	0.147068	OK	0.0253193
ARHGEF28	-	-	ARHGEF28	ARHGEF28	TSS15286,TSS21743	5:72921982-73237818	-	-	0.238512	0.017082	0.461951	OK	0.174272	0.0113822	0.341396	OK	0.116698	0.00562511	0.231925	OK	0.199576	0.0182661	0.384202	OK	0.158777	0.00569355	0.315496	OK	0.162559	0.0112459	0.318911	OK	0.121934	0	0.254447	OK	0.246045	0.0239485	0.468134	OK	0.379301	0.0681781	0.690149	OK	0.32666	0.0512329	0.60576	OK	0.283831
ARHGEF3	-	-	ARHGEF3	ARHGEF3	TSS16898,TSS7673,TSS8587	3:56761445-57113336	-	-	50.5887	27.3356	73.9417	OK	48.8589	27.431	70.2613	OK	48.0166	25.7767	70.2538	OK	49.5153	28.037	71.0259	OK	51.757	28.0696	75.4456	OK	48.1853	27.3872	69.0302	OK	44.0297	25.0777	63.0205	OK	51.2121	28.6235	73.8051	OK	36.896	19.586	54.2129	OK	36.614	19.8247	53.4669	OK	34.9182
ARHGEF3-AS1	-	-	ARHGEF3-AS1	ARHGEF3-AS1	TSS26831	3:56761445-57113336	-	-	0	0	0.0710325	OK	0	0	0.0710325	OK	0	0	0.0710325	OK	0	0	0.0710325	OK	0	0	0.0710325	OK	0	0	0.0710325	OK	0	0	0.0710325	OK	0	0	0.0710325	OK	0	0	0.0710325	OK	0	0	0.0710325	OK	0
ARHGEF33	-	-	ARHGEF33	ARHGEF33	TSS24550	2:39146503-39202590	-	-	0.0333721	0	0.0968445	OK	0.0428866	0	0.121056	OK	0.0330299	0	0.0968445	OK	0.0421226	0	0.112985	OK	0.0703518	0	0.169478	OK	0.0482305	0	0.129126	OK	0.0392913	0	0.121056	OK	0.0344332	0	0.0968445	OK	0.0671484	0	0.169478	OK	0.0273065	0	0.0968445	OK	0.00741813
ARHGEF35	-	-	ARHGEF35	ARHGEF35	TSS3068	7:143883175-143892791	-	-	0.823922	0.19656	1.44612	OK	0.831167	0.2106	1.46016	OK	0.712138	0.15444	1.2636	OK	0.998868	0.280799	1.72692	OK	0.926267	0.23868	1.6146	OK	0.635183	0.1404	1.13724	OK	0.480234	0.0842398	0.870478	OK	0.664542	0.1404	1.17936	OK	0.482225	0.0842398	0.870478	OK	0.457481	0.0842398	0.842398	OK	0.413696
ARHGEF37	-	-	ARHGEF37	ARHGEF37	TSS24290	5:148961134-149014527	-	-	0.0514173	0	0.114236	OK	0.0453138	0	0.0999565	OK	0.0290773	0	0.0713975	OK	0.0370826	0	0.085677	OK	0.0412932	0	0.0928168	OK	0.0283079	0	0.0713975	OK	0.0138349	0	0.0356988	OK	0.0757904	0	0.157075	OK	0.0443396	0	0.0999565	OK	0.0400702	0	0.0928168	OK	0.0326459
ARHGEF38	-	-	ARHGEF38	ARHGEF38	TSS26739	4:106473776-106602070	-	-	0.00652351	0	0.0614951	OK	0	0	0	OK	0.00645549	0	0.0615033	OK	0	0	0	OK	0.00611226	0	0.0614939	OK	0	0	0	OK	0	0	0	OK	0.00673119	0	0.0614933	OK	0.0065632	0	0.0614938	OK	0	0	0	OK	0
ARHGEF38-IT1	-	-	ARHGEF38-IT1	ARHGEF38-IT1	TSS15413	4:106473776-106602070	-	-	0	0	0.152346	OK	0	0	0	OK	0	0	0.152346	OK	0	0	0	OK	0	0	0.152346	OK	0	0	0	OK	0	0	0	OK	0	0	0.152346	OK	0	0	0.152346	OK	0	0	0	OK	0
ARHGEF39	-	-	ARHGEF39	ARHGEF39	TSS28328	9:35658286-35665278	-	-	4.94428	1.78065	8.10001	OK	4.80623	1.6921	7.92869	OK	6.41469	2.49907	10.3353	OK	4.44043	1.48173	7.40863	OK	4.48847	1.60624	7.37321	OK	5.27269	1.88757	8.6538	OK	7.6878	3.16925	12.2312	OK	4.70512	1.60612	7.81773	OK	4.46222	1.53848	7.38276	OK	4.56645	1.56707	7.57415	OK	6.87414
ARHGEF4	-	-	ARHGEF4	ARHGEF4	TSS8113	2:131674223-131804836	-	-	1.22349	0.347856	2.10009	OK	1.33185	0.428379	2.23531	OK	1.78891	0.607761	2.96972	OK	1.31583	0.41318	2.22193	OK	1.70934	0.587926	2.83377	OK	1.46828	0.451351	2.49251	OK	1.65917	0.545428	2.76901	OK	1.27895	0.374481	2.1854	OK	0.488975	0.0638561	0.914134	OK	0.764146	0.157631	1.37172	OK	0.95834
ARHGEF40	-	-	ARHGEF40	ARHGEF40	TSS11305	14:21538526-21558036	-	-	9.61853	5.25669	13.95	OK	9.45443	5.16123	13.7272	OK	5.87227	3.11838	8.64236	OK	9.04618	4.93849	13.1545	OK	9.7087	5.31397	14.0836	OK	8.11091	4.40391	11.8053	OK	5.5325	2.91473	8.16505	OK	9.37973	5.12305	13.6127	OK	23.9269	13.4408	34.4294	OK	26.3752	14.7646	37.9678	OK	16.0582
ARHGEF5	-	-	ARHGEF5	ARHGEF5	TSS143	7:144052488-144077725	-	-	0.901307	0.310133	1.48737	OK	1.00012	0.367096	1.63927	OK	0.680159	0.202536	1.15192	OK	0.805237	0.265828	1.34813	OK	0.923469	0.322791	1.52535	OK	0.730921	0.227853	1.22787	OK	0.555618	0.151902	0.962045	OK	0.776117	0.25317	1.30382	OK	0.932887	0.322791	1.53801	OK	0.948026	0.33545	1.55699	OK	0.276592
ARHGEF6	-	-	ARHGEF6	ARHGEF6	TSS2335	X:135747708-135863503	-	-	45.9338	25.0299	66.808	OK	45.7015	24.885	66.5049	OK	35.9447	19.8909	51.9244	OK	42.5349	23.284	61.7414	OK	45.2987	24.7137	65.8724	OK	41.266	22.6844	59.8702	OK	31.3523	17.4729	45.2436	OK	47.6888	25.8996	69.4566	OK	47.8587	25.9919	69.7399	OK	44.9622	24.5226	65.3849	OK	33.9692
ARHGEF7	-	-	ARHGEF7	ARHGEF7	TSS15538,TSS17862,TSS22304	13:111767623-111958081	-	-	17.9499	9.50638	26.4259	OK	17.8786	9.45406	26.3048	OK	20.971	11.02	30.9394	OK	16.6982	8.95053	24.4962	OK	16.5244	8.7037	24.358	OK	16.9698	9.05223	24.8929	OK	16.8144	9.02028	24.6479	OK	17.2802	9.23283	25.3242	OK	17.4373	9.31895	25.5557	OK	16.9932	9.04733	24.9486	OK	16.973
ARHGEF9	-	-	ARHGEF9	ARHGEF9	TSS27684,TSS6088	X:62854847-63005426	-	-	6.72924	3.40044	10.0611	OK	6.458	3.2555	9.66746	OK	6.1716	3.0874	9.27722	OK	6.54822	3.24223	9.85337	OK	6.18898	3.12947	9.25549	OK	6.21546	3.1221	9.31622	OK	5.47139	2.69829	8.24324	OK	6.95248	3.50666	10.4117	OK	5.62398	2.79622	8.44201	OK	5.72293	2.82001	8.62527	OK	5.33102
ARID1A	-	-	ARID1A	ARID1A	TSS26524	1:27022521-27108601	-	-	44.23	22.0257	66.4297	OK	45.6696	22.7418	68.6083	OK	36.0845	18.5044	53.6629	OK	42.9192	21.4309	64.433	OK	43.6174	21.7285	65.5583	OK	38.5868	19.6967	57.4663	OK	27.7618	14.4734	41.0747	OK	46.7922	23.1115	70.6468	OK	42.9201	21.4355	64.5083	OK	45.0834	22.3909	67.8198	OK	29.8148
ARID1B	-	-	ARID1B	ARID1B	TSS24590	6:157099063-157531913	-	-	13.8796	7.2848	20.4764	OK	14.152	7.52658	20.7926	OK	11.3896	6.07549	16.7113	OK	14.004	7.50155	20.4996	OK	14.9069	7.85663	21.9592	OK	11.8603	6.30335	17.4543	OK	7.98748	4.28367	11.6922	OK	15.3547	8.36127	22.2832	OK	12.3853	6.78424	18.009	OK	12.4404	6.77418	18.1126	OK	9.35171
ARID2	-	-	ARID2	ARID2	TSS7107	12:46123619-46301819	-	-	5.01574	2.69969	7.32772	OK	5.32522	2.88021	7.77083	OK	4.55531	2.44531	6.67127	OK	4.63107	2.49044	6.78615	OK	4.94111	2.65866	7.22105	OK	4.35969	2.33043	6.40458	OK	3.15661	1.62063	4.68958	OK	5.29147	2.8638	7.7216	OK	5.33912	2.89663	7.78314	OK	5.18296	2.79816	7.56569	OK	3.35093
ARID3A	-	-	ARID3A	ARID3A	TSS6042	19:926036-972816	-	-	9.65116	5.04474	14.2483	OK	9.82451	5.13087	14.5067	OK	5.74418	2.84228	8.63758	OK	9.55182	4.98322	14.113	OK	10.1996	5.35235	15.0358	OK	8.10925	4.15884	12.0705	OK	5.63964	2.80537	8.46532	OK	9.48734	4.94631	14.0391	OK	13.6082	7.34564	19.8714	OK	14.4429	7.8255	21.0526	OK	6.78616
ARID3B	-	-	ARID3B	ARID3B	TSS4439	15:74833547-74890472	-	-	17.8256	9.92659	25.7174	OK	18.2128	10.1969	26.2334	OK	18.1042	10.115	26.086	OK	18.5475	10.3607	26.7412	OK	16.9872	9.49251	24.4725	OK	18.4728	10.3279	26.5856	OK	11.8904	6.50307	17.2569	OK	17.3871	9.72184	25.0376	OK	15.0611	8.37864	21.7697	OK	15.6301	8.72263	22.5396	OK	13.6956
ARID3C	-	-	ARID3C	ARID3C	TSS11280	9:34621454-34628011	-	-	0.097043	0	0.224277	OK	0.033185	0	0.0841039	OK	0.0641794	0	0.168208	OK	0.0327233	0	0.0841039	OK	0.0302975	0	0.0841039	OK	0.0623726	0	0.168208	OK	0	0	0	OK	0.0333587	0	0.0841039	OK	0.0975938	0	0.224277	OK	0.0705058	0	0.168208	OK	0
ARID4A	-	-	ARID4A	ARID4A	TSS22940	14:58765221-58840451	-	-	9.71247	5.08695	14.3422	OK	10.2809	5.4265	15.137	OK	8.70792	4.58074	12.8343	OK	8.68749	4.48574	12.8936	OK	9.30014	4.76065	13.8509	OK	8.60448	4.50117	12.7087	OK	6.36989	3.23616	9.51636	OK	10.2731	5.43645	15.1153	OK	10.8898	5.7659	16.0247	OK	10.1051	5.28698	14.9131	OK	7.65138
ARID4B	-	-	ARID4B	ARID4B	TSS12483,TSS19509	1:235330209-235491532	-	-	17.678	9.58516	25.7749	OK	17.5171	9.47206	25.5807	OK	14.4942	7.57534	21.4157	OK	16.4759	8.90609	24.0775	OK	18.8831	10.2048	27.5764	OK	15.6048	8.40398	22.7912	OK	13.5191	7.22493	19.82	OK	18.6323	9.97133	27.2896	OK	16.9878	9.2614	24.7258	OK	16.7019	9.03616	24.3876	OK	12.6286
ARID5A	-	-	ARID5A	ARID5A	TSS12897	2:97202463-97218371	-	-	43.3223	23.8389	62.8251	OK	44.4873	24.5317	64.4627	OK	54.553	30.1844	78.9329	OK	45.7444	25.319	66.1632	OK	46.8597	25.9016	67.785	OK	48.7765	27.1297	70.3988	OK	45.4176	25.9016	64.9665	OK	41.6828	23.0989	60.1641	OK	32.5263	17.7926	47.2527	OK	36.5578	20.3276	52.7322	OK	42.242
ARID5B	-	-	ARID5B	ARID5B	TSS19646,TSS3616	10:63661012-63856707	-	-	9.16156	4.74777	13.5828	OK	9.12345	4.7544	13.5182	OK	8.10012	4.23165	11.9738	OK	8.57091	4.44855	12.6934	OK	8.55249	4.45075	12.6511	OK	7.98554	4.1421	11.8305	OK	7.06972	3.62179	10.5162	OK	9.10209	4.7304	13.4794	OK	5.27001	2.66969	7.8581	OK	5.04674	2.57963	7.51647	OK	4.71013
ARIH1	-	-	ARIH1	ARIH1	TSS16292	15:72766666-72878896	-	-	15.2841	8.53323	22.0276	OK	14.906	8.31494	21.4786	OK	14.7289	8.22895	21.2471	OK	13.6157	7.56746	19.6595	OK	14.3269	7.99081	20.665	OK	13.3131	7.39547	19.2362	OK	11.8617	6.57522	17.1657	OK	13.9849	7.77913	20.1755	OK	15.4999	8.65892	22.3452	OK	15.2024	8.48031	21.9284	OK	12.703
ARIH2	-	-	ARIH2	ARIH2	TSS13468	3:48955220-49022974	-	-	31.5431	16.8078	46.3046	OK	31.4716	16.6539	46.2876	OK	37.6986	19.9095	55.5075	OK	31.8972	17.1666	46.6293	OK	33.3702	17.893	48.8425	OK	32.7041	17.3888	48.0136	OK	41.1573	21.815	60.4635	OK	31.2939	16.6198	45.9885	OK	30.2728	16.1071	44.3991	OK	29.6013	15.9447	43.2712	OK	37.9019
ARIH2OS	-	-	ARIH2OS	ARIH2OS	TSS15233	3:48955220-49022974	-	-	2.56458	0	9.21627	OK	2.38449	0	8.97717	OK	3.35754	0	11.8899	OK	2.95965	0	10.0857	OK	2.221	0	8.47723	OK	2.54194	0	9.32495	OK	2.44438	0	9.69447	OK	2.52043	0	8.9989	OK	2.36045	0	8.54244	OK	1.9255	0	7.60777	OK	2.80929
ARL1	-	-	ARL1	ARL1	TSS29445	12:101786902-101801572	-	-	7.83088	4.05781	11.5999	OK	7.29044	3.75483	10.8317	OK	8.41573	4.39326	12.444	OK	7.41629	3.83058	11.0048	OK	7.86836	4.09028	11.6432	OK	8.23452	4.27423	12.1734	OK	9.15463	4.81527	13.5044	OK	7.68122	3.98207	11.3835	OK	8.01494	4.1552	11.8596	OK	8.208	4.27423	12.141	OK	9.30177
ARL10	-	-	ARL10	ARL10	TSS6181	5:175792501-175800503	-	-	2.48643	0.793934	4.18762	OK	2.74505	0.932753	4.60158	OK	0.764784	0.124723	1.40313	OK	2.18441	0.670181	3.70937	OK	2.48854	0.793763	4.18671	OK	1.87521	0.529504	3.22374	OK	0.276685	0	0.561772	OK	2.13492	0.653608	3.62597	OK	1.69336	0.451343	2.92595	OK	2.03806	0.606704	3.48466	OK	0.220152
ARL11	-	-	ARL11	ARL11	TSS28671	13:50202434-50208008	-	-	3.44948	1.6536	5.23795	OK	3.64473	1.76446	5.53356	OK	2.47291	1.09008	3.85225	OK	3.76491	1.81989	5.70909	OK	3.60998	1.74598	5.47814	OK	3.61991	1.73674	5.49661	OK	3.20443	1.51503	4.8869	OK	3.21207	1.52427	4.90538	OK	5.58728	2.83607	8.34192	OK	5.67091	2.88226	8.46201	OK	5.43556
ARL13A	-	-	ARL13A	ARL13A	TSS16897	X:100224696-100245820	-	-	0	0	0	OK	0.0778421	0	0.250064	OK	0.143038	0	0.395121	OK	0.0364617	0	0.17122	OK	0.0710645	0	0.240609	OK	0.146188	0	0.393302	OK	0.0477424	0	0.195113	OK	0.0782508	0	0.254651	OK	0.144196	0	0.376947	OK	0.110226	0	0.311682	OK	0
ARL13B	-	-	ARL13B	ARL13B	TSS26215	3:93698982-93774522	-	-	1.46484	0.540146	2.39657	OK	1.34733	0.420734	2.2692	OK	1.33817	0.476553	2.20306	OK	1.52392	0.567203	2.48293	OK	1.39453	0.483181	2.30422	OK	1.42623	0.516435	2.33113	OK	1.28279	0.426603	2.13847	OK	1.78285	0.671933	2.89443	OK	1.84552	0.714387	2.98058	OK	1.74496	0.697318	2.79692	OK	1.33397
ARL14	-	-	ARL14	ARL14	TSS4663	3:160394947-160396236	-	-	0.0617949	0	0.161683	OK	0.095104	0	0.215577	OK	0.0306468	0	0.0808415	OK	0.0625056	0	0.161683	OK	0.0289398	0	0.0808415	OK	0.059574	0	0.161683	OK	0.0584092	0	0.134736	OK	0.127457	0	0.269472	OK	0	0	0	OK	0	0	0	OK	0.0276505
ARL14EP	-	-	ARL14EP	ARL14EP	TSS10384	11:30344648-30359165	-	-	12.8875	6.61337	19.1533	OK	12.2141	6.22088	18.1917	OK	11.2955	5.7499	16.818	OK	13.572	6.94698	20.1737	OK	13.6297	7.00585	20.213	OK	11.8804	6.06389	17.6814	OK	11.471	5.8284	17.0731	OK	13.1821	6.78998	19.5261	OK	17.0884	8.9094	25.2368	OK	15.4641	8.04594	22.8819	OK	14.9319
ARL14EPL	-	-	ARL14EPL	ARL14EPL	TSS22468	5:115387162-115394827	-	-	0	0	0	OK	0	0	0	OK	0	0	0	OK	0	0	0	OK	0	0	0	OK	0	0	0	OK	0	0	0	OK	0.0758198	0	0.162313	OK	0.0739578	0	0.162313	OK	0.0800488	0	0.216417	OK	0.0666743
ARL15	-	-	ARL15	ARL15	TSS4124	5:53180613-53606403	-	-	3.72566	1.42709	6.02383	OK	3.41462	1.30518	5.55075	OK	3.68977	1.41408	5.9572	OK	3.44776	1.32343	5.60955	OK	3.76961	1.50189	6.03759	OK	3.21687	1.20223	5.25976	OK	3.14744	1.15938	5.1645	OK	2.82887	0.976113	4.68534	OK	3.41803	1.30661	5.55684	OK	3.10449	1.14091	5.08904	OK	2.48251
ARL16	-	-	ARL16	ARL16	TSS573	17:79648223-79650954	-	-	28.9473	14.9645	42.8503	OK	26.8546	13.8422	39.771	OK	44.7993	23.3964	66.2179	OK	29.2857	15.1372	43.4546	OK	27.737	14.3026	40.9221	OK	33.3105	17.3531	49.0663	OK	49.0359	25.8713	71.9447	OK	25.5525	13.0652	37.8429	OK	25.053	12.8062	37.1522	OK	24.0954	12.3169	35.886	OK	43.1264
ARL17A	-	-	ARL17A	ARL17A	TSS26934	17:44590075-44657088	-	-	18.5085	9.09368	27.9304	OK	19.4093	9.43538	29.3749	OK	13.3371	6.05955	20.6038	OK	15.9087	7.81412	24.0033	OK	14.6036	7.04949	22.1701	OK	17.0955	8.72819	25.4534	OK	7.90664	3.77453	12.0278	OK	16.8684	8.09115	25.646	OK	20.6795	10.6319	30.6442	OK	21.2804	10.9086	31.6718	OK	9.47719
ARL17B	-	-	ARL17B	ARL17B	TSS26913	17:44372496-44439134	-	-	0.109636	0	0.663094	OK	0	0	0.210676	OK	0.219144	0	0.925315	OK	0.223123	0	0.996493	OK	0.307726	0	1.21003	OK	0.529566	0	2.65995	OK	0.104917	0	0.448889	OK	0.225741	0	0.996493	OK	0.22025	0	0.996493	OK	0.238137	0	1.06767	OK	0.200764
ARL2	-	-	ARL2	ARL2	TSS10331	11:64781584-64808044	-	-	24.9403	9.10905	40.6949	OK	26.682	10.059	43.175	OK	30.7046	12.3948	48.9776	OK	30.8739	11.9302	49.8049	OK	29.7551	11.6964	47.7907	OK	31.301	12.3788	50.2042	OK	42.8541	18.7386	66.8856	OK	24.4902	8.90597	39.9806	OK	25.9738	9.21538	42.6775	OK	26.661	9.39579	43.9005	OK	38.9275
ARL2-SNX15	-	-	ARL2-SNX15	ARL2-SNX15	TSS10331	11:64781584-64808044	-	-	0	0	0.0303459	OK	0	0	0.0303051	OK	0	0	0.0303896	OK	0	0	0.0303806	OK	0.160248	0	0.849505	OK	0	0	0.0303578	OK	0	0	0.0152085	OK	0.184308	0	0.940412	OK	0.194353	0	1.09219	OK	0	0	0.0303253	OK	0.110299
ARL2BP	-	-	ARL2BP	ARL2BP	TSS5006	16:57279037-57287545	-	-	28.1572	15.4488	40.8879	OK	27.8208	15.2834	40.3421	OK	30.7117	16.9043	44.4937	OK	31.5802	17.4501	45.7343	OK	30.7519	16.9209	44.593	OK	30.4634	16.772	44.1464	OK	36.5672	20.2455	52.8467	OK	27.6808	15.151	40.2263	OK	30.2669	16.6562	43.8983	OK	28.1115	15.3991	40.7225	OK	35.0407
ARL3	-	-	ARL3	ARL3	TSS29547	10:104433483-104474190	-	-	2.62614	1.18353	4.06167	OK	2.04868	0.860751	3.23678	OK	2.02794	0.842819	3.20092	OK	2.41688	1.06697	3.77475	OK	2.15511	0.923514	3.38024	OK	2.92513	1.36286	4.49204	OK	2.91256	1.36286	4.46515	OK	2.58467	1.1656	3.99891	OK	2.73569	1.25526	4.21409	OK	2.62114	1.18353	4.0527	OK	2.45161
ARL4A	-	-	ARL4A	ARL4A	TSS16864,TSS20644	7:12726451-12730559	-	-	6.65358	3.11301	10.1935	OK	6.11153	2.82257	9.39837	OK	9.06756	4.42963	13.7267	OK	6.12123	2.79244	9.48175	OK	5.81867	2.55315	9.08956	OK	5.61989	2.51573	8.74364	OK	6.77177	3.1762	10.3738	OK	5.83485	2.63046	9.05682	OK	6.33703	2.85703	9.83405	OK	5.11523	2.18799	8.0487	OK	8.45402
ARL4C	-	-	ARL4C	ARL4C	TSS8892	2:235401684-235405693	-	-	156.344	77.4409	235.416	OK	156.098	77.2156	234.913	OK	191.621	91.8668	291.378	OK	165.2	81.2011	249.097	OK	168.555	82.7174	254.347	OK	148.379	74.1658	222.801	OK	144.278	72.5802	215.887	OK	154.934	76.6871	233.284	OK	87.3083	46.4143	128.265	OK	88.7571	47.1507	130.449	OK	101.587
ARL4D	-	-	ARL4D	ARL4D	TSS23142	17:41476352-41478504	-	-	1.0011	0.219148	1.7751	OK	1.10294	0.262977	1.95041	OK	1.35542	0.350636	2.34488	OK	1.16023	0.284892	2.03807	OK	1.16647	0.284892	2.05999	OK	1.10617	0.262977	1.95041	OK	1.42947	0.394466	2.45445	OK	0.679982	0.131489	1.22723	OK	1.47352	0.41638	2.54211	OK	1.06478	0.241062	1.88467	OK	1.70121
ARL5A	-	-	ARL5A	ARL5A	TSS3635	2:152657479-152685009	-	-	13.8443	7.17435	20.51	OK	14.8846	7.78753	21.9866	OK	13.3207	6.75865	19.8843	OK	14.5955	7.67709	21.5261	OK	14.966	7.81485	22.1294	OK	12.9925	6.7368	19.2858	OK	12.28	6.07193	18.4835	OK	14.3094	7.50322	21.1187	OK	16.6778	8.875	24.5615	OK	15.8864	8.27568	23.4993	OK	15.207
ARL5B	-	-	ARL5B	ARL5B	TSS24176	10:18948312-18966940	-	-	4.43945	2.18726	6.6876	OK	4.94716	2.44857	7.43282	OK	2.78662	1.24848	4.31646	OK	3.62749	1.74207	5.50687	OK	3.62055	1.74207	5.49719	OK	3.22762	1.51947	4.92618	OK	0.589371	0.145172	1.03556	OK	3.68517	1.7711	5.59397	OK	4.36471	2.14855	6.58114	OK	4.79899	2.36147	7.2199	OK	1.01425
ARL5C	-	-	ARL5C	ARL5C	TSS6243	17:37313146-37322414	-	-	0.0898225	0	0.221476	OK	0.230111	0	0.442953	OK	0.0892136	0	0.221476	OK	0.0909525	0	0.221476	OK	0.126172	0	0.258389	OK	0.173252	0	0.369127	OK	0.0425436	0	0.110738	OK	0.0463022	0	0.110738	OK	0.180629	0	0.369127	OK	0	0	0	OK	0.161418
ARL6	-	-	ARL6	ARL6	TSS5469	3:97483594-97517373	-	-	0.974814	0.0863597	1.8782	OK	1.07856	0.117412	2.05472	OK	0.636985	0	1.29853	OK	0.915354	0.0884851	1.7697	OK	0.822337	0.0569075	1.60401	OK	0.591049	0	1.20754	OK	0.331058	0	0.70953	OK	0.766613	0.0284474	1.51781	OK	0.681711	0.0284523	1.36571	OK	0.572797	0	1.17564	OK	0.130566
ARL6IP1	-	-	ARL6IP1	ARL6IP1	TSS13840	16:18802990-18812857	-	-	48.9122	27.3092	70.4824	OK	47.8783	26.7569	68.9175	OK	48.7423	27.3092	70.1295	OK	51.3528	28.7821	73.8884	OK	47.6911	26.6342	68.5646	OK	51.1718	28.5826	73.6889	OK	63.5259	35.6554	91.2251	OK	51.6829	28.8895	74.3179	OK	50.2137	28.0763	72.3695	OK	47.7158	26.6649	68.6413	OK	50.1587
ARL6IP4	-	-	ARL6IP4	ARL6IP4	TSS27741	12:123464879-123467460	-	-	111.199	58.3421	164.206	OK	108.574	57.1434	160.008	OK	150.646	78.9602	222.752	OK	122.401	64.4558	180.447	OK	115.06	60.0232	170.169	OK	118.585	61.5518	175.652	OK	177.864	92.6816	263.546	OK	105.485	56.3023	154.71	OK	102.666	54.7833	150.509	OK	103.349	56.3686	150.395	OK	174.11
ARL6IP5	-	-	ARL6IP5	ARL6IP5	TSS878	3:69134089-69155239	-	-	94.5286	52.2003	136.736	OK	97.8636	54.0447	141.339	OK	91.7386	50.6986	132.688	OK	110.557	60.5902	160.339	OK	108.114	59.3497	156.242	OK	102.536	56.3626	148.537	OK	121.847	66.5317	177.119	OK	100.352	55.2526	145.42	OK	100	55.0731	144.881	OK	96.0105	53.0164	138.531	OK	103.813
ARL6IP6	-	-	ARL6IP6	ARL6IP6	TSS13250	2:153574406-153617767	-	-	8.74936	4.13515	13.3764	OK	8.58955	4.14671	13.0547	OK	9.80362	4.52795	15.0811	OK	9.33511	4.53933	14.127	OK	8.05793	3.8889	12.2559	OK	9.23067	4.33605	14.1553	OK	13.4681	6.50234	20.4609	OK	8.99972	4.17873	13.8172	OK	9.4502	4.55893	14.3467	OK	9.47421	4.55438	14.4132	OK	11.2677
ARL8A	-	-	ARL8A	ARL8A	TSS5919	1:202102531-202113871	-	-	31.1593	16.2614	45.9985	OK	30.0458	15.7191	44.3716	OK	33.8033	17.6222	50.0771	OK	32.2488	16.9136	47.6133	OK	32.7372	17.1589	48.2225	OK	32.39	17.1063	47.6805	OK	42.4898	22.4868	62.4843	OK	30.8801	15.9753	45.805	OK	33.8298	17.9906	49.6166	OK	33.5921	17.5833	49.5718	OK	42.2014
ARL8B	-	-	ARL8B	ARL8B	TSS23560	3:5163929-5222601	-	-	21.904	12.1368	31.6396	OK	20.9493	11.5899	30.2665	OK	19.3452	10.659	28.0323	OK	22.5455	12.5441	32.524	OK	22.0374	12.2532	31.8374	OK	22.0278	12.2416	31.756	OK	22.6655	12.6139	32.7101	OK	22.0421	12.2067	31.849	OK	28.0281	15.6743	40.3786	OK	27.543	15.3834	39.692	OK	26.1095
ARL9	-	-	ARL9	ARL9	TSS6647	4:57371374-57390058	-	-	0.104064	0	0.249293	OK	0.159855	0	0.332391	OK	0.0517144	0	0.124647	OK	0.0527149	0	0.124647	OK	0	0	0	OK	0.100379	0	0.249293	OK	0.0986874	0	0.207745	OK	0.10727	0	0.249293	OK	0	0	0	OK	0	0	0	OK	0.0936977
ARMC1	-	-	ARMC1	ARMC1	TSS26682	8:66514690-66546452	-	-	8.96232	4.68156	13.2226	OK	9.12458	4.77291	13.4852	OK	10.0987	5.33241	14.8326	OK	9.84115	5.18397	14.4672	OK	9.54476	5.01269	14.0675	OK	9.68939	5.10404	14.2616	OK	9.30688	4.86425	13.7478	OK	9.79192	5.16113	14.4215	OK	8.32718	4.32759	12.3319	OK	8.24294	4.25908	12.2177	OK	8.89677
ARMC10	-	-	ARMC10	ARMC10	TSS12589	7:102715327-102789569	-	-	10.3156	4.47689	16.1624	OK	11.2216	5.0569	17.4242	OK	10.3375	4.55365	16.1218	OK	11.0576	4.76808	17.3596	OK	11.1002	4.9339	17.2772	OK	11.7733	5.25881	18.289	OK	13.8969	6.50399	21.2547	OK	10.4428	4.49152	16.3792	OK	13.5263	6.37927	20.6723	OK	13.1756	6.07061	20.273	OK	14.2356
ARMC12	-	-	ARMC12	ARMC12	TSS29186	6:35704858-35716685	-	-	1.48878	0.35656	2.61477	OK	1.38496	0.326847	2.46621	OK	2.74833	0.861687	4.63528	OK	1.05093	0.237707	1.87194	OK	1.26467	0.297133	2.2285	OK	1.00145	0.207993	1.7828	OK	2.58684	0.80226	4.39757	OK	1.39242	0.326847	2.46621	OK	0.731179	0.118853	1.3371	OK	0.905484	0.17828	1.60452	OK	1.76801
ARMC2	-	-	ARMC2	ARMC2	TSS9738	6:109169618-109295352	-	-	1.65951	0.447798	2.88016	OK	1.64016	0.427444	2.84962	OK	1.37957	0.386735	2.37129	OK	1.63304	0.447798	2.80892	OK	1.41527	0.315494	2.51378	OK	1.49652	0.386735	2.61555	OK	1.06247	0.29514	1.82172	OK	1.30609	0.274785	2.33059	OK	1.45546	0.335849	2.57484	OK	1.52021	0.36638	2.66643	OK	1.23042
ARMC3	-	-	ARMC3	ARMC3	TSS1991	10:23216953-23326514	-	-	0.0523241	0	0.1237	OK	0.0672135	0	0.14844	OK	0.0259055	0	0.0742199	OK	0.0528542	0	0.1237	OK	0.0367658	0	0.0865898	OK	0.037815	0	0.0989598	OK	0.0246601	0	0.0618499	OK	0.0404866	0	0.0989598	OK	0.052637	0	0.1237	OK	0.0713412	0	0.16081	OK	0.0465866
ARMC4	-	-	ARMC4	ARMC4	TSS29477	10:28101096-28287977	-	-	0.0202803	0	0.0583453	OK	0.0104232	0	0.0291726	OK	0	0	0	OK	0.0102406	0	0.0291726	OK	0	0	0	OK	0.00977039	0	0.0291726	OK	0	0	0	OK	0.0209243	0	0.0583453	OK	0.0102013	0	0.0291726	OK	0.0110619	0	0.0388969	OK	0
ARMC5	-	-	ARMC5	ARMC5	TSS17077	16:31470316-31478488	-	-	7.497	3.7214	11.3147	OK	7.79038	3.81512	11.7663	OK	8.49355	4.17026	12.8161	OK	7.36399	3.57706	11.1513	OK	7.71929	3.86555	11.5845	OK	7.61838	3.72023	11.5203	OK	9.29711	4.80176	13.777	OK	7.07994	3.47313	10.7245	OK	6.71932	3.26432	10.1822	OK	7.17666	3.51042	10.853	OK	9.00044
ARMC6	-	-	ARMC6	ARMC6	TSS21203	19:19144386-19168987	-	-	14.9568	7.5677	22.3663	OK	14.7575	7.60742	21.9257	OK	15.9314	7.93094	23.9257	OK	15.5354	7.89965	23.2754	OK	17.1849	8.86759	25.5668	OK	15.1548	7.50606	22.7864	OK	18.8957	9.72414	28.1059	OK	14.7456	7.50462	22.0224	OK	13.0163	6.42326	19.6269	OK	14.2032	6.97364	21.4342	OK	16.518
ARMC7	-	-	ARMC7	ARMC7	TSS12451	17:73106081-73127890	-	-	7.64276	1.94424	13.3483	OK	7.9234	2.10762	13.7731	OK	8.16563	1.63381	14.688	OK	8.59683	2.30368	14.884	OK	8.64802	2.38537	14.9167	OK	7.94388	1.96058	13.9201	OK	9.85634	2.00959	17.6942	OK	7.42896	1.99325	12.8581	OK	8.41587	2.33635	14.4919	OK	8.33469	2.30368	14.3612	OK	11.1882
ARMC8	-	-	ARMC8	ARMC8	TSS8721	3:137906114-138048728	-	-	12.7232	6.73372	18.7113	OK	12.9778	7.02065	18.9198	OK	13.9892	7.47062	20.5064	OK	12.0041	6.35705	17.6483	OK	12.6624	6.75245	18.567	OK	12.7214	6.75897	18.6882	OK	13.994	7.49363	20.4329	OK	12.9356	6.84593	19.0121	OK	12.9132	6.81351	18.9782	OK	13.3297	7.31465	19.3454	OK	12.7276
ARMC9	-	-	ARMC9	ARMC9	TSS11249	2:232063293-232238606	-	-	0.198813	0	0.420892	OK	0.102323	0	0.231092	OK	0.0978399	0	0.220105	OK	0.117155	0	0.260639	OK	0.156223	0	0.335561	OK	0.127542	0	0.276415	OK	0.202176	0	0.43337	OK	0.0962961	0	0.209812	OK	0.174183	0	0.378767	OK	0.108042	0	0.248644	OK	0.0148229
ARMCX1	-	-	ARMCX1	ARMCX1	TSS28825	X:100805513-100809683	-	-	0.840774	0.194684	1.49258	OK	0.8097	0.17846	1.44391	OK	0.867587	0.210908	1.52503	OK	0.884979	0.210908	1.55747	OK	0.804059	0.17846	1.42768	OK	0.962199	0.243355	1.68726	OK	1.27219	0.356921	2.17397	OK	1.26486	0.356921	2.15775	OK	1.251	0.356921	2.14153	OK	1.33714	0.389368	2.28754	OK	1.18676
ARMCX2	-	-	ARMCX2	ARMCX2	TSS6943	X:100910266-100914863	-	-	2.68478	1.00479	4.36493	OK	2.45546	0.801268	4.10928	OK	2.81459	1.04193	4.59191	OK	2.50494	0.923437	4.08713	OK	2.73069	0.991111	4.47518	OK	2.90645	1.04842	4.76008	OK	3.02539	1.17175	4.88256	OK	2.67305	0.974232	4.37755	OK	1.61786	0.484195	2.75394	OK	1.69186	0.519435	2.8728	OK	1.79389
ARMCX3	-	-	ARMCX3	ARMCX3	TSS12559,TSS26565	X:100877746-100882831	-	-	9.81686	4.88052	14.7645	OK	9.1698	4.4676	13.8765	OK	7.44175	3.4929	11.3911	OK	8.89881	4.35893	13.4505	OK	9.00687	4.44841	13.5528	OK	7.97144	3.82728	12.1481	OK	7.90225	3.85676	11.9708	OK	9.81421	4.81544	14.8542	OK	10.4756	5.32714	15.637	OK	10.6678	5.18585	16.1378	OK	7.93913
ARMCX3-AS1	-	-	ARMCX3-AS1	ARMCX3-AS1	TSS14912	X:100877746-100882831	-	-	0.64257	0	2.49504	OK	1.05174	0	3.96271	OK	0.575462	0	2.20151	OK	0.716776	0	2.69073	OK	1.08284	0	3.86487	OK	0.682021	0	2.69073	OK	0.305271	0	1.41875	OK	0.595973	0	2.44612	OK	0.968838	0	3.62026	OK	1.11884	0	4.35409	OK	0.348372
ARMCX4	-	-	ARMCX4	ARMCX4	TSS25757,TSS26183,TSS28866	X:100673250-100790975	-	-	3.35647	1.43934	5.27927	OK	3.25463	1.35785	5.15187	OK	2.6887	1.25321	4.13602	OK	3.30902	1.40378	5.21892	OK	2.68176	1.08478	4.27698	OK	3.246	1.38135	5.11095	OK	2.18114	0.893545	3.47423	OK	3.25968	1.42142	5.10228	OK	2.24158	0.90384	3.58004	OK	2.13108	0.805879	3.46299	OK	1.66424
ARMCX5	-	-	ARMCX5	ARMCX5	TSS4467,TSS4855	X:101854095-101972661	-	-	5.84689	0.310124	11.7269	OK	5.66384	0.128634	11.5817	OK	5.80425	0.157487	11.681	OK	5.84714	0.128237	11.6187	OK	5.54905	0.193125	10.9077	OK	6.01305	0.129276	11.9492	OK	4.49493	0.11577	9.24736	OK	5.48186	0.142724	11.3826	OK	4.9625	0.163993	9.76552	OK	4.58464	0.217478	9.08951	OK	3.76597
ARMCX5-GPRASP2	-	-	ARMCX5-GPRASP2	ARMCX5-GPRASP2	TSS11681	X:101854095-101972661	-	-	0.432028	0	2.01976	OK	0.604209	0	2.35906	OK	0.647188	0	2.63075	OK	0.731258	0	2.45492	OK	0.448397	0	1.9365	OK	0.421018	0	1.97412	OK	0.27601	0	1.32995	OK	0.687567	0	2.72935	OK	0.38861	0	1.67828	OK	0.440945	0	1.77002	OK	0.30681
ARMCX6	-	-	ARMCX6	ARMCX6	TSS22512	X:100870107-100872991	-	-	22.0475	9.80968	34.2341	OK	22.0269	9.75313	34.3166	OK	30.9512	14.7166	47.2667	OK	24.2461	11.0406	37.4772	OK	23.0051	10.4386	35.5541	OK	24.6148	10.8712	38.3634	OK	38.5127	18.6754	58.377	OK	24.0672	11.0758	37.0704	OK	20.0691	8.83131	31.3733	OK	19.1254	8.35958	29.9264	OK	29.1363
ARMS2	-	-	ARMS2	ARMS2	TSS17592	10:124214178-124216868	-	-	0	0	0	OK	0	0	0	OK	0	0	0	OK	0.0550517	0	0.128966	OK	0	0	0	OK	0	0	0	OK	0	0	0	OK	0	0	0	OK	0	0	0	OK	0	0	0	OK	0
ARNT	-	-	ARNT	ARNT	TSS26813	1:150782180-150849244	-	-	15.2511	8.21752	22.3245	OK	15.1477	7.94548	22.3783	OK	11.011	5.70599	16.3115	OK	14.4147	7.71824	21.1319	OK	15.2542	7.91498	22.5793	OK	13.8428	7.37391	20.3502	OK	8.35823	4.36222	12.3562	OK	15.3134	8.3323	22.3054	OK	18.8042	10.0985	27.5196	OK	18.3919	9.92133	26.868	OK	13.2534
ARNT2	-	-	ARNT2	ARNT2	TSS1843	15:80696691-80890278	-	-	0	0	0	OK	0	0	0	OK	0.00533978	0	0.016328	OK	0	0	0	OK	0	0	0	OK	0	0	0	OK	0	0	0	OK	0.00556857	0	0.0163176	OK	0	0	0	OK	0	0	0	OK	0
ARNTL	-	-	ARNTL	ARNTL	TSS12076	11:13299324-13408813	-	-	14.4829	7.85661	21.0858	OK	14.7698	7.95599	21.5882	OK	15.0591	8.14371	21.962	OK	13.2973	7.05251	19.5498	OK	13.0956	6.99448	19.2119	OK	13.092	7.02193	19.1801	OK	12.5689	6.65595	18.485	OK	13.3425	7.12745	19.5596	OK	15.7916	8.67084	22.9052	OK	13.8913	7.44812	20.3487	OK	14.4065
ARNTL2	-	-	ARNTL2	ARNTL2	TSS14699	12:27485786-27578746	-	-	0.140881	0.00479945	0.283922	OK	0.119892	0.00489476	0.244715	OK	0.139387	0.00979831	0.26956	OK	0.112195	0.00480118	0.224178	OK	0.167233	0.0144814	0.321368	OK	0.134491	0.00970289	0.262745	OK	0.121732	0.00483106	0.241553	OK	0.155394	0.00977005	0.298837	OK	0.195257	0.019586	0.376668	OK	0.194905	0.0194445	0.371071	OK	0.120823
ARPC1A	-	-	ARPC1A	ARPC1A	TSS740	7:98923495-98963885	-	-	27.1199	13.8623	40.3267	OK	26.3366	13.5907	39.152	OK	26.5244	13.6756	39.3508	OK	27.4658	14.2033	40.7646	OK	27.8135	14.3422	41.2822	OK	27.8319	14.3076	41.3221	OK	34.5277	18.0253	51.0108	OK	25.9637	13.419	38.4888	OK	31.2429	16.2069	46.2709	OK	30.0382	15.6145	44.4712	OK	38.3943
ARPC1B	-	-	ARPC1B	ARPC1B	TSS24362	7:98972297-99006305	-	-	329.961	162.365	497.307	OK	319.717	158.468	479.816	OK	312.441	153.049	471.956	OK	368.819	179.072	558.222	OK	336.992	163.977	509.938	OK	341.181	168.546	513.454	OK	408.941	196.741	618.957	OK	316.741	157.371	474.665	OK	434.82	207.939	661.195	OK	457.034	219.831	691.809	OK	520.013
ARPC2	-	-	ARPC2	ARPC2	TSS26698,TSS708	2:219081873-219119071	-	-	360.788	175.895	545.868	OK	352.688	173.203	532.166	OK	389.298	187.933	591.079	OK	393.06	190.347	596.1	OK	365.221	178.164	552.079	OK	372.384	180.813	564.957	OK	454.664	209.454	700.671	OK	363.281	177.793	548.336	OK	415.6	197.531	635.514	OK	398.225	192.495	603.935	OK	514.13
ARPC3	-	-	ARPC3	ARPC3	TSS21941	12:110872705-110888158	-	-	364.205	183.93	544.481	OK	368.424	186.287	550.139	OK	404.955	203.537	605.228	OK	388.839	196.15	580.749	OK	342.181	172.81	511.357	OK	407.15	204.952	609.393	OK	544.125	267.231	820.396	OK	383.608	193.282	574.108	OK	489.344	243.655	732.93	OK	467.689	233.871	700.513	OK	618.356
ARPC4	-	-	ARPC4	ARPC4	TSS15320,TSS25372,TSS26255	3:9821650-9878040	-	-	135.863	45.6955	225.903	OK	132.377	46.9788	217.831	OK	159.436	56.714	262.031	OK	140.433	51.8886	229.638	OK	126.522	44.4024	208.693	OK	0	0	0	FAIL	235.553	93.9046	377.123	OK	136.211	49.6385	222.641	OK	153.649	55.3331	251.636	OK	153.051	56.5178	249.66	OK	227.873
ARPC4-TTLL3	-	-	ARPC4-TTLL3	ARPC4-TTLL3	TSS25372	3:9821650-9878040	-	-	11.0011	0.0182179	28.8845	OK	10.3188	0.0273048	27.7235	OK	19.5031	0.355557	44.5449	OK	10.3472	0.0546913	27.7376	OK	9.8159	0.045539	26.6494	OK	0	0	0	FAIL	18.16	0.182435	44.3318	OK	10.7367	0.0455358	28.7786	OK	12.7755	0.081969	32.2684	OK	13.3458	0.0637368	33.2342	OK	20.9434
ARPC5	-	-	ARPC5	ARPC5	TSS25921	1:183595327-183605076	-	-	88.0453	47.2679	128.937	OK	87.9657	47.228	128.857	OK	92.0308	49.434	134.737	OK	99.9847	52.3586	147.646	OK	91.1485	48.6061	133.74	OK	100.137	52.3662	147.896	OK	124.182	65.2086	183.108	OK	95.438	50.0586	140.835	OK	116.775	61.8321	171.831	OK	115.344	60.924	169.825	OK	147.305
ARPC5L	-	-	ARPC5L	ARPC5L	TSS20483	9:127631483-127639696	-	-	45.9848	23.6197	68.0804	OK	43.8212	22.5014	64.6916	OK	55.2586	28.5334	82.076	OK	49.4158	25.4158	73.4008	OK	48.7518	25.1108	72.113	OK	51.994	26.9407	76.9928	OK	71.1584	37.0731	105.12	OK	45.7024	23.552	67.7076	OK	37.7327	19.2143	56.2536	OK	38.1456	19.4515	56.4908	OK	57.7945
ARPP19	-	-	ARPP19	ARPP19	TSS26652	15:52839431-52861213	-	-	19.7638	11.0759	28.4366	OK	19.0642	10.6923	27.4407	OK	19.1072	10.7058	27.4878	OK	18.8945	10.5981	27.185	OK	20.8802	11.7084	30.0246	OK	20.6787	11.6075	29.7353	OK	17.7135	9.9454	25.496	OK	19.8012	11.0961	28.4971	OK	21.3086	11.9506	30.637	OK	20.6364	11.5671	29.6882	OK	17.277
ARPP21	-	-	ARPP21	ARPP21	TSS18382,TSS18693,TSS19815,TSS23651,TSS23652,TSS25402,TSS3366	3:35680665-35835988	-	-	0.0230097	0	0.129224	OK	0.0577585	0	0.180797	OK	0.0556345	0	0.176832	OK	0.0335026	0	0.135752	OK	0.0526484	0	0.170455	OK	0.0541476	0	0.174996	OK	0.0421047	0	0.147763	OK	0.0541888	0	0.176296	OK	0.0794951	0	0.225592	OK	0.0487438	0	0.158282	OK	0.0590452
ARR3	-	-	ARR3	ARR3	TSS3392	X:69488184-69501690	-	-	0	0	0	OK	0.0622887	0	0.159213	OK	0.0602106	0	0.159213	OK	0	0	0	OK	0	0	0	OK	0	0	0	OK	0.0286877	0	0.0796063	OK	0.0313032	0	0.0796063	OK	0.0915791	0	0.212284	OK	0.0330822	0	0.106142	OK	0
ARRB1	-	-	ARRB1	ARRB1	TSS23390	11:74971165-75062875	-	-	22.307	11.9257	32.7283	OK	22.6107	11.9765	33.2274	OK	17.5149	9.31177	25.7146	OK	22.11	11.8239	32.4448	OK	22.0871	11.8151	32.3439	OK	21.0532	11.2278	30.8946	OK	16.2944	8.65881	23.9219	OK	22.2377	11.9466	32.5928	OK	29.3676	15.2968	43.4116	OK	28.5793	15.1654	42.001	OK	22.7208
ARRB2	-	-	ARRB2	ARRB2	TSS25444	17:4613788-4624795	-	-	213.771	104.084	323.493	OK	199.4	97.4363	301.334	OK	229.851	111.808	348.488	OK	217.363	108.03	326.898	OK	216.701	106.142	327.505	OK	212.508	102.662	322.692	OK	289.138	135.826	441.898	OK	208.227	102.588	313.277	OK	275.987	134.316	417.451	OK	272.547	130.792	414.479	OK	357.804
ARRDC1	-	-	ARRDC1	ARRDC1	TSS9245	9:140500095-140513308	-	-	76.768	41.3645	111.965	OK	70.9386	38.191	103.64	OK	94.5147	51.5155	137.418	OK	78.3696	42.647	114.073	OK	71.752	38.6257	104.835	OK	76.7478	41.6254	111.856	OK	100.722	53.9717	147.373	OK	66.8787	36.0826	97.7055	OK	55.9695	30.105	81.8161	OK	62.592	33.4742	91.6845	OK	82.2259
ARRDC2	-	-	ARRDC2	ARRDC2	TSS6496,TSS8414	19:18111943-18124911	-	-	81.3007	42.9181	119.685	OK	79.5629	41.6972	117.471	OK	112.511	58.2358	166.99	OK	77.9998	41.3194	114.744	OK	78.6752	41.6668	115.784	OK	79.2654	41.861	116.645	OK	100.054	52.2372	148.148	OK	77.3842	41.0479	113.761	OK	72.4748	38.7025	106.319	OK	73.9036	38.9765	108.852	OK	106.567
ARRDC3	-	-	ARRDC3	ARRDC3	TSS17552	5:90664540-90716532	-	-	23.4982	13.0058	34.0003	OK	24.3796	13.5818	35.169	OK	24.8917	13.8823	35.8618	OK	23.7021	13.348	34.0587	OK	24.332	13.7571	34.9018	OK	23.4982	13.1727	33.8667	OK	19.0812	10.5849	27.5725	OK	26.7955	14.9591	38.6166	OK	29.744	16.6537	42.8823	OK	29.1057	16.2948	41.9807	OK	22.7164
ARRDC3-AS1	-	-	ARRDC3-AS1	ARRDC3-AS1	TSS13868	5:90664540-90716532	-	-	0.666011	0	3.20754	OK	0.729942	0	3.44169	OK	0.425068	0	2.34557	OK	0.463517	0	2.43449	OK	0.471431	0	2.476	OK	0.713115	0	3.37295	OK	0.29304	0	1.70466	OK	0.45806	0	2.49063	OK	0.625311	0	3.19187	OK	0.597263	0	3.08613	OK	0.435067
ARRDC4	-	-	ARRDC4	ARRDC4	TSS5872	15:98503932-98517068	-	-	5.16007	2.62198	7.70368	OK	5.36844	2.75009	7.99406	OK	4.66062	2.34014	6.96918	OK	5.13024	2.6049	7.66098	OK	4.75169	2.39139	7.09729	OK	4.98028	2.5195	7.44746	OK	4.86063	2.45117	7.26811	OK	5.24189	2.66469	7.82325	OK	13.6149	7.50725	19.7033	OK	13.4122	7.4133	19.4215	OK	11.1058
ARRDC5	-	-	ARRDC5	ARRDC5	TSS16123	19:4890448-4902879	-	-	4.75371	2.01454	7.4856	OK	4.54234	1.90851	7.16752	OK	5.03837	2.18418	7.90972	OK	4.13956	1.69645	6.57376	OK	3.9239	1.59043	6.27688	OK	4.44588	1.84489	7.04028	OK	4.4881	1.8661	7.08269	OK	4.68477	1.97213	7.37957	OK	3.0061	1.1239	4.8773	OK	3.15581	1.20872	5.11057	OK	2.69
ARSA	-	-	ARSA	ARSA	TSS22611	22:51061181-51066601	-	-	33.4301	17.9948	48.8953	OK	32.2334	17.1277	47.3382	OK	36.4133	19.5696	53.3328	OK	31.1924	16.8653	45.5553	OK	30.1172	16.3158	43.896	OK	35.5372	18.7827	52.307	OK	37.8817	20.2566	55.5863	OK	29.2948	15.2459	43.3579	OK	26.8792	14.7625	39.0115	OK	28.5469	15.2755	41.803	OK	29.9819
ARSB	-	-	ARSB	ARSB	TSS24675,TSS29245	5:78073031-78282357	-	-	4.0704	1.80534	6.33194	OK	4.15104	1.8343	6.47581	OK	2.74046	1.1536	4.32369	OK	4.4908	1.96823	7.01587	OK	4.4505	1.91082	6.99141	OK	4.63451	1.99265	7.27499	OK	3.16131	1.43628	4.88472	OK	4.424	1.98216	6.86672	OK	5.73539	2.81278	8.66451	OK	5.88277	2.71982	9.0426	OK	3.7758
ARSD	-	-	ARSD	ARSD	TSS28538	X:2822010-2847416	-	-	6.83776	3.66583	10.0123	OK	6.74071	3.61221	9.8649	OK	5.02396	2.60696	7.43888	OK	6.42455	3.42457	9.41588	OK	7.36702	3.97411	10.7562	OK	6.65414	3.5586	9.74427	OK	6.28999	3.35085	9.22824	OK	6.70759	3.59211	9.82469	OK	11.3156	6.23258	16.3991	OK	11.4833	6.3331	16.6001	OK	8.44937
ARSE	-	-	ARSE	ARSE	TSS961	X:2852672-2882494	-	-	0	0	0	OK	0.0518991	0	0.125171	OK	0.0667231	0	0.156463	OK	0	0	0	OK	0.031552	0	0.0782317	OK	0.0162287	0	0.046939	OK	0.0476472	0	0.109524	OK	0	0	0	OK	0	0	0	OK	0	0	0	OK	0
ARSF	-	-	ARSF	ARSF	TSS10592,TSS13107,TSS22324	X:2958274-3030770	-	-	0	0	0	OK	0	0	0	OK	0	0	0	OK	0	0	0	OK	0	0	0	OK	0	0	0	OK	0	0	0	OK	0	0	0	OK	0	0	0	OK	0	0	0	OK	0
ARSG	-	-	ARSG	ARSG	TSS16784,TSS2944	17:66255322-66417000	-	-	7.68991	2.25817	13.1488	OK	7.17332	2.03116	12.3213	OK	4.47442	0.61385	8.36114	OK	7.38743	2.28266	12.5005	OK	6.8983	1.94742	11.885	OK	6.37747	1.54642	11.2454	OK	3.9783	0.486133	7.49267	OK	7.30307	2.05986	12.5413	OK	8.89393	2.33209	15.463	OK	9.21321	2.80457	15.6079	OK	5.04172
ARSH	-	-	ARSH	ARSH	TSS22848	X:2924653-2951426	-	-	0	0	0	OK	0	0	0	OK	0	0	0	OK	0.0229884	0	0.0616961	OK	0	0	0	OK	0	0	0	OK	0	0	0	OK	0	0	0	OK	0	0	0	OK	0	0	0	OK	0
ARSI	-	-	ARSI	ARSI	TSS10338	5:149675908-149682525	-	-	0	0	0	OK	0	0	0	OK	0	0	0	OK	0	0	0	OK	0	0	0	OK	0	0	0	OK	0.0108486	0	0.0329033	OK	0	0	0	OK	0	0	0	OK	0	0	0	OK	0.0102452
ARSJ	-	-	ARSJ	ARSJ	TSS26905	4:114821439-114900878	-	-	0.0459017	0	0.103952	OK	0.062925	0	0.133653	OK	0.0605706	0	0.126228	OK	0.0231738	0	0.0594013	OK	0.0286715	0	0.0668264	OK	0.0147417	0	0.0445509	OK	0.0432299	0	0.0965271	OK	0.0552555	0	0.118803	OK	0.0769669	0	0.155928	OK	0.0584265	0	0.126228	OK	0.0544067
ARSK	-	-	ARSK	ARSK	TSS4248	5:94890824-94940806	-	-	2.02107	0.809962	3.23985	OK	1.84282	0.716504	2.96986	OK	1.97932	0.778809	3.17754	OK	2.07413	0.820346	3.32292	OK	1.83246	0.70612	2.94909	OK	1.96835	0.778809	3.15677	OK	2.03749	0.809962	3.26061	OK	2.18611	0.893035	3.48907	OK	1.49759	0.539974	2.45065	OK	1.65947	0.623047	2.68949	OK	1.35357
ART1	-	-	ART1	ART1	TSS21454	11:3666360-3685646	-	-	0	0	0	OK	0	0	0	OK	0.0300257	0	0.0794243	OK	0	0	0	OK	0	0	0	OK	0	0	0	OK	0	0	0	OK	0	0	0	OK	0.0304459	0	0.0794243	OK	0	0	0	OK	0
ART3	-	-	ART3	ART3	TSS22978,TSS26516	4:76932332-77033955	-	-	0	0	0.0899021	OK	0	0	0.0901494	OK	0	0	0.0901494	OK	0	0	0.0901494	OK	0	0	0.0901494	OK	0	0	0.0899021	OK	0	0	0.0903966	OK	0	0	0.0901494	OK	0	0	0.0896549	OK	0	0	0.0896846	OK	0
ART4	-	-	ART4	ART4	TSS13825	12:14982244-14996413	-	-	0	0	0	OK	0	0	0	OK	0	0	0	OK	0	0	0	OK	0	0	0	OK	0	0	0	OK	0	0	0	OK	0	0	0	OK	0	0	0	OK	0	0	0	OK	0
ART5	-	-	ART5	ART5	TSS14659,TSS22044	11:3659735-3663546	-	-	0	0	0	OK	0	0	0	OK	0	0	0	OK	0	0	0	OK	0	0	0	OK	0	0	0	OK	0	0	0	OK	0.0330476	0	0.129124	OK	0	0	0	OK	0	0	0	OK	0
ARTN	-	-	ARTN	ARTN	TSS3561	1:44398991-44402912	-	-	0.106269	0	0.278519	OK	0.162118	0	0.377263	OK	0.234715	0	0.517871	OK	0.239318	0	0.517399	OK	0.0924281	0	0.257702	OK	0.266306	0	0.578785	OK	0.220653	0	0.494396	OK	0.122117	0	0.298235	OK	0.218323	0	0.477234	OK	0.107572	0	0.262945	OK	0.151742
ARV1	-	-	ARV1	ARV1	TSS6374	1:231114822-231136479	-	-	5.88199	2.54803	9.20655	OK	6.00925	2.62014	9.39885	OK	7.60598	3.46147	11.7305	OK	7.70216	3.53358	11.8267	OK	6.4998	2.88456	10.12	OK	7.3423	3.34128	11.3219	OK	8.60351	4.06242	13.1247	OK	7.68799	3.53358	11.8267	OK	6.54289	2.9086	10.1681	OK	7.06182	3.17301	10.9373	OK	7.97201
ARVCF	-	-	ARVCF	ARVCF	TSS25908	22:19863039-20004309	-	-	3.57771	0.0539604	7.72533	OK	3.73304	0.0539174	8.06065	OK	4.69806	0.234028	9.53214	OK	3.81104	0.035998	8.43252	OK	3.79511	0.0449614	8.38979	OK	3.59329	0.053973	7.97001	OK	3.66427	0.0180117	8.92482	OK	3.81109	0.0269749	8.30828	OK	2.19014	0	5.9438	OK	2.19979	0	6.08608	OK	2.8087
ARVP6125	-	-	ARVP6125	ARVP6125	TSS23528	3:129762155-129763668	-	-	0	0	0	OK	0	0	0	OK	0	0	0	OK	0.0260154	0	0.0688729	OK	0	0	0	OK	0	0	0	OK	0	0	0	OK	0.0265377	0	0.0688729	OK	0	0	0	OK	0	0	0	OK	0
ARX	-	-	ARX	ARX	TSS8446	X:25021810-25034065	-	-	0	0	0	OK	0	0	0	OK	0	0	0	OK	0	0	0	OK	0.0119469	0	0.0362325	OK	0	0	0	OK	0	0	0	OK	0	0	0	OK	0.0128282	0	0.0362325	OK	0	0	0	OK	0
AS3MT	-	-	AS3MT	AS3MT	TSS2576	10:104613966-104661656	-	-	0	0	0.0302929	OK	0.621851	0	1.98153	OK	2.00593	0.0303365	4.62632	OK	0	0	0.0303275	OK	0	0	0.0302866	OK	0.212827	0	1.06067	OK	2.02614	0.0151819	4.88857	OK	0.000154835	0	0	OK	0	0	0.0302858	OK	0	0	0.0302724	OK	1.36343
ASAH1	-	-	ASAH1	ASAH1	TSS10854,TSS26568	8:17913924-17942507	-	-	67.9066	35.5009	100.276	OK	64.9178	34.1654	95.679	OK	51.4788	27.9634	74.9849	OK	67.4716	36.6087	98.4368	OK	66.1767	34.8383	97.5554	OK	66.6717	34.9238	98.4467	OK	66.5096	36.4595	96.5895	OK	68.9094	36.912	101.201	OK	110.638	57.3843	164.414	OK	105.151	55.1343	155.023	OK	92.547
ASAH2	-	-	ASAH2	ASAH2	TSS4754	10:51946999-52008370	-	-	0.0805357	0	0.194842	OK	0.0496429	0	0.142134	OK	0	0	0	OK	0.0650957	0	0.175778	OK	0.0452677	0	0.129865	OK	0.0310427	0	0.097462	OK	0.0455674	0	0.13022	OK	0.0166138	0	0.0649244	OK	0.11342	0	0.259723	OK	0.070266	0	0.178475	OK	0
ASAH2B	-	-	ASAH2B	ASAH2B	TSS9559	10:52499707-52514569	-	-	0.075194	0	0.164881	OK	0	0	0	OK	0	0	0	OK	0.228948	0	0.439682	OK	0.140772	0	0.274801	OK	0.217727	0	0.439682	OK	0	0	0	OK	0.154943	0	0.329762	OK	0.0755697	0	0.164881	OK	0.163579	0	0.329762	OK	0
ASAP1	-	-	ASAP1	ASAP1	TSS1794	8:131064349-131455906	-	-	14.4107	7.9982	20.8242	OK	14.3232	7.79475	20.8354	OK	10.862	5.91613	15.8087	OK	13.2711	7.27649	19.27	OK	13.1517	7.09939	19.2171	OK	13.0429	7.30413	18.7878	OK	8.27209	4.483	12.0696	OK	14.8698	8.13139	21.5928	OK	16.6571	9.29362	24.0179	OK	16.1943	9.0828	23.3001	OK	11.4417
ASAP1-IT1	-	-	ASAP1-IT1	ASAP1-IT1	TSS11617	8:131064349-131455906	-	-	0	0	0.0294613	OK	0	0	0.0294613	OK	0	0	0.0589226	OK	0	0	0.0294613	OK	0	0	0.0294613	OK	0.0330493	0	0.034584	OK	0	0	0.0589226	OK	0	0	0.0294613	OK	0	0	0.0294613	OK	0	0	0.0294613	OK	0
ASAP2	-	-	ASAP2	ASAP2	TSS17813	2:9346893-9545812	-	-	0.609417	0.151169	1.0671	OK	0.496572	0.100203	0.89336	OK	0.50448	0.108467	0.903168	OK	0.571141	0.13792	1.00306	OK	0.674443	0.171986	1.17978	OK	0.700373	0.183469	1.2141	OK	0.480655	0.106627	0.859291	OK	0.604054	0.152087	1.061	OK	0.925802	0.307011	1.54759	OK	0.964894	0.310863	1.6226	OK	0.712581
ASAP3	-	-	ASAP3	ASAP3	TSS14338	1:23755055-23810750	-	-	0.31578	0.0263458	0.610118	OK	0.340348	0.0351004	0.649358	OK	0.336302	0.035157	0.641616	OK	0.395888	0.0527265	0.738231	OK	0.367321	0.0439043	0.693688	OK	0.486861	0.0790554	0.895962	OK	0.279019	0.0175877	0.545218	OK	0.260684	0.00878026	0.509497	OK	0.403184	0.0439036	0.755203	OK	0.513256	0.0877849	0.93058	OK	0.441803
ASB1	-	-	ASB1	ASB1	TSS3860	2:239335625-239360891	-	-	11.7049	6.52709	16.8769	OK	11.4197	6.36442	16.4855	OK	8.9497	4.97157	12.9322	OK	10.9754	6.11533	15.8246	OK	10.7927	5.99842	15.5705	OK	11.1121	6.19667	16.0229	OK	10.6394	5.92725	15.3315	OK	11.4318	6.3695	16.4956	OK	9.66787	5.36807	13.9539	OK	10.039	5.59174	14.4826	OK	7.41918
ASB10	-	-	ASB10	ASB10	TSS17218,TSS17226	7:150872784-150884919	-	-	0	0	0	OK	0	0	0	OK	0.021827	0	0.107667	OK	0	0	0	OK	0	0	0	OK	0	0	0	OK	0	0	0	OK	0	0	0	OK	0	0	0	OK	0	0	0	OK	0
ASB11	-	-	ASB11	ASB11	TSS11143,TSS2861	X:15299818-15333746	-	-	0	0	0	OK	0	0	0	OK	0	0	0	OK	0	0	0	OK	0	0	0	OK	0	0	0	OK	0	0	0	OK	0.013802	0	0.0667964	OK	0	0	0	OK	0	0	0	OK	0
ASB12	-	-	ASB12	ASB12	TSS8184	X:63444071-63450511	-	-	0.215509	0	0.429821	OK	0.18953	0	0.376093	OK	0.305369	0.0268638	0.591004	OK	0.0934226	0	0.21491	OK	0.173018	0	0.349229	OK	0.178083	0	0.349229	OK	0.203698	0	0.402957	OK	0.0635007	0	0.161183	OK	0.061925	0	0.161183	OK	0.0671089	0	0.161183	OK	0.137754
ASB13	-	-	ASB13	ASB13	TSS11667	10:5680819-5708558	-	-	6.47268	2.96569	9.97732	OK	6.22205	2.84674	9.61885	OK	6.10745	2.7916	9.42494	OK	7.10815	3.30587	10.938	OK	6.8703	3.11664	10.6255	OK	6.24315	2.80882	9.67969	OK	6.56215	2.97708	10.148	OK	5.77029	2.66229	8.87746	OK	7.34051	3.39946	11.2737	OK	7.38974	3.56127	11.2174	OK	9.01733
ASB14	-	-	ASB14	ASB14	TSS18098,TSS26676	3:57261764-57326710	-	-	1.22488	0	4.15049	OK	1.6079	0	4.79493	OK	0.943521	0	3.2388	OK	1.20332	0	3.97342	OK	1.15122	0	4.01696	OK	1.18047	0	3.82633	OK	0.609341	0	2.44186	OK	1.24705	0	4.16609	OK	1.2664	0	4.27708	OK	1.29843	0	4.44245	OK	0.394313
ASB15	-	-	ASB15	ASB15	TSS22482	7:123249111-123277932	-	-	0	0	0	OK	0	0	0	OK	0	0	0	OK	0	0	0	OK	0	0	0	OK	0	0	0	OK	0	0	0	OK	0	0	0	OK	0	0	0	OK	0	0	0	OK	0
ASB16	-	-	ASB16	ASB16	TSS22350	17:42248073-42264085	-	-	2.8405	0.0487165	5.81351	OK	2.98993	0.0324777	6.05709	OK	2.01485	0	4.75798	OK	2.56905	0.0487165	5.32634	OK	2.52961	0.0162388	5.21267	OK	2.77125	0.0324777	5.95966	OK	1.35618	0	3.66998	OK	2.24289	0.0162388	4.82294	OK	1.81667	0	4.07595	OK	2.23721	0.0162388	4.7255	OK	1.09419
ASB16-AS1	-	-	ASB16-AS1	ASB16-AS1	TSS5330	17:42248073-42264085	-	-	16.9241	6.96657	26.8821	OK	17.6948	7.203	28.2285	OK	19.8995	8.50465	31.3302	OK	17.661	7.16611	28.3731	OK	15.747	6.20987	25.311	OK	20.009	8.36721	31.7132	OK	23.6948	10.1089	37.2704	OK	14.0582	5.42362	22.7137	OK	13.1519	5.19131	21.1268	OK	12.7892	4.91869	20.6704	OK	16.2605
ASB17	-	-	ASB17	ASB17	TSS25689	1:76384557-76398116	-	-	0	0	0	OK	0	0	0	OK	0	0	0	OK	0	0	0	OK	0	0	0	OK	0	0	0	OK	0	0	0	OK	0	0	0	OK	0	0	0	OK	0	0	0	OK	0
ASB18	-	-	ASB18	ASB18	TSS25872	2:237103514-237172988	-	-	0	0	0	OK	0	0	0	OK	0	0	0	OK	0	0	0	OK	0	0	0	OK	0	0	0	OK	0	0	0	OK	0	0	0	OK	0	0	0	OK	0	0	0	OK	0
ASB2	-	-	ASB2	ASB2	TSS27559,TSS9524	14:94400498-94443076	-	-	1.05421	0.228672	1.88318	OK	1.52784	0.427999	2.62598	OK	1.46673	0.404055	2.53208	OK	1.50184	0.401364	2.61261	OK	1.14521	0.254367	2.04297	OK	1.40162	0.390225	2.40863	OK	1.77361	0.552649	3.00587	OK	1.43022	0.388943	2.47419	OK	1.16789	0.255521	2.07107	OK	1.15916	0.280633	2.04535	OK	1.4149
ASB3	-	-	ASB3	ASB3	TSS11221,TSS5378	2:53897116-54087170	-	-	6.82244	1.26233	12.3891	OK	6.68316	1.09577	12.2719	OK	11.7366	3.81498	19.6625	OK	4.08926	0.0456637	8.41735	OK	5.6868	0.593754	10.7919	OK	5.18946	0.182655	10.2044	OK	9.84075	2.53494	17.2004	OK	5.33497	0.341508	10.3556	OK	5.20545	0.31567	10.1064	OK	6.57533	0.920741	12.2325	OK	12.7591
ASB4	-	-	ASB4	ASB4	TSS23646	7:95115212-95169543	-	-	0	0	0	OK	0	0	0	OK	0	0	0	OK	0	0	0	OK	0	0	0	OK	0	0	0	OK	0	0	0	OK	0.00974003	0	0.0639336	OK	0	0	0	OK	0	0	0	OK	0.0224183
ASB5	-	-	ASB5	ASB5	TSS21196	4:177134823-177190373	-	-	0	0	0	OK	0.0123947	0	0.0343796	OK	0	0	0	OK	0.0121813	0	0.0343796	OK	0	0	0	OK	0	0	0	OK	0.0113659	0	0.0343796	OK	0	0	0	OK	0	0	0	OK	0.0131552	0	0.0458395	OK	0.0107345
ASB6	-	-	ASB6	ASB6	TSS12410	9:132388434-132404448	-	-	15.4936	7.93649	23.0563	OK	15.45	7.6768	23.2248	OK	16.8871	8.50645	25.2621	OK	16.1649	8.27421	24.0902	OK	15.9793	7.95614	24.0254	OK	16.3549	8.44924	24.2878	OK	16.0044	8.06384	23.9427	OK	14.783	7.47972	22.1181	OK	15.225	7.68805	22.7594	OK	15.0735	7.43276	22.6996	OK	16.8095
ASB7	-	-	ASB7	ASB7	TSS10316	15:101142754-101191906	-	-	8.33211	3.70075	12.9764	OK	8.90164	3.89553	13.912	OK	6.55398	3.25111	9.86248	OK	8.24643	3.7442	12.7439	OK	8.98193	4.06832	13.9124	OK	7.56209	3.56901	11.5538	OK	6.27952	3.09653	9.46438	OK	9.34456	4.33626	14.3581	OK	7.94405	3.35207	12.5428	OK	7.50877	3.42889	11.6207	OK	6.19637
ASB8	-	-	ASB8	ASB8	TSS24066	12:48541571-48551377	-	-	15.935	8.62723	23.2231	OK	14.4434	7.76317	21.1227	OK	14.7591	7.92269	21.588	OK	15.3413	8.26831	22.4255	OK	14.6774	7.9094	21.4285	OK	15.5733	8.42783	22.7046	OK	15.3023	8.22843	22.3457	OK	15.1133	8.16197	22.04	OK	15.2342	8.21514	22.2394	OK	15.1462	8.18855	22.0931	OK	15.8275
ASB9	-	-	ASB9	ASB9	TSS10577,TSS4039	X:15262108-15288589	-	-	0.355007	0	0.738296	OK	0.470271	0	0.942221	OK	0.265788	0	0.587148	OK	0.335886	0	0.722895	OK	0.386153	0	0.823301	OK	0.395633	0	0.801138	OK	0.276881	0	0.615769	OK	0.232721	0	0.522835	OK	0.377248	0.01956	0.804478	OK	0.380133	0	0.79729	OK	0.353597
ASB9P1	-	-	ASB9P1	ASB9P1	TSS23097	15:93338713-93340338	-	-	0.047488	0	0.128252	OK	0.073132	0	0.171003	OK	0.0470704	0	0.128252	OK	0.12002	0	0.256504	OK	0.0667254	0	0.149627	OK	0.0228864	0	0.064126	OK	0	0	0	OK	0.0734722	0	0.171003	OK	0.023882	0	0.064126	OK	0.181206	0	0.36338	OK	0
ASCC1	-	-	ASCC1	ASCC1	TSS12730,TSS21531,TSS29598	10:73855789-73995618	-	-	6.01306	0.0390306	13.9128	OK	5.91429	0.0382683	13.7925	OK	6.74946	0.0131373	16.0229	OK	5.9704	0.0373874	13.8604	OK	5.59963	0	13.5812	OK	7.28598	0.0919608	17.0417	OK	6.97161	0.0127561	17.3996	OK	5.91807	0.0262745	13.8413	OK	6.22905	0.173444	13.6029	OK	4.59947	0.0127561	10.9212	OK	5.95547
ASCC2	-	-	ASCC2	ASCC2	TSS17572	22:30184596-30234293	-	-	36.4729	19.4668	53.4736	OK	36.328	19.4405	53.2245	OK	41.5169	22.3142	60.7348	OK	37.9731	20.1813	55.7692	OK	37.6384	20.1556	55.0873	OK	35.9755	19.0082	52.9325	OK	36.0593	19.0941	53.0477	OK	35.814	19.032	52.5738	OK	35.1408	18.7147	51.5918	OK	35.6789	18.9476	52.4155	OK	45.8691
ASCC3	-	-	ASCC3	ASCC3	TSS29458	6:100956607-101329224	-	-	6.72144	3.26609	10.1837	OK	7.23967	3.53707	10.94	OK	6.23337	2.94949	9.53753	OK	6.47341	3.13303	9.82018	OK	6.98068	3.45195	10.5187	OK	5.98499	2.92331	9.04708	OK	4.87347	2.20092	7.54309	OK	7.29145	3.55833	11.0366	OK	6.81448	3.30793	10.3275	OK	6.40005	3.12478	9.67039	OK	4.70909
ASCL1	-	-	ASCL1	ASCL1	TSS23914	12:103351451-103354294	-	-	0	0	0	OK	0	0	0	OK	0	0	0	OK	0	0	0	OK	0.0139736	0	0.0419504	OK	0	0	0	OK	0	0	0	OK	0.0153876	0	0.0419504	OK	0	0	0	OK	0	0	0	OK	0.013287
ASCL2	-	-	ASCL2	ASCL2	TSS18754	11:2289727-2292182	-	-	4.75149	2.10401	7.36402	OK	4.79511	2.12279	7.43917	OK	6.21655	2.93058	9.48681	OK	5.01026	2.23551	7.75852	OK	5.79988	2.70515	8.90446	OK	5.41211	2.46094	8.35967	OK	7.39557	3.60687	11.14	OK	4.49812	1.97251	7.00709	OK	10.7794	5.48545	16.043	OK	11.1918	5.71087	16.6442	OK	16.4994
ASCL3	-	-	ASCL3	ASCL3	TSS21697	11:8959118-8964580	-	-	0	0	0	OK	0.0739613	0	0.160315	OK	0	0	0	OK	0	0	0	OK	0	0	0	OK	0	0	0	OK	0	0	0	OK	0.0745483	0	0.160315	OK	0.218151	0	0.427506	OK	0	0	0	OK	0
ASCL4	-	-	ASCL4	ASCL4	TSS9880	12:108168161-108170421	-	-	0	0	0	OK	0	0	0	OK	0.0163604	0	0.0461083	OK	0	0	0	OK	0	0	0	OK	0	0	0	OK	0	0	0	OK	0.0170391	0	0.0461083	OK	0	0	0	OK	0.0180133	0	0.0614777	OK	0.0441611
ASCL5	-	-	ASCL5	ASCL5	TSS26976	1:201083080-201084500	-	-	0.276497	0.0244612	0.538146	OK	0.42566	0.0489224	0.782758	OK	0.164501	0	0.342457	OK	0.251647	0	0.489224	OK	0.440283	0.0489224	0.807219	OK	0.319845	0.0244612	0.61153	OK	0.130608	0	0.269073	OK	0.171101	0	0.342457	OK	0.194661	0	0.391379	OK	0.0904181	0	0.19569	OK	0.173047
ASF1A	-	-	ASF1A	ASF1A	TSS25980	6:119134611-119256327	-	-	9.10437	3.1703	15.0624	OK	9.46084	3.28106	15.63	OK	9.57186	3.53025	15.5885	OK	10.8525	4.3609	17.3605	OK	9.193	3.14261	15.2424	OK	9.79726	3.55794	16.0453	OK	10.1978	4.13939	16.2391	OK	9.13375	3.21184	15.0762	OK	9.58905	3.44719	15.7408	OK	9.30226	3.39181	15.2008	OK	11.0017
ASF1B	-	-	ASF1B	ASF1B	TSS29327	19:14230320-14247440	-	-	3.98301	1.62538	6.32091	OK	3.40819	1.36451	5.45805	OK	3.79386	1.54511	6.03998	OK	4.78662	2.06684	7.50482	OK	4.47732	1.90631	7.06336	OK	4.52146	1.92637	7.12356	OK	4.84575	2.10697	7.56502	OK	4.10841	1.70564	6.5015	OK	5.23039	2.3277	8.12688	OK	5.18715	2.30763	8.04662	OK	5.39246
ASGR1	-	-	ASGR1	ASGR1	TSS26941	17:7076749-7082883	-	-	9.685	4.23713	15.1162	OK	8.71663	3.6763	13.7543	OK	9.71623	4.29848	15.117	OK	10.6562	4.76019	16.5261	OK	9.62993	4.18512	15.0759	OK	11.1707	5.07115	17.2738	OK	15.9671	7.32518	24.5949	OK	8.55294	3.54782	13.5879	OK	14.7105	6.78209	22.6642	OK	16.0664	7.48972	24.6582	OK	26.5168
ASGR2	-	-	ASGR2	ASGR2	TSS25552,TSS8310	17:7004640-7018130	-	-	11.527	4.8695	18.1867	OK	11.3505	4.74079	17.9747	OK	11.3172	4.98665	17.6793	OK	12.624	5.64954	19.6981	OK	11.3671	5.06727	17.6656	OK	11.6499	5.05211	18.2575	OK	16.374	7.96611	24.7585	OK	10.9092	4.60655	17.2326	OK	31.2738	16.0565	46.5899	OK	32.0645	16.8266	47.3221	OK	43.0667
ASH1L	-	-	ASH1L	ASH1L	TSS5837	1:155305051-155533735	-	-	10.786	5.90912	15.6741	OK	11.5189	6.16283	16.8866	OK	6.92911	3.76437	10.1072	OK	9.73255	5.22764	14.2433	OK	9.93674	5.31909	14.5619	OK	8.75385	4.69366	12.8124	OK	3.72652	1.93234	5.52265	OK	11.4214	6.13923	16.6889	OK	11.5277	6.25724	16.7951	OK	10.6714	5.85012	15.5089	OK	3.67357
ASH1L-AS1	-	-	ASH1L-AS1	ASH1L-AS1	TSS29777	1:155305051-155533735	-	-	2.00178	0	8.09067	OK	2.37231	0	9.12269	OK	2.38381	0	7.38638	OK	2.02301	0	7.75275	OK	2.23588	0	7.91392	OK	2.15186	0	7.55121	OK	1.94315	0	5.37103	OK	2.14436	0	8.49453	OK	2.091	0	8.39855	OK	1.93099	0	7.79288	OK	1.93994
ASH2L	-	-	ASH2L	ASH2L	TSS10212,TSS25813	8:37963010-37997598	-	-	14.4116	7.52477	21.3097	OK	14.8871	7.67387	22.1012	OK	11.3996	5.7277	17.0729	OK	14.7652	7.46326	22.0521	OK	14.7156	7.62611	21.844	OK	13.7207	7.06016	20.3863	OK	12.1393	6.32944	17.9666	OK	14.259	7.32167	21.1987	OK	13.7517	7.20697	20.285	OK	14.4862	7.50373	21.4771	OK	12.8853
ASIC1	-	-	ASIC1	ASIC1	TSS23606,TSS27811	12:50451419-50477405	-	-	0.552125	0.103422	1.02086	OK	0.820239	0.188001	1.45242	OK	0.552343	0.0923561	1.01487	OK	0.652063	0.122375	1.19098	OK	0.483722	0.0652008	0.908724	OK	0.58738	0.0923729	1.08471	OK	0.740615	0.169629	1.3131	OK	0.307467	0.0278825	0.591305	OK	0.672519	0.124185	1.22088	OK	0.615183	0.102488	1.12745	OK	0.632269
ASIC2	-	-	ASIC2	ASIC2	TSS19354,TSS24718	17:31340104-32483825	-	-	0	0	0	OK	0	0	0	OK	0	0	0	OK	0	0	0	OK	0	0	0	OK	0	0	0	OK	0	0	0	OK	0	0	0	OK	0	0	0	OK	0	0	0	OK	0
ASIC3	-	-	ASIC3	ASIC3	TSS22488	7:150745378-150749843	-	-	3.86938	1.46426	6.26878	OK	3.45438	1.23872	5.67296	OK	5.30716	2.15945	8.45406	OK	3.60078	1.27134	5.93236	OK	3.49468	1.2296	5.76138	OK	3.8352	1.45508	6.22436	OK	5.31287	2.30803	8.33157	OK	3.60052	1.29447	5.90488	OK	3.11712	1.09674	5.13799	OK	3.12905	1.10651	5.15593	OK	4.03969
ASIC4	-	-	ASIC4	ASIC4	TSS24585	2:220378891-220403494	-	-	0.038714	0	0.0977071	OK	0.0265234	0	0.0732804	OK	0.0638896	0	0.146561	OK	0.0130352	0	0.0366402	OK	0.0120901	0	0.0366402	OK	0	0	0	OK	0.0243269	0	0.061067	OK	0.0133137	0	0.0366402	OK	0.0129819	0	0.0366402	OK	0.014076	0	0.0488536	OK	0.0229781
ASIC5	-	-	ASIC5	ASIC5	TSS6862	4:156750880-156787425	-	-	0	0	0	OK	0	0	0	OK	0	0	0	OK	0	0	0	OK	0	0	0	OK	0	0	0	OK	0	0	0	OK	0	0	0	OK	0	0	0	OK	0	0	0	OK	0
ASIP	-	-	ASIP	ASIP	TSS24897	20:32848170-32857148	-	-	0.503948	0	0.951641	OK	0.343081	0	0.654253	OK	0.502415	0	0.951641	OK	0.170603	0	0.356865	OK	0.393054	0	0.773208	OK	0.162171	0	0.356865	OK	0.32021	0	0.594776	OK	0.51911	0	1.01112	OK	1.35039	0.23791	2.43858	OK	0.639256	0.0594776	1.18955	OK	1.29762
ASL	-	-	ASL	ASL	TSS2813,TSS6690	7:65540775-65558330	-	-	14.8374	7.23943	22.4511	OK	14.8452	7.51023	22.2348	OK	17.386	8.81022	25.9843	OK	15.626	8.00796	23.2601	OK	15.5649	7.77922	23.3422	OK	14.6664	7.19421	22.1475	OK	18.9252	9.6889	28.203	OK	14.6334	7.13947	22.2049	OK	14.657	7.27347	22.0358	OK	16.411	8.07312	24.803	OK	21.0399
ASMT	-	-	ASMT	ASMT	TSS13189,TSS13824,TSS1420,TSS27645,TSS3632,TSS6561	X:1710485-1761974	-	-	0.160785	0	0.283627	OK	0.246258	0	0.477724	OK	0.518774	0	1.87103	OK	0.243845	0	0.630097	OK	0.263511	0	0.52644	OK	0.288694	0	0.608413	OK	0.227542	0	0.63159	OK	0.124489	0	0.239341	OK	0.362923	0	0.931328	OK	0.307599	0	0.627837	OK	0.396868
ASMTL	-	-	ASMTL	ASMTL	TSS12300,TSS15750,TSS17768,TSS20156	X:1519423-1572655	-	-	17.7282	6.81897	28.7697	OK	18.2261	6.93366	29.5632	OK	18.4998	6.38816	30.5943	OK	18.9178	7.06853	30.7748	OK	19.2214	7.91051	30.6715	OK	17.5989	6.64553	28.5454	OK	20.6486	7.24044	34.0407	OK	17.3092	6.82366	27.8572	OK	17.0417	6.39558	27.699	OK	19.0051	7.45533	30.5409	OK	21.8068
ASMTL-AS1	-	-	ASMTL-AS1	ASMTL-AS1	TSS12762,TSS19807	X:1519423-1572655	-	-	15.4714	5.5069	25.4362	OK	16.1694	5.80594	26.5166	OK	20.7539	8.27569	33.1975	OK	14.23	4.81349	23.6116	OK	13.3837	4.47398	22.2829	OK	14.9832	5.42925	24.5262	OK	18.9233	7.33484	30.5092	OK	14.9411	5.39159	24.4597	OK	12.5952	4.24604	20.9249	OK	14.5283	5.08645	23.9615	OK	16.6819
ASNA1	-	-	ASNA1	ASNA1	TSS29694	19:12848305-12859137	-	-	40.8361	21.5194	60.0534	OK	41.3224	21.7907	60.7861	OK	32.2254	16.8247	47.4891	OK	47.6711	25.2371	70.0668	OK	40.32	21.248	59.3478	OK	41.0504	21.6822	60.3247	OK	44.5772	23.5003	65.5892	OK	42.9487	22.6591	63.1741	OK	44.5145	23.5275	65.3993	OK	47.6633	25.3185	69.8226	OK	41.0914
ASNS	-	-	ASNS	ASNS	TSS2588,TSS4524	7:97481428-97501854	-	-	20.6893	10.7097	30.6972	OK	20.3076	10.5317	30.0576	OK	33.9683	17.5435	50.3414	OK	19.0388	9.66408	28.4208	OK	19.449	9.78619	29.1161	OK	22.655	11.8522	33.4582	OK	35.1761	18.4398	51.9117	OK	20.1395	10.298	30.0491	OK	14.0186	7.09884	20.9747	OK	13.7356	6.77008	20.686	OK	23.6057
ASNSD1	-	-	ASNSD1	ASNSD1	TSS12973	2:190526124-190535557	-	-	13.365	7.08474	19.5814	OK	13.501	7.18314	19.7923	OK	12.5084	6.56463	18.4428	OK	13.8206	7.33776	20.2983	OK	13.6451	7.25342	19.975	OK	14.5416	7.74542	21.2402	OK	14.9068	7.97033	21.8165	OK	13.4784	7.14096	19.7501	OK	15.2552	8.16713	22.2944	OK	13.9386	7.42211	20.467	OK	16.3156
ASPA	-	-	ASPA	ASPA	TSS29316,TSS3837	17:3377403-3402700	-	-	0	0	0	OK	0	0	0	OK	0	0	0	OK	0	0	0	OK	0	0	0	OK	0	0	0	OK	0	0	0	OK	0	0	0	OK	0	0	0	OK	0	0	0	OK	0
ASPDH	-	-	ASPDH	ASPDH	TSS21352,TSS23789	19:51014856-51017947	-	-	0.494047	0	1.08043	OK	0.492274	0	1.04136	OK	0.355527	0	0.828288	OK	0.268136	0	0.647228	OK	0.205492	0	0.508324	OK	0.426243	0	0.928514	OK	0.207861	0	0.512363	OK	0.245537	0	0.605912	OK	0.154142	0	0.411789	OK	0.642909	0	1.33511	OK	0.138008
ASPG	-	-	ASPG	ASPG	TSS17368	14:104552022-104579046	-	-	0.0383246	0	0.105684	OK	0	0	0	OK	0.0379709	0	0.105684	OK	0.0193654	0	0.0528421	OK	0	0	0	OK	0.0554038	0	0.140912	OK	0.0180793	0	0.0528421	OK	0.0790676	0	0.17614	OK	0.019275	0	0.0528421	OK	0.0208957	0	0.0704562	OK	0.0341817
ASPH	-	-	ASPH	ASPH	TSS20018,TSS29139	8:62200524-62627199	-	-	3.6424	1.57128	5.72905	OK	3.5889	1.56861	5.64527	OK	2.87602	1.18935	4.56289	OK	3.42169	1.44845	5.39635	OK	3.27131	1.41442	5.12774	OK	3.41596	1.44453	5.38674	OK	3.07182	1.3591	4.78635	OK	3.60671	1.54556	5.6818	OK	5.07787	2.36602	7.78223	OK	4.72854	2.10753	7.34823	OK	3.17316
ASPHD1	-	-	ASPHD1	ASPHD1	TSS27887	16:29912146-29917377	-	-	0	0	0	OK	0.0813551	0	0.18801	OK	0.0261945	0	0.0705038	OK	0	0	0	OK	0	0	0	OK	0.0254676	0	0.0705038	OK	0.0499103	0	0.117506	OK	0	0	0	OK	0	0	0	OK	0	0	0	OK	0
ASPHD2	-	-	ASPHD2	ASPHD2	TSS21155	22:26825279-26840978	-	-	2.98567	1.33152	4.63411	OK	3.3283	1.54121	5.1164	OK	2.93407	1.32104	4.53975	OK	3.55866	1.67751	5.44142	OK	3.28063	1.50976	5.04301	OK	3.23647	1.48879	4.99058	OK	3.51668	1.65654	5.36802	OK	2.9785	1.34201	4.62363	OK	5.33365	2.64207	8.02058	OK	4.92135	2.4219	7.41249	OK	5.88964
ASPM	-	-	ASPM	ASPM	TSS22145	1:197053256-197115824	-	-	0.341003	0.0940159	0.590031	OK	0.351997	0.100471	0.606067	OK	0.298742	0.059	0.538793	OK	0.263167	0.0486408	0.477306	OK	0.303461	0.0563861	0.55224	OK	0.266344	0.0479782	0.489941	OK	0.195992	0.0162177	0.37603	OK	0.285417	0.0680757	0.502464	OK	0.339814	0.0940112	0.583518	OK	0.322885	0.0842779	0.564014	OK	0.299648
ASPN	-	-	ASPN	ASPN	TSS27448	9:95059639-95432547	-	-	0	0	0.0302965	OK	0	0	0.0302965	OK	0.0161052	0	0.0302965	OK	0.0164285	0	0.0302965	OK	0	0	0.0302965	OK	0	0	0.0302965	OK	0	0	0.0302965	OK	0	0	0.0302965	OK	0	0	0.0302965	OK	0	0	0.0412528	OK	0
ASPRV1	-	-	ASPRV1	ASPRV1	TSS14	2:70187220-70314147	-	-	0.877269	0	1.80296	OK	1.06023	0.0319108	2.09016	OK	1.58467	0.351019	2.8241	OK	1.0081	0.0638216	1.96251	OK	0.934644	0.0319108	1.85083	OK	0.9449	0.0319108	1.85083	OK	2.02803	0.62226	3.44636	OK	0.887242	0.0159554	1.787	OK	0.986277	0.0319108	1.94656	OK	0.97547	0.0478662	1.89869	OK	1.196
ASPSCR1	-	-	ASPSCR1	ASPSCR1	TSS15425	17:79935425-79975282	-	-	17.7113	8.86374	26.5882	OK	16.2568	8.07843	24.4461	OK	23.1847	11.7144	34.6866	OK	17.7731	9.09688	26.4584	OK	18.0731	8.99942	27.2093	OK	18.3736	9.29688	27.4417	OK	26.7311	13.7815	39.6641	OK	15.7533	7.78451	23.7212	OK	13.7718	6.68028	20.8729	OK	14.3522	6.89841	21.8069	OK	20.6339
ASRGL1	-	-	ASRGL1	ASRGL1	TSS134	11:62104773-62160887	-	-	3.57841	1.32148	5.85319	OK	4.01532	1.54469	6.493	OK	3.09888	1.15407	5.07678	OK	4.26619	1.68912	6.88053	OK	3.81228	1.42662	6.19631	OK	3.52187	1.30536	5.73728	OK	3.75526	1.39661	6.11422	OK	3.4739	1.2944	5.64987	OK	5.61032	2.31193	8.92154	OK	5.69136	2.39365	8.99326	OK	5.18852
ASS1	-	-	ASS1	ASS1	TSS12581	9:133320093-133376661	-	-	0.0427402	0	0.129265	OK	0.0438895	0	0.129018	OK	0.063535	0	0.172706	OK	0.0864069	0	0.215791	OK	0.240252	0	0.516905	OK	0.121393	0	0.279432	OK	0.121027	0	0.29941	OK	0.0661387	0	0.19301	OK	0.0214924	0	0.0861475	OK	0.0466023	0	0.148275	OK	0.0190692
ASTE1	-	-	ASTE1	ASTE1	TSS3713	3:130569368-130745646	-	-	5.51173	0.209392	11.1955	OK	5.17993	0.223075	10.7913	OK	3.93587	0.0559119	8.83408	OK	4.95236	0.237561	10.3129	OK	5.59188	0.181438	11.2492	OK	5.4714	0.0837872	11.1297	OK	4.96093	0.223833	9.96057	OK	5.28625	0.223284	11.3596	OK	5.5725	0.223303	11.9327	OK	5.67947	0.306917	11.8442	OK	4.8221
ASTL	-	-	ASTL	ASTL	TSS25051	2:96789588-96804175	-	-	0.184228	0	0.375223	OK	0.252033	0	0.482429	OK	0.426371	0.0536032	0.777247	OK	0.155287	0	0.321619	OK	0.316353	0.0268016	0.616437	OK	0.384814	0.0536032	0.723644	OK	0.290216	0.0268016	0.562834	OK	0.348321	0.0268016	0.643239	OK	0.247038	0	0.482429	OK	0.301184	0.0268016	0.589635	OK	0.219812
ASTN1	-	-	ASTN1	ASTN1	TSS18956	1:176830202-177134024	-	-	0	0	0	OK	0	0	0	OK	0	0	0	OK	0	0	0	OK	0	0	0	OK	0	0	0	OK	0	0	0	OK	0	0	0	OK	0	0	0	OK	0	0	0	OK	0
ASTN2	-	-	ASTN2	ASTN2	TSS21016,TSS27892,TSS28503	9:119187503-120177317	-	-	0.984725	0	2.37817	OK	1.11903	0	2.72771	OK	0.840927	0	2.08084	OK	0.678119	0	1.85046	OK	0.681182	0	1.88849	OK	0.667977	0	1.88109	OK	0.732477	0	2.01967	OK	1.05858	0	2.58626	OK	0.707271	0	1.8529	OK	0.585017	0	1.63071	OK	0.551509
ASUN	-	-	ASUN	ASUN	TSS3542	12:27058111-27091254	-	-	6.8862	3.47816	10.2827	OK	7.0771	3.5832	10.5629	OK	8.42531	4.3652	12.477	OK	6.75683	3.4198	10.0843	OK	6.76263	3.4198	10.096	OK	6.75397	3.4198	10.0843	OK	7.34769	3.74661	10.9364	OK	7.09186	3.59487	10.5862	OK	6.39555	3.20971	9.57077	OK	6.41156	3.22138	9.59411	OK	7.7388
ASXL1	-	-	ASXL1	ASXL1	TSS5082	20:30946146-31027122	-	-	32.7411	16.7267	48.7332	OK	32.1468	16.5068	47.8415	OK	38.11	19.2151	57.0291	OK	30.6346	15.7207	45.5564	OK	31.0924	15.9313	46.2963	OK	29.0254	14.8364	43.2392	OK	24.839	12.8359	36.8367	OK	33.1841	16.902	49.488	OK	24.7297	12.8147	36.6634	OK	25.4463	13.1265	37.7665	OK	25.3081
ASXL2	-	-	ASXL2	ASXL2	TSS9253	2:25962252-26101312	-	-	10.6277	5.91181	15.3436	OK	11.0459	6.14421	15.9536	OK	4.41749	2.32405	6.50734	OK	9.51126	5.28722	13.7361	OK	10.4468	5.81013	15.0579	OK	8.44142	4.67715	12.2013	OK	1.31143	0.566488	2.0626	OK	11.5252	6.40567	16.6363	OK	11.4405	6.39598	16.4766	OK	11.2581	6.26526	16.2538	OK	2.52732
ASXL3	-	-	ASXL3	ASXL3	TSS18304	18:31158540-31327399	-	-	0.00461404	0	0.0136358	OK	0.00949041	0	0.0272716	OK	0	0	0	OK	0	0	0	OK	0	0	0	OK	0.00444515	0	0.0136358	OK	0	0	0	OK	0.00476114	0	0.0136358	OK	0	0	0	OK	0.0100694	0	0.0272716	OK	0
ASZ1	-	-	ASZ1	ASZ1	TSS17964	7:117003275-117067577	-	-	0	0	0	OK	0	0	0	OK	0	0	0	OK	0	0	0	OK	0	0	0	OK	0	0	0	OK	0	0	0	OK	0	0	0	OK	0	0	0	OK	0	0	0	OK	0
ATAD1	-	-	ATAD1	ATAD1	TSS29114	10:89512874-89577917	-	-	11.927	6.41119	17.4476	OK	13.0874	7.08665	19.0733	OK	9.22045	4.81984	13.6009	OK	12.0712	6.49133	17.6308	OK	11.5693	6.19366	16.921	OK	11.4926	6.14787	16.8408	OK	9.41244	4.93432	13.8871	OK	12.1685	6.53712	17.791	OK	10.8714	5.79296	15.9364	OK	10.9863	5.86166	16.1081	OK	6.99155
ATAD2	-	-	ATAD2	ATAD2	TSS6366	8:124332089-124408705	-	-	3.61765	1.71379	5.52149	OK	3.68704	1.75788	5.62136	OK	3.76331	1.79864	5.73116	OK	3.62019	1.71462	5.52417	OK	3.6531	1.7394	5.57253	OK	3.24524	1.50787	4.99401	OK	2.76245	1.26404	4.26293	OK	4.41214	2.17736	6.64805	OK	3.29886	1.53323	5.06354	OK	3.31953	1.53939	5.09479	OK	2.74338
ATAD2B	-	-	ATAD2B	ATAD2B	TSS13718	2:23971533-24149936	-	-	5.10675	2.65068	7.58004	OK	5.13731	2.66862	7.60722	OK	3.8546	1.92454	5.78329	OK	5.04062	2.57673	7.50117	OK	5	2.57306	7.42413	OK	4.43908	2.25455	6.62775	OK	3.37485	1.68031	5.0674	OK	5.35933	2.75693	7.97126	OK	6.21777	3.20229	9.25608	OK	5.81806	3.06061	8.57934	OK	4.22157
ATAD3A	-	-	ATAD3A	ATAD3A	TSS25547,TSS26254	1:1447522-1470067	-	-	9.67452	4.63804	14.6968	OK	9.2004	4.39699	14.0471	OK	11.7498	5.80679	17.7328	OK	9.51825	4.49743	14.5418	OK	9.87795	4.81133	14.9579	OK	9.13863	4.41064	13.8719	OK	11.3255	5.39425	17.2684	OK	8.59815	4.01091	13.1905	OK	10.0528	4.78293	15.3183	OK	9.81633	4.67686	14.9461	OK	12.7223
ATAD3B	-	-	ATAD3B	ATAD3B	TSS13056	1:1407163-1431582	-	-	21.5972	11.7924	31.3228	OK	21.6572	11.8353	31.4513	OK	30.3627	16.8464	43.8719	OK	23.037	12.5919	33.4643	OK	23.1482	12.6919	33.5071	OK	23.3552	12.7918	33.7784	OK	29.3526	16.2753	42.4014	OK	20.5182	11.1786	29.8095	OK	16.5704	8.92286	24.2273	OK	18.6643	10.1221	27.1826	OK	26.4292
ATAD3C	-	-	ATAD3C	ATAD3C	TSS20772	1:1385068-1405538	-	-	0.598429	0.144016	1.04412	OK	0.720914	0.198022	1.25114	OK	0.768203	0.216024	1.32315	OK	0.679861	0.18002	1.17913	OK	0.727133	0.198022	1.26014	OK	0.549568	0.135015	0.972109	OK	0.89847	0.27003	1.52117	OK	0.51132	0.117013	0.909102	OK	0.291615	0.045005	0.54006	OK	0.336626	0.054006	0.62107	OK	0.332651
ATAD5	-	-	ATAD5	ATAD5	TSS7648	17:29159019-29222295	-	-	1.1919	0.472773	1.91334	OK	1.13229	0.444963	1.82435	OK	1.02775	0.389342	1.66861	OK	1.16319	0.461649	1.86884	OK	1.22314	0.489459	1.95784	OK	1.17018	0.461649	1.87997	OK	0.71606	0.233605	1.19584	OK	1.31772	0.545079	2.08576	OK	1.34193	0.556203	2.1247	OK	1.3129	0.545079	2.08576	OK	0.615208
ATAT1	-	-	ATAT1	ATAT1	TSS2060,TSS2062,TSS20842	6:30594612-30614598	-	-	5.16085	1.93288	8.38341	OK	5.8528	2.43985	9.26545	OK	4.58622	1.67162	7.51137	OK	4.68152	1.78553	7.59562	OK	4.4535	1.60346	7.30194	OK	5.84069	2.4104	9.27422	OK	3.87877	1.35915	6.3968	OK	5.19842	2.08568	8.31484	OK	5.83779	2.35755	9.32372	OK	6.0943	2.55616	9.63059	OK	4.80664
ATCAY	-	-	ATCAY	ATCAY	TSS29042	19:3880617-3928080	-	-	0	0	0	OK	0	0	0	OK	0	0	0	OK	0	0	0	OK	0	0	0	OK	0	0	0	OK	0	0	0	OK	0	0	0	OK	0	0	0	OK	0	0	0	OK	0
ATE1	-	-	ATE1	ATE1	TSS10123	10:123502624-123687546	-	-	6.67078	2.95251	10.4106	OK	7.67034	3.37406	11.9626	OK	3.63932	1.26497	6.00006	OK	6.56926	2.90504	10.236	OK	7.35962	3.29306	11.4489	OK	6.46131	2.81722	10.142	OK	1.96412	0.530456	3.40519	OK	6.70693	2.91729	10.492	OK	7.37448	3.29296	11.4656	OK	6.94258	3.12079	10.7949	OK	2.58057
ATF1	-	-	ATF1	ATF1	TSS245	12:51157788-51214943	-	-	11.3963	5.94861	16.8059	OK	11.0566	5.75448	16.3483	OK	10.7594	5.57422	15.9046	OK	11.3789	5.93474	16.8197	OK	11.3136	5.89315	16.6949	OK	10.8681	5.64355	16.071	OK	9.61604	4.96411	14.2267	OK	11.9857	6.29527	17.6517	OK	11.5236	6.01794	16.9861	OK	11.3334	5.90701	16.7365	OK	10.8758
ATF2	-	-	ATF2	ATF2	TSS7607	2:175936977-176032934	-	-	11.5819	5.98176	17.1813	OK	12.6137	6.51007	18.7485	OK	12.6413	6.54544	18.7325	OK	11.0183	5.64957	16.4194	OK	11.3365	5.82295	16.8627	OK	11.1356	5.73013	16.5643	OK	13.0362	6.97352	19.1826	OK	12.1904	6.17202	18.2104	OK	11.4311	5.87757	16.9864	OK	11.7949	6.05274	17.5466	OK	11.3793
ATF3	-	-	ATF3	ATF3	TSS1955,TSS26291,TSS3420	1:212738675-212794119	-	-	7.10336	3.07344	11.1356	OK	7.53559	3.22352	11.8443	OK	18.8287	9.4479	28.1966	OK	5.60238	2.24918	8.95102	OK	3.41433	1.139	5.68834	OK	4.00218	1.44533	6.59808	OK	6.46831	2.76587	10.1714	OK	5.01414	1.92161	8.13363	OK	5.67177	2.21313	9.14008	OK	5.13374	2.06886	8.21397	OK	6.60334
ATF4	-	-	ATF4	ATF4	TSS26234	22:39916568-39918691	-	-	215.239	108.683	322.702	OK	205.655	104.451	308.015	OK	279.441	135.959	423.108	OK	220.691	111.158	330.303	OK	212.623	107.574	317.554	OK	218.111	110.04	327.332	OK	307.692	150.692	464.772	OK	204.09	103.938	304.685	OK	190.909	97.667	284.942	OK	186.071	94.524	277.65	OK	277.542
ATF5	-	-	ATF5	ATF5	TSS14655,TSS26837	19:50392910-50437193	-	-	11.4397	0.188983	25.2947	OK	11.558	0.236432	25.2646	OK	11.214	0.264483	23.4415	OK	11.4994	0.506857	25.3164	OK	11.6983	0.219754	26.2437	OK	11.217	0.396022	24.3812	OK	14.3428	0.549284	29.5693	OK	10.8108	0.139339	23.6589	OK	15.7351	0.29702	32.9198	OK	16.8593	0.695496	34.4474	OK	19.3653
ATF6	-	-	ATF6	ATF6	TSS27374	1:161736033-161933860	-	-	8.99769	4.99435	13.0083	OK	8.78714	4.87927	12.6953	OK	6.53915	3.55358	9.52839	OK	8.33282	4.61229	12.0509	OK	9.13142	5.09101	13.1878	OK	8.37566	4.63991	12.1107	OK	6.32284	3.43851	9.21078	OK	9.72343	5.41783	14.0302	OK	9.52768	5.29815	13.7494	OK	9.07338	5.04038	13.105	OK	6.12361
ATF6B	-	-	ATF6B	ATF6B	TSS11341	6:32083044-32096017	-	-	82.307	42.8356	121.929	OK	79.0526	41.0645	117.112	OK	72.1502	37.7012	106.605	OK	84.9188	44.9485	124.872	OK	88.3137	45.6865	130.923	OK	84.6046	44.1938	125.181	OK	74.2218	39.3214	109.126	OK	82.1922	42.4619	121.943	OK	77.8773	41.3235	114.424	OK	82.6806	43.1312	122.316	OK	72.6583
ATF7	-	-	ATF7	ATF7	TSS14755,TSS26820	12:53901639-54020199	-	-	12.2207	3.02473	22.4671	OK	13.0181	2.97224	24.5826	OK	9.43917	2.01241	18.1028	OK	11.8335	3.21644	23.0623	OK	10.958	2.52225	21.2925	OK	12.0727	3.37239	23.842	OK	7.94396	1.22742	15.2995	OK	11.8891	2.86522	22.0622	OK	13.4886	3.46251	24.4059	OK	13.7167	3.49171	26.0432	OK	9.51312
ATF7IP	-	-	ATF7IP	ATF7IP	TSS23877	12:14518610-14651697	-	-	24.7195	13.8463	35.5919	OK	25.0126	13.9879	35.9571	OK	15.2457	8.49555	21.9916	OK	22.9825	12.8626	33.1028	OK	24.5063	13.7196	35.2938	OK	20.7092	11.6106	29.8015	OK	6.33551	3.33115	9.34511	OK	25.6723	14.3679	36.9706	OK	24.5682	13.7568	35.3758	OK	24.2886	13.5929	34.9808	OK	8.36265
ATF7IP2	-	-	ATF7IP2	ATF7IP2	TSS15422,TSS1892	16:10479911-10577495	-	-	6.1769	2.69353	9.68122	OK	6.25024	2.58042	9.91863	OK	10.6253	4.92454	16.349	OK	5.79598	2.42744	9.15619	OK	5.13208	2.05484	8.20892	OK	6.09741	2.52733	9.6917	OK	10.038	4.5833	15.555	OK	6.14435	2.60082	9.68957	OK	4.12554	1.55223	6.7017	OK	4.06879	1.49075	6.65224	OK	6.96371
ATG10	-	-	ATG10	ATG10	TSS10627	5:81267843-81551213	-	-	2.03181	0.566786	3.49636	OK	2.53382	0.826197	4.25488	OK	2.77921	0.953999	4.6193	OK	1.91358	0.490155	3.34129	OK	1.65989	0.396828	2.92037	OK	2.6235	0.879945	4.38591	OK	2.55236	0.794789	4.31377	OK	2.06625	0.597796	3.54802	OK	2.20645	0.622819	3.79176	OK	1.96247	0.542415	3.37598	OK	2.38844
ATG12	-	-	ATG12	ATG12	TSS3748	5:115163892-115177548	-	-	9.97387	5.16289	14.8058	OK	10.6972	5.57982	15.812	OK	11.7933	6.14797	17.4529	OK	10.7644	5.56563	15.9754	OK	9.64143	5.02493	14.2746	OK	11.6866	6.20472	17.1776	OK	11.6826	6.12621	17.2698	OK	10.7797	5.6507	15.9112	OK	10.9014	5.64823	16.1597	OK	10.089	5.24451	14.9375	OK	13.0207
ATG13	-	-	ATG13	ATG13	TSS3727	11:46638825-46697569	-	-	17.6034	9.52716	25.7049	OK	15.9869	8.47252	23.4976	OK	17.4317	9.51437	25.3388	OK	16.695	8.98064	24.3985	OK	17.4932	9.52085	25.4645	OK	16.5998	8.80941	24.4184	OK	19.7384	10.3252	29.1547	OK	17.3444	9.144	25.5451	OK	14.5897	7.74035	21.4183	OK	15.0764	8.04725	22.1564	OK	17.7053
ATG14	-	-	ATG14	ATG14	TSS8979	14:55833108-55878576	-	-	9.6983	5.26553	14.1342	OK	9.67675	5.2582	14.0975	OK	11.0386	6.04913	16.0236	OK	8.14007	4.39404	11.8932	OK	8.94547	4.86274	13.0064	OK	9.70006	5.26553	14.1342	OK	9.67343	5.25088	14.1049	OK	9.80453	5.34608	14.2294	OK	8.59632	4.63571	12.5523	OK	8.04694	4.33545	11.7321	OK	7.62902
ATG16L1	-	-	ATG16L1	ATG16L1	TSS20555	2:234160216-234204320	-	-	22.1749	12.3694	31.975	OK	21.4256	11.8263	31.0334	OK	27.0068	15.075	38.9237	OK	21.7473	12.0217	31.481	OK	21.1166	11.7499	30.4886	OK	21.6388	12.1214	31.1575	OK	30.3181	17.0921	43.6017	OK	21.6552	12.1939	31.1187	OK	19.026	10.3959	27.6222	OK	18.1348	10.0132	26.2559	OK	22.6329
ATG16L2	-	-	ATG16L2	ATG16L2	TSS21221	11:72525450-72540680	-	-	105.653	58.1992	152.688	OK	103.432	56.9847	149.643	OK	133.527	72.6275	194.094	OK	96.7966	53.6326	140.008	OK	95.4398	52.7096	137.741	OK	105.105	57.7457	151.797	OK	127.718	69.4698	185.981	OK	93.8426	51.8837	135.426	OK	137.172	74.5707	199.6	OK	146.235	79.4773	213.122	OK	195.011
ATG2A	-	-	ATG2A	ATG2A	TSS29223	11:64662003-64684722	-	-	12.6179	7.02546	18.1986	OK	12.6382	7.05816	18.215	OK	11.7482	6.54038	16.9287	OK	12.1043	6.7475	17.4519	OK	12.932	7.23803	18.6292	OK	12.1242	6.7475	17.4846	OK	9.53507	5.28681	13.773	OK	11.3623	6.33327	16.3891	OK	12.9577	7.23257	18.6891	OK	14.6775	8.19183	21.1418	OK	12.0151
ATG2B	-	-	ATG2B	ATG2B	TSS10066	14:96747594-96829678	-	-	8.38979	4.62861	12.152	OK	8.72349	4.81638	12.6403	OK	8.2778	4.58479	11.9862	OK	7.0326	3.89629	10.1961	OK	7.61892	4.20299	11.0379	OK	7.16476	3.94636	10.387	OK	5.52121	3.01063	8.03356	OK	8.67055	4.78821	12.5558	OK	7.62255	4.20612	11.0442	OK	7.38965	4.07468	10.7093	OK	5.57529
ATG3	-	-	ATG3	ATG3	TSS23848	3:112251358-112280485	-	-	41.7726	21.954	61.4433	OK	45.6671	24.0515	67.2324	OK	42.463	22.3456	62.6179	OK	51.1005	27.2118	75.0072	OK	44.5029	23.3803	65.4146	OK	46.5858	24.499	68.6587	OK	58.2473	31.1272	85.355	OK	46.7042	24.6109	68.7147	OK	72.1465	38.9579	105.156	OK	67.6715	36.5527	98.7232	OK	69.6835
ATG4A	-	-	ATG4A	ATG4A	TSS11765	X:107334898-107397901	-	-	6.17057	2.71337	9.63166	OK	5.49453	2.35294	8.65389	OK	7.60063	3.3431	11.8644	OK	6.43669	2.82891	10.1023	OK	5.91457	2.45161	9.38677	OK	6.72251	2.98898	10.4707	OK	7.03017	3.12794	10.9186	OK	7.11544	3.20375	11.0382	OK	5.79713	2.47239	9.12372	OK	6.21245	2.70598	9.71735	OK	8.97621
ATG4B	-	-	ATG4B	ATG4B	TSS5886	2:242577026-242613272	-	-	31.0492	16.8076	45.3101	OK	31.0681	16.7376	45.4571	OK	37.8189	20.5347	55.125	OK	32.3388	17.2519	47.4647	OK	32.1869	17.3198	47.0865	OK	32.9547	17.9793	47.9255	OK	43.992	23.7843	64.2317	OK	30.9087	16.6727	45.0766	OK	29.3858	15.8022	42.9595	OK	32.1698	17.1002	47.3406	OK	38.8361
ATG4C	-	-	ATG4C	ATG4C	TSS8853	1:63249776-63330941	-	-	4.25799	1.75222	6.78261	OK	4.32986	1.81706	6.8413	OK	4.03443	1.59638	6.50225	OK	4.62536	1.85422	7.399	OK	4.49259	1.92996	7.11257	OK	4.12834	1.68211	6.56608	OK	5.41144	2.39876	8.43331	OK	4.30371	1.77841	6.84079	OK	5.62204	2.50079	8.73986	OK	5.38036	2.38016	8.38189	OK	5.59833
ATG4D	-	-	ATG4D	ATG4D	TSS8907	19:10654646-10676702	-	-	19.0475	2.19841	35.8524	OK	18.0415	2.16177	33.9105	OK	22.7193	2.71137	42.7224	OK	18.5429	2.29001	34.7899	OK	18.3307	2.12513	34.515	OK	18.0877	1.57553	34.57	OK	21.8437	3.1877	40.5057	OK	15.7061	0.952645	30.4846	OK	14.8928	1.19081	28.5793	OK	15.9046	1.28241	30.5762	OK	22.7401
ATG5	-	-	ATG5	ATG5	TSS7647	6:106632351-106773695	-	-	8.20432	4.25085	12.1315	OK	8.25953	4.29368	12.2172	OK	11.2225	6.02828	16.4252	OK	9.13645	4.80763	13.4592	OK	8.06515	4.1866	11.9281	OK	9.01928	4.73268	13.2986	OK	12.6489	6.87417	18.4275	OK	8.63834	4.51853	12.7525	OK	9.06658	4.77551	13.3629	OK	8.05594	4.1866	11.9067	OK	10.0474
ATG7	-	-	ATG7	ATG7	TSS23631	3:11314009-11762220	-	-	6.1718	1.85675	10.5129	OK	5.91327	1.60918	10.2191	OK	4.45532	0.832097	8.07464	OK	6.07593	1.67107	10.4696	OK	5.67735	1.45879	9.90264	OK	5.23749	1.3066	9.17392	OK	5.55636	1.16906	9.96453	OK	6.66504	2.0439	11.288	OK	7.92808	2.86833	12.9835	OK	7.94914	2.72323	13.1769	OK	6.20256
ATG9A	-	-	ATG9A	ATG9A	TSS21541	2:220084101-220094361	-	-	23.1468	12.2804	34.0199	OK	23.1888	12.3755	34.0148	OK	23.9612	12.7002	35.246	OK	23.6053	12.3247	34.9712	OK	22.301	11.7525	32.8994	OK	22.2712	11.7828	32.7878	OK	24.8623	13.0732	36.656	OK	21.9538	11.6585	32.2567	OK	27.2822	14.51	40.0897	OK	28.4084	15.1116	41.7132	OK	26.1732
ATG9B	-	-	ATG9B	ATG9B	TSS19324	7:150688143-150721586	-	-	3.76129	1.38202	6.14086	OK	3.91593	1.37107	6.45914	OK	4.41987	1.67398	7.16736	OK	4.10154	1.54582	6.67472	OK	3.79281	1.34853	6.23607	OK	4.02247	1.51961	6.53873	OK	4.92312	2.00675	7.84376	OK	3.97804	1.46538	6.49477	OK	1.88058	0.532041	3.2311	OK	1.86072	0.52247	3.21076	OK	1.7971
ATHL1	-	-	ATHL1	ATHL1	TSS14055	11:289137-295688	-	-	249.989	119.202	380.553	OK	249.208	119.149	378.587	OK	362.418	159.251	564.421	OK	242.328	116.321	367.82	OK	243.177	116.842	369.499	OK	245.752	117.788	373.517	OK	293.041	135.049	450.714	OK	232.553	112.686	352.249	OK	190.132	94.5431	284.671	OK	211.196	104.47	317.939	OK	280.822
ATIC	-	-	ATIC	ATIC	TSS10738	2:216176678-216214496	-	-	23.0897	12.5172	33.6848	OK	22.8282	12.3339	33.3015	OK	22.7311	12.3339	33.1182	OK	24.9912	13.6006	36.385	OK	24.909	13.5339	36.285	OK	23.0172	12.4672	33.6015	OK	29.251	16.1174	42.3686	OK	24.9353	13.5173	36.3183	OK	17.2199	9.20041	25.2511	OK	15.2651	8.05036	22.4677	OK	17.5312
ATL1	-	-	ATL1	ATL1	TSS5352,TSS8451	14:50999799-51099786	-	-	0.757001	0.109103	1.40287	OK	0.921826	0.187754	1.65616	OK	0.981523	0.212398	1.77691	OK	0.920439	0.169739	1.68324	OK	0.799983	0.141099	1.46519	OK	0.834827	0.134458	1.54479	OK	1.13829	0.248791	2.03349	OK	0.784271	0.151447	1.42578	OK	0.705058	0.0988013	1.31378	OK	0.61149	0.0798117	1.14819	OK	0.572898
ATL2	-	-	ATL2	ATL2	TSS11319	2:38522026-38604432	-	-	10.5643	5.35828	15.7638	OK	11.5872	5.88325	17.3139	OK	12.2589	5.96165	18.5613	OK	10.3007	5.10194	15.4917	OK	10.7059	5.26099	16.1493	OK	10.4893	5.32115	15.6664	OK	11.3866	5.47426	17.3115	OK	10.9044	5.60443	16.2066	OK	11.3159	5.62107	17.0285	OK	10.8385	5.48098	16.1993	OK	12.1065
ATL3	-	-	ATL3	ATL3	TSS10955	11:63396436-63439083	-	-	6.80153	3.38727	10.2234	OK	6.4264	3.17171	9.66911	OK	3.6554	1.60125	5.71217	OK	5.6182	2.72521	8.51436	OK	6.34086	3.14092	9.54594	OK	5.31068	2.55585	8.03706	OK	1.96649	0.708247	3.2333	OK	5.97515	2.92537	9.02245	OK	7.89059	3.89536	11.8554	OK	7.65229	3.80298	11.4705	OK	3.71669
ATM	-	-	ATM	ATM	TSS17116	11:108093558-108239826	-	-	47.035	22.5842	71.4804	OK	51.0854	24.4309	77.9375	OK	35.4027	17.7439	53.0706	OK	43.0344	21.0253	65.0417	OK	46.7254	22.4441	71.0629	OK	40.0579	19.8206	60.2596	OK	21.6341	11.3845	31.9132	OK	52.6178	24.9937	80.2625	OK	42.7943	20.9117	64.6031	OK	42.2554	20.7744	63.7181	OK	23.4442
ATMIN	-	-	ATMIN	ATMIN	TSS5862	16:81069457-81080951	-	-	13.2628	7.38099	19.1592	OK	13.3572	7.41668	19.3019	OK	11.5412	6.35307	16.7179	OK	13.6287	7.58086	19.6731	OK	13.9404	7.75218	20.1371	OK	13.224	7.33102	19.1306	OK	10.6783	5.85339	15.5115	OK	13.7606	7.66652	19.8658	OK	13.602	7.57372	19.6374	OK	13.7572	7.66652	19.8516	OK	12.3571
ATN1	-	-	ATN1	ATN1	TSS18669,TSS24779	12:7033625-7051484	-	-	27.3753	14.751	39.9884	OK	27.4392	14.79	40.0754	OK	24.6573	13.1205	36.1772	OK	27.4256	14.8436	40.0551	OK	25.1921	13.3085	37.1105	OK	26.4236	14.2376	38.6058	OK	13.4409	7.06388	19.8156	OK	25.9694	13.7157	38.224	OK	22.7029	12.2256	33.1791	OK	25.431	13.6964	37.1593	OK	18.4331
ATOH1	-	-	ATOH1	ATOH1	TSS23556	4:94750077-94751142	-	-	0	0	0	OK	0	0	0	OK	0	0	0	OK	0	0	0	OK	0	0	0	OK	0	0	0	OK	0	0	0	OK	0	0	0	OK	0	0	0	OK	0	0	0	OK	0
ATOH7	-	-	ATOH7	ATOH7	TSS13549	10:69990351-69991870	-	-	0	0	0	OK	0	0	0	OK	0.0507885	0	0.137202	OK	0.0258991	0	0.0686008	OK	0.0239937	0	0.0686008	OK	0.0246909	0	0.0686008	OK	0	0	0	OK	0	0	0	OK	0	0	0	OK	0	0	0	OK	0.068665
ATOH8	-	-	ATOH8	ATOH8	TSS28945	2:85980908-86018506	-	-	0.339182	0.0710931	0.604291	OK	0.373692	0.0888663	0.663535	OK	0.173809	0.0236977	0.325843	OK	0.342436	0.0770175	0.610216	OK	0.346177	0.0770175	0.61614	OK	0.361791	0.0829419	0.639838	OK	0.399201	0.0947908	0.699082	OK	0.356234	0.0829419	0.633913	OK	0.712966	0.231052	1.19673	OK	0.647645	0.20143	1.09602	OK	0.844952
ATOX1	-	-	ATOX1	ATOX1	TSS9294	5:151122382-151138210	-	-	30.9291	11.0811	46.1001	OK	23.4951	8.0977	37.4341	OK	30.582	10.7969	45.2477	OK	28.4685	10.0156	43.5429	OK	25.0514	8.66596	39.281	OK	34.5236	12.5728	50.5751	OK	55.8451	21.1677	74.7972	OK	26.4407	9.30526	41.2699	OK	30.2984	10.868	45.3187	OK	31.0976	11.2231	46.5263	OK	50.3275
ATP10A	-	-	ATP10A	ATP10A	TSS10353	15:25923858-26108349	-	-	13.0925	6.93151	19.2641	OK	12.853	6.81756	18.8889	OK	11.3999	6.0158	16.7907	OK	13.1157	6.96943	19.2809	OK	13.6577	7.22593	20.1132	OK	12.0958	6.41108	17.778	OK	9.62325	5.04269	14.2075	OK	12.5116	6.61484	18.4035	OK	7.55528	3.89084	11.2265	OK	8.4312	4.36346	12.5003	OK	7.1159
ATP10B	-	-	ATP10B	ATP10B	TSS1243	5:159990126-160279219	-	-	0.00932296	0	0.0275455	OK	0	0	0	OK	0	0	0	OK	0	0	0	OK	0	0	0	OK	0	0	0	OK	0	0	0	OK	0.00481008	0	0.0137728	OK	0	0	0	OK	0.00508648	0	0.0183637	OK	0.00414036
ATP10D	-	-	ATP10D	ATP10D	TSS21464	4:47487409-47595503	-	-	4.18288	2.15834	6.20455	OK	4.00694	2.06288	5.95531	OK	2.73248	1.35227	4.11516	OK	4.05367	2.07879	6.01895	OK	4.27877	2.21137	6.34243	OK	3.82681	1.96212	5.69546	OK	2.14201	1.02879	3.25606	OK	4.28828	2.21667	6.35834	OK	7.35656	4.0091	10.6962	OK	7.1056	3.87122	10.3356	OK	3.01989
ATP11A	-	-	ATP11A	ATP11A	TSS23110	13:113344642-113541482	-	-	15.8887	8.42729	23.353	OK	16.9096	9.13004	24.6687	OK	9.62304	5.13118	14.1107	OK	16.0045	8.55072	23.4496	OK	15.4724	8.14739	22.7875	OK	13.0869	6.91758	19.2552	OK	5.14573	2.64249	7.65149	OK	16.7498	8.83185	24.6657	OK	22.6198	11.7605	33.5207	OK	23.2391	12.2586	34.2761	OK	7.46366
ATP11B	-	-	ATP11B	ATP11B	TSS14478	3:182511290-182639423	-	-	17.894	9.97169	25.8211	OK	19.7806	10.9916	28.5631	OK	13.4454	7.51909	19.3694	OK	16.6771	9.29331	24.0658	OK	18.3202	10.1852	26.4473	OK	16.0735	8.97073	23.174	OK	11.4902	6.39953	16.58	OK	19.7577	10.9774	28.5488	OK	18.1392	10.1045	26.1674	OK	17.3424	9.64911	25.0289	OK	10.2765
ATP11C	-	-	ATP11C	ATP11C	TSS20293	X:138808504-138914447	-	-	5.44264	2.75862	8.12853	OK	5.61852	2.83607	8.41068	OK	4.33925	2.15958	6.52962	OK	5.38699	2.72887	8.0531	OK	5.63839	2.78897	8.49016	OK	4.82279	2.40268	7.25142	OK	3.91355	1.9283	5.91282	OK	6.17769	3.21233	9.1531	OK	5.10039	2.54036	7.66032	OK	5.21074	2.59543	7.83861	OK	3.45047
ATP12A	-	-	ATP12A	ATP12A	TSS1350	13:25254548-25285923	-	-	0	0	0	OK	0	0	0	OK	0	0	0	OK	0	0	0	OK	0	0	0	OK	0	0	0	OK	0	0	0	OK	0.0100117	0	0.0391159	OK	0	0	0	OK	0	0	0	OK	0
ATP13A1	-	-	ATP13A1	ATP13A1	TSS6382	19:19756006-19774503	-	-	43.9919	24.468	63.4606	OK	43.4969	24.2255	62.6881	OK	46.8604	25.986	67.7452	OK	42.3804	23.6686	61.0623	OK	42.7555	23.8303	61.6641	OK	44.895	24.9621	64.772	OK	44.4305	24.8094	64.0893	OK	40.6052	22.6536	58.5382	OK	41.742	23.2644	60.191	OK	46.9747	26.0669	67.844	OK	48.3453
ATP13A2	-	-	ATP13A2	ATP13A2	TSS25536	1:17312452-17338423	-	-	17.7303	9.52702	25.9249	OK	17.5208	9.43105	25.6274	OK	15.9859	8.4944	23.4734	OK	18.5523	9.85294	27.2902	OK	17.0448	8.97808	25.0922	OK	17.2504	9.1976	25.2659	OK	17.0427	9.02024	25.0912	OK	16.6146	8.74279	24.4852	OK	18.0376	9.67804	26.3945	OK	18.4297	9.71765	27.1488	OK	18.0281
ATP13A3	-	-	ATP13A3	ATP13A3	TSS24254	3:194123402-194188968	-	-	9.44044	5.24721	13.6323	OK	10.6151	5.89185	15.3103	OK	7.79645	4.29446	11.286	OK	9.61763	5.34201	13.893	OK	10.389	5.80179	14.9785	OK	9.09494	5.05286	13.1299	OK	6.69702	3.64508	9.75023	OK	11.1181	6.19047	16.0545	OK	10.9568	6.12411	15.789	OK	10.4535	5.83023	15.0733	OK	6.36181
ATP13A4	-	-	ATP13A4	ATP13A4	TSS3609	3:193119865-193272696	-	-	0.53786	0.130032	0.942735	OK	0.432002	0.0893972	0.772067	OK	0.415897	0.0893972	0.747686	OK	0.407338	0.0893972	0.731432	OK	0.519688	0.121905	0.910226	OK	0.340085	0.0568892	0.617654	OK	0.28497	0.0487621	0.528256	OK	0.494262	0.113778	0.869591	OK	0.0760945	0	0.16254	OK	0.110025	0.00812702	0.21943	OK	0.0971429
ATP13A5	-	-	ATP13A5	ATP13A5	TSS27384	3:192992830-193096514	-	-	0	0	0	OK	0	0	0	OK	0	0	0	OK	0	0	0	OK	0	0	0	OK	0.00953191	0	0.0284946	OK	0.0186403	0	0.047491	OK	0	0	0	OK	0	0	0	OK	0	0	0	OK	0
ATP1A1	-	-	ATP1A1	ATP1A1	TSS16835,TSS22446,TSS7325	1:116915794-116961244	-	-	114.027	59.4935	168.4	OK	113.336	57.9074	168.704	OK	97.4827	51.7067	143.187	OK	120.021	63.3383	176.675	OK	125.998	66.1724	185.754	OK	109.996	58.3763	161.581	OK	106.201	56.316	156.164	OK	120.66	63.441	177.705	OK	101.561	54.3819	148.736	OK	97.7886	51.4364	144.131	OK	80.4517
ATP1A1OS	-	-	ATP1A1OS	ATP1A1OS	TSS14554,TSS18556,TSS25583,TSS3218	1:116915794-116961244	-	-	3.55377	0	18.9266	OK	4.25514	0	19.1708	OK	3.5974	0	15.991	OK	3.32159	0	16.6144	OK	4.3001	0	21.1994	OK	3.42166	0	16.6498	OK	4.0458	0	17.8593	OK	4.47015	0	21.4489	OK	3.33439	0	16.1313	OK	3.45881	0	16.0355	OK	3.08708
ATP1A2	-	-	ATP1A2	ATP1A2	TSS15595	1:160085519-160113381	-	-	0.0390818	0	0.0889986	OK	0.0334883	0	0.0762845	OK	0.0322286	0	0.0762845	OK	0.0131527	0	0.0381423	OK	0.0244121	0	0.0572134	OK	0.0439287	0	0.0953557	OK	0.0184003	0	0.0444993	OK	0.020163	0	0.0508564	OK	0.0786393	0	0.158926	OK	0.00710691	0	0.0254282	OK	0.0347311
ATP1A3	-	-	ATP1A3	ATP1A3	TSS12886,TSS20245	19:42470733-42498428	-	-	4.32301	1.92241	6.74835	OK	3.7247	1.62219	5.83355	OK	3.6159	1.4533	5.77682	OK	4.17583	1.86819	6.4879	OK	3.94233	1.80575	6.07702	OK	4.26082	1.84027	6.67818	OK	3.60935	1.54471	5.67485	OK	4.28712	1.87137	6.70213	OK	2.57225	0.983846	4.16964	OK	2.74615	1.10538	4.39153	OK	2.24401
ATP1A4	-	-	ATP1A4	ATP1A4	TSS28713,TSS4580	1:160121351-160156767	-	-	0.018762	0	0.106777	OK	0	0	0	OK	0	0	0	OK	0	0	0	OK	0	0	0	OK	0.0933237	0	0.272518	OK	0.00883734	0	0.0878783	OK	0.0493384	0	0.165054	OK	0.919161	0.104002	1.90843	OK	1.11062	0.113426	2.33361	OK	1.08957
ATP1B1	-	-	ATP1B1	ATP1B1	TSS13846	1:169075946-169337186	-	-	1.41151	0.22104	2.58933	OK	1.67714	0.363137	2.98404	OK	1.39819	0.205252	2.60512	OK	1.40905	0.236829	2.58933	OK	1.62504	0.33156	2.92089	OK	1.52417	0.284195	2.77879	OK	1.62	0.268406	2.98404	OK	1.26314	0.205252	2.32092	OK	1.47118	0.268406	2.68406	OK	1.2797	0.22104	2.3525	OK	1.30362
ATP1B2	-	-	ATP1B2	ATP1B2	TSS21543	17:7554253-7561089	-	-	0.120018	0	0.239767	OK	0.145789	0	0.29189	OK	0.216029	0.0208493	0.416985	OK	0.0881555	0	0.187643	OK	0.214667	0.0208493	0.416985	OK	0.157696	0.0104246	0.312739	OK	0.164493	0.0104246	0.323164	OK	0.180112	0.0104246	0.344013	OK	0.296361	0.0416985	0.542081	OK	0.249944	0.0312739	0.469109	OK	0.320373
ATP1B3	-	-	ATP1B3	ATP1B3	TSS15336	3:141595469-141645382	-	-	29.4055	15.9522	42.8141	OK	30.6831	16.7207	44.6511	OK	36.0309	19.8324	52.1117	OK	32.7897	17.9954	47.5379	OK	30.9872	16.8707	45.0823	OK	31.4855	17.2081	45.7571	OK	49.2828	27.368	71.2131	OK	29.6338	16.1021	43.1515	OK	48.113	26.7494	69.451	OK	43.8775	24.3875	63.4338	OK	51.9247
ATP1B4	-	-	ATP1B4	ATP1B4	TSS18574	X:119495939-119517104	-	-	0	0	0	OK	0.00771337	0	0.0302283	OK	0.0148491	0	0.0453659	OK	0.0151498	0	0.0453592	OK	0.0210872	0	0.0604118	OK	0	0	0	OK	0	0	0	OK	0.00774077	0	0.0302436	OK	0	0	0	OK	0.0081743	0	0.0301989	OK	0
ATP2A1	-	-	ATP2A1	ATP2A1	TSS23910	16:28889808-28936532	-	-	0.389435	0	1.4736	OK	0.442407	0	1.56189	OK	0.395665	0	1.58154	OK	0.424354	0	1.51301	OK	0.30724	0	1.19843	OK	0.424616	0	1.54224	OK	0.406672	0	1.66024	OK	0.422965	0	1.49313	OK	0.494877	0	1.66012	OK	0.525485	0	1.778	OK	0.492342
ATP2A2	-	-	ATP2A2	ATP2A2	TSS321	12:110719031-110788898	-	-	23.9696	12.6041	35.3297	OK	24.9444	13.1437	36.8131	OK	16.6637	9.01881	24.32	OK	23.8187	12.1791	35.444	OK	25.0126	12.5407	37.5224	OK	20.8913	10.8927	30.8592	OK	13.5969	7.22883	19.9548	OK	24.9022	13.1135	36.7038	OK	26.8783	13.738	40.0509	OK	27.5528	14.204	40.8793	OK	13.3936
ATP2A3	-	-	ATP2A3	ATP2A3	TSS28876	17:3827162-3867758	-	-	139.588	66.5617	212.444	OK	139.3	63.0529	215.768	OK	145.637	62.8771	228.605	OK	141.4	64.1922	218.743	OK	144.494	65.3243	223.648	OK	134.11	63.2938	204.93	OK	131.922	60.1951	203.73	OK	133.049	61.6547	204.872	OK	97.1546	47.6528	146.544	OK	105.299	50.0212	161.038	OK	107.021
ATP2B1	-	-	ATP2B1	ATP2B1	TSS13385	12:89981825-90049844	-	-	15.1582	8.02998	22.2958	OK	15.3521	8.12551	22.5807	OK	14.8403	7.98652	21.6976	OK	13.9723	7.45448	20.5011	OK	14.5598	7.70864	21.417	OK	14.4699	7.78903	21.148	OK	13.8844	7.40494	20.3728	OK	16.0072	8.46549	23.5509	OK	22.0477	11.6838	32.417	OK	21.7368	11.4927	31.9857	OK	16.7812
ATP2B2	-	-	ATP2B2	ATP2B2	TSS1263	3:10365706-10547268	-	-	0.0159262	0	0.0401408	OK	0.0122842	0	0.0321012	OK	0.0354548	0	0.0762965	OK	0.0120567	0	0.0321223	OK	0.00745995	0	0.0238982	OK	0.0230156	0	0.056203	OK	0.0299835	0	0.0682816	OK	0.0164342	0	0.0401373	OK	0.0200303	0	0.0481659	OK	0.0217243	0	0.0521737	OK	0.0141427
ATP2B3	-	-	ATP2B3	ATP2B3	TSS10119	X:152801579-152848387	-	-	0	0	0	OK	0.017017	0	0.0444653	OK	0	0	0	OK	0.0055671	0	0.022119	OK	0.0103358	0	0.0333628	OK	0	0	0	OK	0.0207733	0	0.0552546	OK	0.0111111	0	0.0329601	OK	0	0	0	OK	0.00601718	0	0.0222381	OK	0
[truncated: 23,920 more rows]
[truncated: 183 more columns]
